# Supplementary material for: Transcriptional regulatory divergence underpinning species-specific learned vocalization in songbirds
Source: PLoS Biol. 2019 Nov 13;17(11):e3000476. doi: 10.1371/journal.pbio.3000476 (PMC6853299; doi:10.1371/journal.pbio.3000476)
Supplement: S1 Data — (XLSX) [file pbio.3000476.s009.xlsx]

## Sheet: Fig 2B SSM
con-species tutored ZF SSM		bout 2																bout 1
		syllable_16	syllable_15	syllable_14	syllable_13	syllable_12	syllable_11	syllable_10	syllable_9	syllable_8	syllable_7	syllable_6	syllable_5	syllable_4	syllable_3	syllable_2	syllable_1	syllable_15	syllable_14	syllable_13	syllable_12	syllable_11	syllable_10	syllable_9	syllable_8	syllable_7	syllable_6	syllable_5	syllable_4	syllable_3	syllable_2	syllable_1
bout 3	syllable_1	0.572	0.435	0.279	0.474	0.252	0.311	0.182	0.791	0.084	0.441	0.227	0.203	0.132	0.872	0.075	0.16	0.123	0.443	0.413	0.17	0.47	0.199	0.317	0.249	0.872	0.08	0.437	0.206	0.307	0.162	0.917
	syllable_2	0.216	0.278	0.497	0.257	0.218	0.272	0.524	0.166	0.362	0.254	0.255	0.324	0.44	0.168	0.331	0.187	0.297	0.256	0.282	0.56	0.283	0.245	0.266	0.524	0.162	0.353	0.26	0.219	0.234	0.505	0.134
	syllable_3	0.294	0.443	0.322	0.593	0.739	0.822	0.241	0.302	0.05	0.555	0.727	0.761	0.162	0.357	0.046	0.32	0.292	0.201	0.433	0.237	0.586	0.706	0.83	0.251	0.339	0.064	0.602	0.732	0.827	0.236	0.371
	syllable_4	0.133	0.441	0.235	0.666	0.826	0.668	0.227	0.239	0.017	0.619	0.884	0.688	0.147	0.258	0.028	0.491	0.481	0.094	0.437	0.267	0.558	0.884	0.646	0.225	0.278	0.086	0.705	0.874	0.624	0.229	0.231
	syllable_5	0.378	0.53	0.236	0.916	0.54	0.55	0.19	0.345	0.023	0.806	0.544	0.491	0.144	0.404	0.03	0.134	0.167	0.294	0.481	0.236	0.923	0.532	0.556	0.207	0.376	0.038	0.902	0.474	0.483	0.222	0.45
	syllable_6	0.3	0.089	0.316	0.077	0.121	0.104	0.383	0.126	0.802	0.109	0.17	0.158	0.336	0.123	0.789	0.175	0.282	0.383	0.084	0.344	0.052	0.121	0.086	0.383	0.093	0.898	0.07	0.142	0.097	0.295	0.084
	syllable_7	0.571	0.448	0.274	0.456	0.251	0.306	0.178	0.816	0.063	0.426	0.248	0.225	0.134	0.866	0.071	0.153	0.113	0.453	0.411	0.166	0.45	0.213	0.31	0.248	0.892	0.081	0.406	0.209	0.305	0.167	0.929
	syllable_8	0.176	0.357	0.568	0.255	0.218	0.255	0.509	0.215	0.245	0.263	0.25	0.288	0.447	0.217	0.203	0.166	0.347	0.196	0.383	0.577	0.298	0.229	0.257	0.62	0.228	0.221	0.276	0.207	0.22	0.587	0.161
	syllable_9	0.263	0.446	0.303	0.64	0.737	0.789	0.242	0.277	0.066	0.565	0.738	0.718	0.169	0.315	0.068	0.326	0.301	0.183	0.429	0.231	0.614	0.708	0.809	0.244	0.317	0.064	0.667	0.688	0.802	0.227	0.324
	syllable_10	0.196	0.435	0.269	0.673	0.856	0.712	0.213	0.242	0.041	0.636	0.868	0.731	0.123	0.275	0.049	0.411	0.412	0.131	0.421	0.255	0.598	0.86	0.705	0.215	0.293	0.075	0.703	0.873	0.716	0.225	0.231
	syllable_11	0.376	0.549	0.259	0.907	0.559	0.562	0.205	0.355	0.032	0.778	0.567	0.478	0.15	0.407	0.034	0.163	0.186	0.297	0.492	0.252	0.888	0.521	0.58	0.218	0.39	0.043	0.93	0.465	0.508	0.246	0.456
	syllable_12	0.279	0.337	0.61	0.226	0.204	0.195	0.587	0.186	0.345	0.253	0.219	0.254	0.52	0.201	0.31	0.216	0.378	0.328	0.345	0.535	0.233	0.196	0.19	0.562	0.195	0.327	0.221	0.21	0.17	0.556	0.154
	syllable_13	0.371	0.854	0.443	0.484	0.409	0.455	0.359	0.459	0.025	0.459	0.408	0.383	0.23	0.55	0.048	0.449	0.353	0.304	0.86	0.276	0.456	0.399	0.468	0.366	0.514	0.064	0.492	0.402	0.383	0.299	0.508
	syllable_14	0.839	0.478	0.313	0.432	0.209	0.275	0.231	0.576	0.116	0.394	0.132	0.181	0.162	0.661	0.129	0.024	0.027	0.735	0.42	0.176	0.454	0.168	0.29	0.267	0.643	0.121	0.404	0.169	0.261	0.19	0.718
	syllable_15	0.043	0.291	0.167	0.267	0.465	0.386	0.268	0.15	0.044	0.287	0.557	0.42	0.16	0.151	0.086	0.838	0.866	0.05	0.337	0.222	0.182	0.534	0.371	0.162	0.152	0.117	0.28	0.568	0.352	0.182	0.113
bout4	syllable_1	0.117	0.283	0.193	0.14	0.323	0.26	0.293	0.205	0.122	0.187	0.408	0.304	0.229	0.148	0.201	0.964	0.658	0.134	0.342	0.231	0.073	0.371	0.261	0.145	0.133	0.152	0.144	0.422	0.237	0.165	0.121
	syllable_2	0.188	0.124	0.245	0.158	0.251	0.216	0.272	0.258	0.457	0.229	0.356	0.328	0.21	0.114	0.485	0.364	0.361	0.219	0.14	0.217	0.082	0.254	0.179	0.318	0.088	0.601	0.147	0.298	0.202	0.232	0.08
	syllable_3	0.598	0.444	0.275	0.486	0.25	0.311	0.177	0.788	0.034	0.452	0.208	0.207	0.129	0.855	0.051	0.141	0.104	0.47	0.41	0.124	0.481	0.215	0.317	0.259	0.893	0.057	0.445	0.223	0.309	0.153	0.928
	syllable_4	0.245	0.335	0.602	0.224	0.218	0.229	0.603	0.168	0.295	0.247	0.249	0.282	0.577	0.19	0.275	0.281	0.328	0.284	0.374	0.664	0.254	0.248	0.241	0.559	0.18	0.283	0.227	0.217	0.196	0.582	0.158
	syllable_5	0.271	0.377	0.286	0.515	0.69	0.828	0.198	0.276	0.034	0.483	0.73	0.772	0.135	0.329	0.036	0.291	0.276	0.185	0.372	0.227	0.511	0.662	0.81	0.233	0.316	0.053	0.554	0.697	0.806	0.231	0.341
	syllable_6	0.189	0.365	0.255	0.525	0.814	0.625	0.231	0.203	0.03	0.524	0.834	0.688	0.133	0.233	0.04	0.528	0.474	0.129	0.377	0.264	0.446	0.855	0.618	0.211	0.251	0.099	0.542	0.908	0.646	0.213	0.238
	syllable_7	0.434	0.52	0.247	0.882	0.509	0.419	0.221	0.414	0.02	0.87	0.461	0.453	0.153	0.485	0.029	0.182	0.188	0.319	0.482	0.243	0.797	0.466	0.415	0.197	0.459	0.039	0.862	0.404	0.368	0.219	0.534
	syllable_8	0.143	0.072	0.177	0.037	0.055	0.053	0.239	0.125	0.345	0.055	0.092	0.089	0.175	0.066	0.369	0.164	0.141	0.197	0.072	0.203	0.028	0.058	0.044	0.182	0.051	0.357	0.034	0.076	0.06	0.167	0.046
	syllable_9	0.58	0.421	0.278	0.447	0.242	0.303	0.185	0.773	0.086	0.408	0.178	0.186	0.143	0.82	0.086	0.194	0.138	0.466	0.416	0.186	0.449	0.193	0.311	0.25	0.856	0.085	0.408	0.199	0.3	0.159	0.867
	syllable_10	0.206	0.303	0.483	0.257	0.197	0.229	0.487	0.181	0.276	0.267	0.231	0.247	0.448	0.209	0.266	0.194	0.342	0.229	0.31	0.557	0.317	0.21	0.23	0.628	0.185	0.281	0.272	0.195	0.194	0.609	0.196
	syllable_11	0.331	0.384	0.329	0.502	0.704	0.783	0.218	0.334	0.062	0.468	0.604	0.665	0.17	0.401	0.068	0.274	0.237	0.226	0.374	0.219	0.506	0.64	0.785	0.261	0.379	0.06	0.509	0.668	0.785	0.229	0.412
	syllable_12	0.298	0.371	0.291	0.531	0.778	0.698	0.181	0.298	0.058	0.509	0.584	0.547	0.128	0.362	0.075	0.258	0.222	0.198	0.356	0.176	0.51	0.652	0.708	0.227	0.342	0.056	0.584	0.651	0.721	0.231	0.37
	syllable_13	0.51	0.518	0.27	0.797	0.373	0.419	0.165	0.477	0.049	0.705	0.347	0.324	0.111	0.56	0.055	0.089	0.106	0.369	0.463	0.198	0.81	0.368	0.423	0.225	0.525	0.05	0.772	0.326	0.367	0.225	0.612
	syllable_14	0.195	0.345	0.58	0.205	0.144	0.191	0.561	0.181	0.256	0.172	0.164	0.215	0.471	0.183	0.226	0.141	0.48	0.234	0.357	0.598	0.264	0.154	0.186	0.592	0.196	0.236	0.209	0.141	0.157	0.559	0.136
	syllable_15	0.391	0.844	0.481	0.482	0.388	0.431	0.371	0.458	0.089	0.465	0.372	0.363	0.275	0.519	0.104	0.356	0.299	0.325	0.828	0.314	0.446	0.373	0.444	0.398	0.507	0.113	0.484	0.368	0.356	0.334	0.462
	syllable_16	0.904	0.451	0.339	0.422	0.189	0.256	0.283	0.585	0.193	0.38	0.116	0.154	0.196	0.673	0.22	0.065	0.058	0.818	0.397	0.191	0.438	0.148	0.269	0.28	0.643	0.205	0.389	0.155	0.246	0.222	0.717
con-species tutored OF SSM		bout 2														bout 1
		syllable_14	syllable_13	syllable_12	syllable_11	syllable_10	syllable_9	syllable_8	syllable_7	syllable_6	syllable_5	syllable_4	syllable_3	syllable_2	syllable_1	syllable_15	syllable_14	syllable_13	syllable_12	syllable_11	syllable_10	syllable_9	syllable_8	syllable_7	syllable_6	syllable_5	syllable_4	syllable_3	syllable_2	syllable_1
bout 3	syllable_1	0.787	0.757	0.721	0.745	0.734	0.725	0.735	0.784	0.747	0.772	0.811	0.771	0.817	0.891	0.411	0.814	0.817	0.736	0.744	0.771	0.768	0.78	0.78	0.788	0.787	0.773	0.786	0.906	0.882
	syllable_2	0.812	0.796	0.756	0.754	0.753	0.712	0.748	0.794	0.77	0.775	0.841	0.806	0.799	0.841	0.408	0.827	0.844	0.753	0.769	0.755	0.765	0.799	0.792	0.789	0.817	0.806	0.798	0.858	0.788
	syllable_3	0.751	0.742	0.699	0.68	0.683	0.627	0.656	0.747	0.696	0.725	0.829	0.79	0.809	0.807	0.435	0.792	0.786	0.742	0.707	0.706	0.695	0.746	0.753	0.734	0.822	0.78	0.872	0.839	0.815
	syllable_4	0.751	0.762	0.733	0.711	0.75	0.741	0.75	0.757	0.739	0.75	0.927	0.948	0.842	0.822	0.395	0.771	0.771	0.729	0.713	0.736	0.741	0.757	0.736	0.732	0.933	0.934	0.836	0.845	0.812
	syllable_5	0.745	0.744	0.72	0.681	0.715	0.709	0.71	0.729	0.704	0.727	0.93	0.931	0.823	0.817	0.416	0.771	0.772	0.729	0.687	0.709	0.708	0.715	0.708	0.702	0.944	0.928	0.844	0.858	0.819
	syllable_6	0.916	0.884	0.852	0.837	0.87	0.776	0.849	0.945	0.915	0.919	0.731	0.718	0.701	0.771	0.473	0.913	0.906	0.869	0.908	0.891	0.868	0.953	0.956	0.94	0.728	0.721	0.773	0.803	0.768
	syllable_7	0.846	0.814	0.8	0.883	0.925	0.875	0.896	0.911	0.915	0.895	0.687	0.712	0.677	0.739	0.44	0.822	0.819	0.794	0.928	0.966	0.947	0.935	0.943	0.938	0.704	0.698	0.715	0.766	0.731
	syllable_8	0.887	0.879	0.869	0.851	0.928	0.847	0.921	0.952	0.945	0.945	0.719	0.732	0.686	0.756	0.444	0.853	0.858	0.843	0.891	0.914	0.891	0.937	0.924	0.919	0.711	0.724	0.711	0.782	0.734
	syllable_9	0.866	0.878	0.87	0.822	0.922	0.832	0.916	0.953	0.939	0.939	0.721	0.743	0.684	0.739	0.439	0.827	0.836	0.845	0.879	0.893	0.87	0.926	0.905	0.887	0.713	0.709	0.692	0.766	0.723
	syllable_10	0.748	0.752	0.761	0.845	0.922	0.882	0.906	0.861	0.884	0.839	0.68	0.731	0.695	0.731	0.414	0.721	0.714	0.741	0.877	0.918	0.914	0.867	0.859	0.849	0.692	0.695	0.681	0.721	0.685
	syllable_11	0.736	0.718	0.731	0.842	0.9	0.869	0.87	0.82	0.857	0.803	0.667	0.713	0.68	0.706	0.404	0.708	0.693	0.709	0.872	0.91	0.902	0.843	0.834	0.835	0.686	0.684	0.678	0.709	0.682
	syllable_12	0.892	0.937	0.956	0.644	0.761	0.658	0.752	0.832	0.787	0.819	0.73	0.715	0.656	0.707	0.427	0.86	0.862	0.949	0.707	0.7	0.668	0.773	0.75	0.72	0.705	0.678	0.678	0.751	0.73
	syllable_13	0.936	0.96	0.948	0.678	0.782	0.684	0.773	0.858	0.823	0.853	0.759	0.733	0.662	0.717	0.423	0.9	0.918	0.923	0.745	0.726	0.694	0.805	0.783	0.763	0.736	0.715	0.7	0.78	0.747
	syllable_14	0.924	0.917	0.869	0.716	0.761	0.678	0.761	0.856	0.811	0.841	0.818	0.761	0.74	0.799	0.45	0.925	0.958	0.877	0.765	0.739	0.713	0.821	0.809	0.801	0.779	0.754	0.776	0.832	0.787
	syllable_15	0.423	0.425	0.424	0.345	0.382	0.325	0.372	0.42	0.394	0.4	0.439	0.426	0.41	0.387	0.963	0.428	0.424	0.454	0.391	0.386	0.364	0.405	0.403	0.385	0.451	0.39	0.396	0.417	0.413
bout 4	syllable_1	0.769	0.759	0.712	0.71	0.713	0.7	0.696	0.73	0.711	0.71	0.908	0.902	0.806	0.794	0.405	0.8	0.792	0.733	0.733	0.738	0.732	0.755	0.75	0.741	0.94	0.916	0.845	0.834	0.802
	syllable_2	0.782	0.753	0.713	0.683	0.689	0.673	0.673	0.718	0.694	0.709	0.921	0.884	0.803	0.808	0.434	0.816	0.81	0.746	0.711	0.72	0.715	0.732	0.733	0.73	0.948	0.905	0.863	0.857	0.819
	syllable_3	0.863	0.815	0.769	0.857	0.856	0.785	0.82	0.889	0.885	0.845	0.669	0.655	0.661	0.726	0.451	0.856	0.845	0.793	0.935	0.935	0.908	0.943	0.954	0.945	0.692	0.671	0.742	0.761	0.726
	syllable_4	0.766	0.723	0.697	0.874	0.877	0.865	0.848	0.841	0.853	0.816	0.664	0.679	0.696	0.738	0.411	0.765	0.75	0.711	0.911	0.961	0.95	0.902	0.916	0.916	0.678	0.678	0.721	0.751	0.735
	syllable_5	0.757	0.715	0.696	0.857	0.871	0.862	0.839	0.827	0.838	0.805	0.664	0.678	0.692	0.729	0.423	0.753	0.745	0.717	0.905	0.953	0.946	0.877	0.896	0.891	0.686	0.675	0.711	0.749	0.731
	syllable_6	0.76	0.734	0.718	0.868	0.897	0.875	0.865	0.847	0.863	0.819	0.669	0.688	0.698	0.735	0.425	0.754	0.738	0.725	0.91	0.964	0.954	0.894	0.901	0.895	0.687	0.675	0.717	0.743	0.725
	syllable_7	0.765	0.719	0.699	0.882	0.868	0.867	0.848	0.832	0.847	0.805	0.663	0.678	0.696	0.748	0.417	0.757	0.746	0.7	0.912	0.944	0.941	0.884	0.895	0.901	0.682	0.687	0.726	0.752	0.717
	syllable_8	0.836	0.776	0.736	0.855	0.844	0.768	0.805	0.865	0.879	0.826	0.644	0.632	0.64	0.7	0.427	0.822	0.815	0.754	0.922	0.888	0.881	0.909	0.926	0.916	0.659	0.646	0.711	0.731	0.695
	syllable_9	0.922	0.914	0.908	0.714	0.755	0.669	0.723	0.818	0.778	0.778	0.713	0.684	0.65	0.706	0.459	0.928	0.901	0.954	0.8	0.79	0.758	0.829	0.836	0.807	0.722	0.669	0.739	0.764	0.751
	syllable_10	0.946	0.911	0.875	0.745	0.762	0.679	0.727	0.83	0.8	0.791	0.728	0.685	0.65	0.714	0.458	0.956	0.937	0.92	0.841	0.817	0.78	0.86	0.872	0.855	0.735	0.688	0.767	0.773	0.753
	syllable_11	0.941	0.88	0.85	0.77	0.75	0.682	0.732	0.837	0.797	0.798	0.702	0.661	0.644	0.728	0.464	0.949	0.931	0.903	0.842	0.814	0.79	0.863	0.886	0.872	0.711	0.678	0.757	0.786	0.754
	syllable_12	0.385	0.35	0.336	0.365	0.356	0.329	0.33	0.369	0.357	0.338	0.389	0.374	0.368	0.352	0.94	0.406	0.386	0.393	0.421	0.422	0.404	0.399	0.418	0.403	0.413	0.355	0.379	0.384	0.378
cross-species tutored ZF SSM		bout 4						bout 3									bout 2							bout 1
		syllable_6	syllable_5	syllable_4	syllable_3	syllable_2	syllable_1	syllable_9	syllable_8	syllable_7	syllable_6	syllable_5	syllable_4	syllable_3	syllable_2	syllable_1	syllable_7	syllable_6	syllable_5	syllable_4	syllable_3	syllable_2	syllable_1	syllable_8	syllable_7	syllable_6	syllable_5	syllable_4	syllable_3	syllable_2	syllable_1
bout 5	syllable_1	0.18	0.229	0.297	0.457	0.444	0.399	0.09	0.091	0.253	0.207	0.578	0.447	0.416	0.877	0.841	0.245	0.222	0.405	0.39	0.416	0.863	0.846	0.207	0.253	0.225	0.353	0.454	0.446	0.857	0.863
	syllable_2	0.163	0.214	0.303	0.541	0.379	0.382	0.087	0.086	0.213	0.18	0.6	0.4	0.378	0.818	0.823	0.234	0.211	0.493	0.414	0.402	0.84	0.859	0.2	0.241	0.195	0.399	0.456	0.433	0.846	0.842
	syllable_3	0.24	0.186	0.352	0.338	0.329	0.766	0.196	0.199	0.183	0.347	0.402	0.348	0.783	0.397	0.423	0.216	0.36	0.398	0.375	0.841	0.429	0.49	0.268	0.217	0.375	0.347	0.35	0.834	0.449	0.415
	syllable_4	0.289	0.411	0.541	0.448	0.808	0.446	0.199	0.214	0.419	0.472	0.552	0.853	0.426	0.566	0.511	0.437	0.369	0.514	0.782	0.377	0.474	0.5	0.379	0.432	0.426	0.441	0.753	0.415	0.495	0.458
	syllable_5	0.249	0.275	0.436	0.801	0.496	0.475	0.161	0.149	0.259	0.331	0.721	0.505	0.443	0.536	0.525	0.262	0.236	0.84	0.502	0.476	0.431	0.575	0.268	0.272	0.309	0.76	0.526	0.481	0.451	0.446
	syllable_6	0.366	0.324	0.689	0.302	0.496	0.584	0.474	0.475	0.334	0.849	0.28	0.508	0.432	0.3	0.259	0.3	0.8	0.317	0.5	0.42	0.243	0.275	0.4	0.311	0.767	0.245	0.429	0.414	0.252	0.218
	syllable_7	0.454	0.768	0.383	0.241	0.409	0.248	0.272	0.301	0.844	0.311	0.289	0.441	0.218	0.285	0.263	0.746	0.306	0.264	0.382	0.203	0.255	0.261	0.476	0.796	0.321	0.227	0.373	0.219	0.265	0.235
	syllable_8	0.81	0.414	0.38	0.226	0.33	0.324	0.82	0.808	0.431	0.444	0.203	0.359	0.253	0.175	0.165	0.411	0.417	0.237	0.366	0.288	0.142	0.157	0.785	0.436	0.405	0.208	0.332	0.28	0.143	0.132
bout 6	syllable_1	0.16	0.233	0.301	0.465	0.431	0.393	0.084	0.089	0.229	0.184	0.641	0.445	0.418	0.82	0.772	0.238	0.2	0.435	0.405	0.411	0.796	0.783	0.198	0.242	0.217	0.381	0.446	0.446	0.82	0.787
	syllable_2	0.159	0.22	0.284	0.48	0.4	0.375	0.079	0.085	0.221	0.172	0.603	0.412	0.393	0.834	0.797	0.234	0.203	0.419	0.399	0.382	0.776	0.769	0.193	0.238	0.203	0.352	0.443	0.425	0.817	0.762
	syllable_3	0.278	0.181	0.463	0.278	0.384	0.764	0.179	0.184	0.203	0.397	0.36	0.416	0.823	0.332	0.326	0.185	0.424	0.358	0.42	0.793	0.334	0.385	0.266	0.216	0.457	0.306	0.381	0.767	0.344	0.319
	syllable_4	0.337	0.419	0.617	0.534	0.901	0.475	0.244	0.251	0.416	0.533	0.504	0.839	0.423	0.549	0.474	0.417	0.426	0.522	0.824	0.375	0.449	0.485	0.376	0.421	0.501	0.425	0.787	0.402	0.463	0.42
	syllable_5	0.215	0.262	0.415	0.878	0.422	0.326	0.137	0.131	0.242	0.282	0.834	0.48	0.316	0.616	0.582	0.238	0.206	0.833	0.416	0.328	0.568	0.63	0.21	0.244	0.247	0.707	0.478	0.337	0.601	0.57
	syllable_6	0.387	0.411	0.805	0.347	0.578	0.519	0.318	0.328	0.394	0.748	0.35	0.623	0.444	0.362	0.285	0.37	0.73	0.357	0.65	0.416	0.261	0.306	0.404	0.373	0.813	0.299	0.58	0.412	0.266	0.248
	syllable_7	0.476	0.76	0.428	0.261	0.393	0.256	0.346	0.378	0.744	0.368	0.268	0.408	0.218	0.245	0.214	0.721	0.36	0.269	0.406	0.201	0.196	0.222	0.518	0.749	0.386	0.227	0.392	0.216	0.21	0.193
bout 7	syllable_1	0.197	0.263	0.38	0.578	0.493	0.489	0.098	0.097	0.26	0.224	0.653	0.506	0.489	0.88	0.833	0.291	0.246	0.553	0.416	0.513	0.812	0.858	0.242	0.286	0.256	0.469	0.469	0.523	0.843	0.813
	syllable_2	0.284	0.222	0.475	0.324	0.443	0.712	0.173	0.181	0.225	0.393	0.409	0.466	0.764	0.394	0.397	0.225	0.421	0.363	0.51	0.824	0.402	0.437	0.244	0.258	0.443	0.335	0.47	0.765	0.412	0.421
	syllable_3	0.296	0.401	0.544	0.524	0.832	0.45	0.216	0.22	0.405	0.501	0.467	0.832	0.362	0.508	0.45	0.423	0.397	0.488	0.791	0.326	0.386	0.468	0.386	0.42	0.432	0.383	0.802	0.357	0.411	0.385
	syllable_4	0.277	0.229	0.427	0.741	0.494	0.37	0.203	0.199	0.231	0.358	0.521	0.499	0.341	0.38	0.378	0.271	0.311	0.692	0.574	0.337	0.318	0.451	0.242	0.303	0.376	0.604	0.613	0.376	0.328	0.331
	syllable_5	0.372	0.349	0.709	0.267	0.555	0.545	0.415	0.426	0.356	0.834	0.284	0.565	0.442	0.282	0.216	0.318	0.77	0.28	0.573	0.388	0.199	0.235	0.394	0.326	0.831	0.229	0.47	0.404	0.21	0.179
	syllable_6	0.456	0.795	0.41	0.225	0.426	0.246	0.319	0.348	0.768	0.345	0.246	0.432	0.209	0.259	0.217	0.729	0.346	0.229	0.409	0.194	0.204	0.218	0.473	0.732	0.373	0.198	0.386	0.2	0.215	0.194
bout 8	syllable_1	0.172	0.245	0.342	0.557	0.473	0.43	0.101	0.108	0.261	0.226	0.6	0.483	0.438	0.883	0.839	0.265	0.228	0.493	0.447	0.443	0.798	0.84	0.226	0.271	0.257	0.407	0.489	0.471	0.806	0.79
	syllable_2	0.164	0.234	0.343	0.591	0.442	0.403	0.102	0.102	0.243	0.216	0.614	0.457	0.411	0.826	0.813	0.261	0.211	0.526	0.461	0.418	0.815	0.828	0.214	0.262	0.229	0.434	0.507	0.476	0.836	0.803
	syllable_3	0.281	0.196	0.465	0.366	0.395	0.837	0.219	0.225	0.204	0.472	0.409	0.418	0.777	0.406	0.416	0.21	0.467	0.42	0.433	0.859	0.425	0.487	0.279	0.218	0.512	0.357	0.395	0.801	0.439	0.417
	syllable_4	0.297	0.405	0.606	0.565	0.804	0.451	0.218	0.207	0.45	0.514	0.486	0.884	0.43	0.551	0.496	0.417	0.418	0.521	0.813	0.369	0.439	0.509	0.358	0.423	0.491	0.403	0.811	0.384	0.454	0.414
	syllable_5	0.225	0.274	0.439	0.928	0.459	0.38	0.144	0.135	0.244	0.308	0.835	0.492	0.336	0.604	0.563	0.249	0.227	0.878	0.459	0.358	0.564	0.641	0.229	0.263	0.277	0.738	0.52	0.385	0.585	0.563
	syllable_6	0.387	0.39	0.792	0.389	0.572	0.543	0.374	0.382	0.385	0.816	0.363	0.598	0.463	0.408	0.35	0.359	0.764	0.395	0.603	0.416	0.324	0.373	0.4	0.357	0.824	0.33	0.544	0.422	0.325	0.298
	syllable_7	0.452	0.815	0.398	0.24	0.448	0.233	0.283	0.318	0.79	0.328	0.256	0.441	0.203	0.262	0.227	0.757	0.324	0.251	0.431	0.185	0.203	0.224	0.455	0.776	0.354	0.213	0.412	0.196	0.218	0.2
	syllable_8	0.759	0.336	0.322	0.193	0.32	0.328	0.786	0.777	0.344	0.36	0.174	0.324	0.297	0.164	0.128	0.325	0.405	0.218	0.32	0.289	0.123	0.155	0.716	0.347	0.355	0.176	0.302	0.248	0.122	0.111
cross-species tutored OF SSM		bout 3							bout 2						bout 1
		syllable_7	syllable_6	syllable_5	syllable_4	syllable_3	syllable_2	syllable_1	syllable_6	syllable_5	syllable_4	syllable_3	syllable_2	syllable_1	syllable_5	syllable_4	syllable_3	syllable_2	syllable_1
bout 4	syllable_1	0.226	0.719	0.702	0.705	0.673	0.545	0.439	0.378	0.766	0.724	0.68	0.435	0.6	0.314	0.699	0.752	0.697	0.72
	syllable_2	0.222	0.73	0.757	0.685	0.642	0.617	0.509	0.389	0.762	0.74	0.714	0.534	0.642	0.346	0.735	0.822	0.682	0.765
	syllable_3	0.173	0.54	0.449	0.443	0.566	0.443	0.404	0.288	0.532	0.49	0.496	0.469	0.508	0.196	0.547	0.54	0.528	0.589
	syllable_4	0.21	0.715	0.656	0.598	0.611	0.529	0.462	0.377	0.722	0.694	0.593	0.441	0.549	0.293	0.693	0.742	0.693	0.665
	syllable_5	0.23	0.686	0.748	0.653	0.564	0.59	0.513	0.359	0.715	0.724	0.645	0.527	0.564	0.355	0.746	0.832	0.667	0.707
	syllable_6	0.213	0.656	0.681	0.566	0.615	0.52	0.524	0.338	0.665	0.655	0.636	0.467	0.542	0.306	0.713	0.783	0.687	0.716
	syllable_7	0.238	0.701	0.721	0.604	0.598	0.584	0.56	0.391	0.718	0.707	0.653	0.569	0.58	0.368	0.745	0.845	0.678	0.714
	syllable_8	0.237	0.704	0.735	0.609	0.658	0.579	0.599	0.381	0.749	0.715	0.717	0.523	0.631	0.337	0.796	0.847	0.716	0.733
	syllable_9	0.451	0.288	0.316	0.198	0.26	0.272	0.291	0.605	0.264	0.308	0.284	0.287	0.269	0.615	0.28	0.355	0.254	0.299
bout 5	syllable_1	0.37	0.467	0.527	0.519	0.389	0.445	0.343	0.483	0.486	0.551	0.462	0.404	0.388	0.531	0.472	0.523	0.397	0.407
	syllable_2	0.241	0.555	0.593	0.543	0.56	0.758	0.8	0.371	0.64	0.617	0.627	0.598	0.598	0.325	0.748	0.761	0.577	0.566
	syllable_3	0.235	0.567	0.596	0.568	0.515	0.766	0.744	0.379	0.639	0.647	0.605	0.609	0.576	0.347	0.722	0.752	0.553	0.568
	syllable_4	0.27	0.696	0.69	0.548	0.611	0.509	0.559	0.433	0.698	0.694	0.628	0.448	0.616	0.384	0.722	0.795	0.679	0.636
	syllable_5	0.218	0.698	0.663	0.602	0.665	0.452	0.433	0.355	0.732	0.686	0.611	0.346	0.553	0.314	0.655	0.714	0.746	0.703
	syllable_6	0.241	0.706	0.71	0.574	0.506	0.533	0.461	0.378	0.654	0.73	0.599	0.519	0.484	0.401	0.671	0.789	0.628	0.653
	syllable_7	0.213	0.751	0.754	0.641	0.62	0.521	0.483	0.374	0.744	0.741	0.692	0.496	0.566	0.365	0.748	0.831	0.727	0.76
	syllable_8	0.249	0.712	0.755	0.709	0.575	0.62	0.482	0.384	0.739	0.762	0.672	0.566	0.57	0.379	0.761	0.848	0.657	0.678
	syllable_9	0.208	0.709	0.739	0.707	0.558	0.586	0.414	0.341	0.73	0.73	0.67	0.539	0.54	0.341	0.732	0.818	0.663	0.714
	syllable_10	0.222	0.678	0.735	0.721	0.595	0.637	0.491	0.368	0.747	0.728	0.69	0.588	0.581	0.345	0.788	0.845	0.649	0.694
	syllable_11	0.517	0.24	0.275	0.239	0.213	0.243	0.25	0.47	0.242	0.286	0.263	0.257	0.214	0.631	0.256	0.3	0.203	0.243

## Sheet: Fig 2B Bar
Tutor song	indivudials	Motif	Repitation
ZF song	ZF1	0.08513	0.0324142
ZF song	ZF2	0.160254	0.0106206
ZF song	ZF3	0.14822	0.00058
ZF song	ZF4	0.156254	0.000916146
ZF song	ZF5	0.169173	0.00237384
ZF song	ZF6	0.133266	0.0883262
OF song	OF1	0.0326376	0.193617
OF song	OF2	0.00661182	0.238209
OF song	OF3	0	0.978925
OF song	OF4	0.0118898	0.28485
OF song	OF5	0.0277494	0.413298
OF song	OF6	0.00249821	0.808836
OF song	ZF1	0.0425229	0.0188885
OF song	ZF2	0.0597962	0.0328969
OF song	ZF3	0.0503333	0.00433018
OF song	ZF4	0.0376984	0.0270434
ZF song	OF1	0.0150616	0.142926
ZF song	OF2	0.0345862	0.0834027
ZF song	OF3	0.033855	0.0395081

## Sheet: Fig 2C
Tutor song	Individuals	Syllable duration	Inter-syllable gap duration	Entropy Variance	AM Variance	Mean FM	FM Variance
ZF song	ZF1	109.479	36.4089	0.683938	0.0191442	33.9912	721.012
ZF song	ZF2	151.867	65.2003	1.57565	0.0279429	45.4178	580.782
ZF song	ZF3	138.876	38.2745	0.748725	0.0132759	27.542	610.036
ZF song	ZF4	97.8296	66.6678	0.609652	0.0265938	45.7118	512.112
ZF song	ZF5	89.8079	36.832	1.29102	0.038126	44.3172	591.63
ZF song	ZF6	120.724	41.8578	0.327273	0.0145774	43.1536	647.096
OF song	OF1	82.5664	89.6235	0.21336	0.00950992	27.603	367.2
OF song	OF2	70.1645	75.7097	0.135718	0.0112455	20.185	133.626
OF song	OF3	40.4142	76.3859	0.296106	0.0113469	16.6898	373.478
OF song	OF4	70.5237	95.5719	0.267239	0.0069221	9.4772	279.826
OF song	OF5	49.4835	109.449	0.161818	0.00633758	30.8842	361.23
OF song	OF6	48.3102	78.4213	0.169834	0.0115953	20.899	517.586
OF song	ZF1	95.93	53.5595	0.442085	0.0199358	31.9216	482.628
OF song	ZF2	97.3927	48.7609	0.404114	0.0148752	31.057	523.394
OF song	ZF3	92.0328	47.3369	0.463195	0.0157891	35.2526	537.384
OF song	ZF4	123.719	61.2083	0.666907	0.018795	43.7	552
ZF song	OF1	65.8941	119.041	0.224303	0.0157068	24.4693	452.088
ZF song	OF2	42.671	103.219	0.167121	0.0166036	18.9562	368.964
ZF song	OF3	62.5339	89.84	0.373168	0.0150063	24.1762	389.672

## Sheet: S1 Fig B syl_dur
speciese	syllable duration
ZF	42.9025
ZF	43.9002
ZF	288.345
ZF	35.9184
ZF	47.8912
ZF	288.345
ZF	35.9184
ZF	38.9116
ZF	44.898
ZF	296.327
ZF	36.9161
ZF	40.907
ZF	39.9093
ZF	294.331
ZF	31.9274
ZF	38.9116
ZF	281.361
ZF	39.9093
ZF	36.9161
ZF	290.34
ZF	46.8934
ZF	44.898
ZF	289.342
ZF	36.9161
ZF	283.356
ZF	33.9229
ZF	44.898
ZF	36.9161
ZF	292.336
ZF	32.9252
ZF	40.907
ZF	293.333
ZF	36.9161
ZF	284.354
ZF	34.9206
ZF	38.9116
ZF	38.9116
ZF	294.331
ZF	34.9206
ZF	40.907
ZF	41.9048
ZF	292.336
ZF	43.9002
ZF	37.9138
ZF	42.9025
ZF	292.336
ZF	40.907
ZF	42.9025
ZF	285.351
ZF	43.9002
ZF	42.9025
ZF	42.9025
ZF	304.308
ZF	38.9116
ZF	39.9093
ZF	41.9048
ZF	290.34
ZF	43.9002
ZF	282.358
ZF	39.9093
ZF	39.9093
ZF	43.9002
ZF	296.327
ZF	38.9116
ZF	39.9093
ZF	40.907
ZF	43.9002
ZF	228.481
ZF	36.9161
ZF	43.9002
ZF	41.9048
ZF	291.338
ZF	37.9138
ZF	40.907
ZF	35.9184
ZF	288.345
ZF	38.9116
ZF	37.9138
ZF	216.508
ZF	33.9229
ZF	36.9161
ZF	282.358
ZF	34.9206
ZF	43.9002
ZF	36.9161
ZF	284.354
ZF	38.9116
ZF	43.9002
ZF	35.9184
ZF	286.349
ZF	37.9138
ZF	38.9116
ZF	278.367
ZF	38.9116
ZF	284.354
ZF	35.9184
ZF	40.907
ZF	45.8957
ZF	282.358
ZF	38.9116
ZF	39.9093
ZF	39.9093
ZF	285.351
ZF	39.9093
ZF	35.9184
ZF	281.361
ZF	41.9048
ZF	39.9093
ZF	293.333
ZF	43.9002
ZF	290.34
ZF	34.9206
ZF	41.9048
ZF	43.9002
ZF	291.338
ZF	39.9093
ZF	41.9048
ZF	40.907
ZF	290.34
ZF	34.9206
ZF	289.342
ZF	35.9184
ZF	40.907
ZF	43.9002
ZF	291.338
ZF	39.9093
ZF	37.9138
ZF	41.9048
ZF	290.34
ZF	38.9116
ZF	36.9161
ZF	280.363
ZF	32.9252
ZF	36.9161
ZF	274.376
ZF	38.9116
ZF	35.9184
ZF	285.351
ZF	35.9184
ZF	39.9093
ZF	288.345
ZF	36.9161
ZF	41.9048
ZF	282.358
ZF	33.9229
ZF	39.9093
ZF	40.907
ZF	280.363
ZF	36.9161
ZF	36.9161
ZF	290.34
ZF	39.9093
ZF	36.9161
ZF	278.367
ZF	35.9184
ZF	41.9048
ZF	285.351
ZF	32.9252
ZF	286.349
ZF	41.9048
ZF	36.9161
ZF	291.338
ZF	39.9093
ZF	42.9025
ZF	285.351
ZF	37.9138
ZF	288.345
ZF	30.9297
ZF	38.9116
ZF	280.363
ZF	34.9206
ZF	40.907
ZF	37.9138
ZF	285.351
ZF	43.9002
ZF	45.8957
ZF	281.361
ZF	32.9252
ZF	37.9138
ZF	296.327
ZF	35.9184
ZF	37.9138
ZF	289.342
ZF	39.9093
ZF	44.898
ZF	285.351
ZF	38.9116
ZF	37.9138
ZF	43.9002
ZF	292.336
ZF	41.9048
ZF	42.9025
ZF	288.345
ZF	38.9116
ZF	45.8957
ZF	39.9093
ZF	286.349
ZF	39.9093
ZF	39.9093
ZF	37.9138
ZF	290.34
ZF	40.907
ZF	42.9025
ZF	293.333
ZF	39.9093
ZF	294.331
ZF	41.9048
ZF	37.9138
ZF	42.9025
ZF	295.329
ZF	44.898
ZF	44.898
ZF	46.8934
ZF	297.324
ZF	41.9048
ZF	39.9093
ZF	47.8912
ZF	302.313
ZF	38.9116
ZF	39.9093
ZF	45.8957
ZF	294.331
ZF	41.9048
ZF	40.907
ZF	294.331
ZF	38.9116
ZF	291.338
ZF	42.9025
ZF	53.8776
ZF	294.331
ZF	44.898
ZF	48.8889
ZF	47.8912
ZF	299.32
ZF	45.8957
ZF	38.9116
ZF	289.342
ZF	38.9116
ZF	292.336
ZF	34.9206
ZF	41.9048
ZF	297.324
ZF	34.9206
ZF	297.324
ZF	36.9161
ZF	48.8889
ZF	39.9093
ZF	293.333
ZF	43.9002
ZF	36.9161
ZF	288.345
ZF	40.907
ZF	295.329
ZF	37.9138
ZF	49.8866
ZF	40.907
ZF	297.324
ZF	38.9116
ZF	45.8957
ZF	292.336
ZF	41.9048
ZF	42.9025
ZF	293.333
ZF	38.9116
ZF	296.327
ZF	44.898
ZF	42.9025
ZF	295.329
ZF	39.9093
ZF	43.9002
ZF	42.9025
ZF	304.308
ZF	50.8844
ZF	40.907
ZF	293.333
ZF	40.907
ZF	41.9048
ZF	293.333
ZF	37.9138
ZF	42.9025
ZF	296.327
ZF	34.9206
ZF	37.9138
ZF	290.34
ZF	40.907
ZF	292.336
ZF	40.907
ZF	42.9025
ZF	297.324
ZF	40.907
ZF	291.338
ZF	39.9093
ZF	40.907
ZF	297.324
ZF	39.9093
ZF	296.327
ZF	41.9048
ZF	295.329
ZF	31.9274
ZF	39.9093
ZF	40.907
ZF	293.333
ZF	36.9161
ZF	45.8957
ZF	41.9048
ZF	300.317
ZF	42.9025
ZF	44.898
ZF	304.308
ZF	33.9229
ZF	44.898
ZF	297.324
ZF	42.9025
ZF	295.329
ZF	40.907
ZF	41.9048
ZF	295.329
ZF	41.9048
ZF	39.9093
ZF	294.331
ZF	39.9093
ZF	38.9116
ZF	293.333
ZF	38.9116
ZF	42.9025
ZF	298.322
ZF	38.9116
ZF	44.898
ZF	42.9025
ZF	296.327
ZF	37.9138
ZF	37.9138
ZF	297.324
ZF	37.9138
ZF	45.8957
ZF	42.9025
ZF	292.336
ZF	33.9229
ZF	42.9025
ZF	37.9138
ZF	293.333
ZF	39.9093
ZF	288.345
ZF	25.941
ZF	31.9274
ZF	283.356
ZF	28.9342
ZF	287.347
ZF	31.9274
ZF	28.9342
ZF	35.9184
ZF	282.358
ZF	36.9161
ZF	289.342
ZF	34.9206
ZF	290.34
ZF	30.9297
ZF	36.9161
ZF	43.9002
ZF	290.34
ZF	48.8889
ZF	55.873
ZF	289.342
ZF	29.932
ZF	34.9206
ZF	288.345
ZF	31.9274
ZF	38.9116
ZF	35.9184
ZF	292.336
ZF	32.9252
ZF	33.9229
ZF	286.349
ZF	31.9274
ZF	41.9048
ZF	289.342
ZF	28.9342
ZF	33.9229
ZF	38.9116
ZF	291.338
ZF	42.9025
ZF	36.9161
ZF	282.358
ZF	41.9048
ZF	297.324
ZF	43.9002
ZF	292.336
ZF	37.9138
ZF	34.9206
ZF	288.345
ZF	42.9025
ZF	42.9025
ZF	40.907
ZF	298.322
ZF	37.9138
ZF	41.9048
ZF	285.351
ZF	35.9184
ZF	286.349
ZF	37.9138
ZF	291.338
ZF	39.9093
ZF	44.898
ZF	40.907
ZF	291.338
ZF	38.9116
ZF	46.8934
ZF	42.9025
ZF	293.333
ZF	44.898
ZF	41.9048
ZF	293.333
ZF	42.9025
ZF	43.9002
ZF	291.338
ZF	42.9025
ZF	296.327
ZF	40.907
ZF	46.8934
ZF	296.327
ZF	43.9002
ZF	42.9025
ZF	292.336
ZF	39.9093
ZF	291.338
ZF	37.9138
ZF	295.329
ZF	45.8957
ZF	293.333
ZF	46.8934
ZF	298.322
ZF	40.907
ZF	44.898
ZF	41.9048
ZF	296.327
ZF	40.907
ZF	42.9025
ZF	290.34
ZF	43.9002
ZF	46.8934
ZF	298.322
ZF	42.9025
ZF	300.317
ZF	44.898
ZF	52.8798
ZF	292.336
ZF	49.8866
ZF	57.8685
ZF	44.898
ZF	300.317
ZF	41.9048
ZF	43.9002
ZF	299.32
ZF	39.9093
ZF	44.898
ZF	42.9025
ZF	297.324
ZF	43.9002
ZF	46.8934
ZF	294.331
ZF	43.9002
ZF	50.8844
ZF	46.8934
ZF	296.327
ZF	48.8889
ZF	44.898
ZF	298.322
ZF	44.898
ZF	300.317
ZF	37.9138
ZF	43.9002
ZF	40.907
ZF	294.331
ZF	41.9048
ZF	41.9048
ZF	43.9002
ZF	294.331
ZF	41.9048
ZF	309.297
ZF	42.9025
ZF	41.9048
ZF	301.315
ZF	42.9025
ZF	47.8912
ZF	49.8866
ZF	295.329
ZF	40.907
ZF	43.9002
ZF	296.327
ZF	35.9184
ZF	44.898
ZF	297.324
ZF	39.9093
ZF	46.8934
ZF	42.9025
ZF	295.329
ZF	39.9093
ZF	300.317
ZF	37.9138
ZF	42.9025
ZF	117.732
ZF	113.741
ZF	111.746
ZF	131.701
ZF	105.76
ZF	139.683
ZF	33.9229
ZF	140.68
ZF	103.764
ZF	119.728
ZF	109.751
ZF	112.744
ZF	33.9229
ZF	96.78
ZF	12.9705
ZF	111.746
ZF	112.744
ZF	122.721
ZF	120.726
ZF	34.9206
ZF	97.7778
ZF	12.9705
ZF	99.7732
ZF	110.748
ZF	109.751
ZF	112.744
ZF	37.9138
ZF	100.771
ZF	17.9592
ZF	101.769
ZF	110.748
ZF	115.737
ZF	132.698
ZF	34.9206
ZF	104.762
ZF	25.941
ZF	111.746
ZF	108.753
ZF	120.726
ZF	131.701
ZF	33.9229
ZF	103.764
ZF	107.755
ZF	120.726
ZF	108.753
ZF	125.714
ZF	33.9229
ZF	103.764
ZF	25.941
ZF	106.757
ZF	119.728
ZF	108.753
ZF	119.728
ZF	107.755
ZF	110.748
ZF	34.9206
ZF	102.766
ZF	23.9456
ZF	111.746
ZF	116.735
ZF	109.751
ZF	130.703
ZF	37.9138
ZF	96.78
ZF	107.755
ZF	117.732
ZF	106.757
ZF	132.698
ZF	35.9184
ZF	99.7732
ZF	20.9524
ZF	108.753
ZF	115.737
ZF	107.755
ZF	121.723
ZF	33.9229
ZF	102.766
ZF	21.9501
ZF	113.741
ZF	113.741
ZF	104.762
ZF	114.739
ZF	33.9229
ZF	136.689
ZF	110.748
ZF	109.751
ZF	109.751
ZF	118.73
ZF	32.9252
ZF	104.762
ZF	22.9478
ZF	107.755
ZF	113.741
ZF	112.744
ZF	115.737
ZF	32.9252
ZF	105.76
ZF	25.941
ZF	109.751
ZF	121.723
ZF	106.757
ZF	110.748
ZF	30.9297
ZF	98.7755
ZF	13.9683
ZF	97.7778
ZF	112.744
ZF	105.76
ZF	118.73
ZF	35.9184
ZF	97.7778
ZF	12.9705
ZF	100.771
ZF	112.744
ZF	98.7755
ZF	132.698
ZF	33.9229
ZF	98.7755
ZF	12.9705
ZF	111.746
ZF	111.746
ZF	121.723
ZF	120.726
ZF	36.9161
ZF	138.685
ZF	97.7778
ZF	111.746
ZF	118.73
ZF	113.741
ZF	94.7846
ZF	109.751
ZF	124.717
ZF	107.755
ZF	111.746
ZF	32.9252
ZF	107.755
ZF	25.941
ZF	115.737
ZF	124.717
ZF	109.751
ZF	113.741
ZF	120.726
ZF	122.721
ZF	37.9138
ZF	96.78
ZF	107.755
ZF	111.746
ZF	106.757
ZF	140.68
ZF	33.9229
ZF	98.7755
ZF	24.9433
ZF	106.757
ZF	110.748
ZF	126.712
ZF	123.719
ZF	106.757
ZF	114.739
ZF	33.9229
ZF	105.76
ZF	21.9501
ZF	108.753
ZF	116.735
ZF	106.757
ZF	118.73
ZF	35.9184
ZF	99.7732
ZF	118.73
ZF	116.735
ZF	108.753
ZF	122.721
ZF	32.9252
ZF	102.766
ZF	22.9478
ZF	106.757
ZF	113.741
ZF	106.757
ZF	121.723
ZF	34.9206
ZF	101.769
ZF	22.9478
ZF	103.764
ZF	116.735
ZF	111.746
ZF	122.721
ZF	31.9274
ZF	98.7755
ZF	23.9456
ZF	107.755
ZF	121.723
ZF	109.751
ZF	136.689
ZF	31.9274
ZF	96.78
ZF	93.7868
ZF	117.732
ZF	110.748
ZF	115.737
ZF	33.9229
ZF	98.7755
ZF	14.966
ZF	100.771
ZF	111.746
ZF	109.751
ZF	112.744
ZF	33.9229
ZF	97.7778
ZF	14.966
ZF	102.766
ZF	119.728
ZF	106.757
ZF	123.719
ZF	34.9206
ZF	97.7778
ZF	99.7732
ZF	112.744
ZF	107.755
ZF	113.741
ZF	33.9229
ZF	101.769
ZF	23.9456
ZF	91.7914
ZF	107.755
ZF	93.7868
ZF	109.751
ZF	32.9252
ZF	96.78
ZF	12.9705
ZF	29.932
ZF	94.7846
ZF	117.732
ZF	93.7868
ZF	115.737
ZF	97.7778
ZF	114.739
ZF	30.9297
ZF	99.7732
ZF	91.7914
ZF	108.753
ZF	96.78
ZF	114.739
ZF	100.771
ZF	119.728
ZF	100.771
ZF	26.9388
ZF	93.7868
ZF	112.744
ZF	94.7846
ZF	109.751
ZF	35.9184
ZF	97.7778
ZF	91.7914
ZF	113.741
ZF	94.7846
ZF	117.732
ZF	93.7868
ZF	115.737
ZF	33.9229
ZF	99.7732
ZF	13.9683
ZF	93.7868
ZF	46.8934
ZF	32.9252
ZF	95.7823
ZF	45.8957
ZF	34.9206
ZF	31.9274
ZF	98.7755
ZF	92.7891
ZF	45.8957
ZF	33.9229
ZF	92.7891
ZF	45.8957
ZF	31.9274
ZF	32.9252
ZF	140.68
ZF	116.735
ZF	109.751
ZF	114.739
ZF	111.746
ZF	36.9161
ZF	99.7732
ZF	12.9705
ZF	100.771
ZF	109.751
ZF	120.726
ZF	112.744
ZF	35.9184
ZF	101.769
ZF	20.9524
ZF	111.746
ZF	109.751
ZF	116.735
ZF	112.744
ZF	37.9138
ZF	105.76
ZF	25.941
ZF	118.73
ZF	116.735
ZF	122.721
ZF	139.683
ZF	35.9184
ZF	98.7755
ZF	26.9388
ZF	31.9274
ZF	107.755
ZF	121.723
ZF	117.732
ZF	120.726
ZF	33.9229
ZF	98.7755
ZF	14.966
ZF	105.76
ZF	120.726
ZF	109.751
ZF	116.735
ZF	36.9161
ZF	103.764
ZF	24.9433
ZF	117.732
ZF	115.737
ZF	99.7732
ZF	117.732
ZF	33.9229
ZF	95.7823
ZF	13.9683
ZF	29.932
ZF	107.755
ZF	116.735
ZF	98.7755
ZF	115.737
ZF	35.9184
ZF	97.7778
ZF	11.9728
ZF	103.764
ZF	114.739
ZF	101.769
ZF	117.732
ZF	100.771
ZF	118.73
ZF	31.9274
ZF	98.7755
ZF	129.705
ZF	115.737
ZF	116.735
ZF	116.735
ZF	33.9229
ZF	98.7755
ZF	106.757
ZF	113.741
ZF	101.769
ZF	116.735
ZF	39.9093
ZF	94.7846
ZF	107.755
ZF	123.719
ZF	98.7755
ZF	118.73
ZF	31.9274
ZF	140.68
ZF	107.755
ZF	136.689
ZF	114.739
ZF	117.732
ZF	33.9229
ZF	138.685
ZF	115.737
ZF	112.744
ZF	117.732
ZF	113.741
ZF	34.9206
ZF	106.757
ZF	23.9456
ZF	31.9274
ZF	115.737
ZF	114.739
ZF	98.7755
ZF	125.714
ZF	36.9161
ZF	103.764
ZF	23.9456
ZF	111.746
ZF	120.726
ZF	100.771
ZF	123.719
ZF	33.9229
ZF	103.764
ZF	20.9524
ZF	102.766
ZF	113.741
ZF	99.7732
ZF	114.739
ZF	102.766
ZF	114.739
ZF	103.764
ZF	27.9365
ZF	30.9297
ZF	112.744
ZF	117.732
ZF	36.9161
ZF	100.771
ZF	27.9365
ZF	102.766
ZF	112.744
ZF	98.7755
ZF	113.741
ZF	33.9229
ZF	97.7778
ZF	14.966
ZF	101.769
ZF	115.737
ZF	126.712
ZF	130.703
ZF	31.9274
ZF	100.771
ZF	28.9342
ZF	101.769
ZF	115.737
ZF	114.739
ZF	112.744
ZF	100.771
ZF	124.717
ZF	33.9229
ZF	106.757
ZF	29.932
ZF	106.757
ZF	114.739
ZF	138.685
ZF	113.741
ZF	34.9206
ZF	111.746
ZF	26.9388
ZF	29.932
ZF	120.726
ZF	115.737
ZF	104.762
ZF	118.73
ZF	33.9229
ZF	104.762
ZF	26.9388
ZF	124.717
ZF	122.721
ZF	129.705
ZF	121.723
ZF	36.9161
ZF	106.757
ZF	24.9433
ZF	31.9274
ZF	106.757
ZF	137.687
ZF	107.755
ZF	128.707
ZF	35.9184
ZF	104.762
ZF	27.9365
ZF	122.721
ZF	117.732
ZF	117.732
ZF	136.689
ZF	104.762
ZF	24.9433
ZF	111.746
ZF	124.717
ZF	108.753
ZF	126.712
ZF	42.9025
ZF	102.766
ZF	103.764
ZF	119.728
ZF	109.751
ZF	112.744
ZF	33.9229
ZF	96.78
ZF	12.9705
ZF	111.746
ZF	112.744
ZF	122.721
ZF	120.726
ZF	34.9206
ZF	97.7778
ZF	12.9705
ZF	115.737
ZF	112.744
ZF	104.762
ZF	122.721
ZF	35.9184
ZF	97.7778
ZF	14.966
ZF	113.741
ZF	119.728
ZF	104.762
ZF	124.717
ZF	34.9206
ZF	97.7778
ZF	14.966
ZF	103.764
ZF	122.721
ZF	108.753
ZF	115.737
ZF	33.9229
ZF	35.9184
ZF	96.78
ZF	240.454
ZF	105.76
ZF	250.431
ZF	247.438
ZF	102.766
ZF	246.44
ZF	14.966
ZF	14.966
ZF	25.941
ZF	31.9274
ZF	93.7868
ZF	239.456
ZF	102.766
ZF	239.456
ZF	102.766
ZF	242.449
ZF	242.449
ZF	104.762
ZF	37.9138
ZF	108.753
ZF	241.451
ZF	105.76
ZF	248.435
ZF	253.424
ZF	247.438
ZF	25.941
ZF	104.762
ZF	247.438
ZF	104.762
ZF	247.438
ZF	245.442
ZF	36.9161
ZF	102.766
ZF	249.433
ZF	247.438
ZF	30.9297
ZF	32.9252
ZF	107.755
ZF	248.435
ZF	106.757
ZF	247.438
ZF	27.9365
ZF	30.9297
ZF	24.9433
ZF	216.508
ZF	100.771
ZF	243.447
ZF	102.766
ZF	242.449
ZF	102.766
ZF	248.435
ZF	108.753
ZF	249.433
ZF	244.444
ZF	29.932
ZF	104.762
ZF	250.431
ZF	243.447
ZF	102.766
ZF	245.442
ZF	28.9342
ZF	36.9161
ZF	30.9297
ZF	100.771
ZF	242.449
ZF	108.753
ZF	245.442
ZF	105.76
ZF	247.438
ZF	37.9138
ZF	39.9093
ZF	104.762
ZF	250.431
ZF	104.762
ZF	245.442
ZF	34.9206
ZF	32.9252
ZF	98.7755
ZF	209.524
ZF	107.755
ZF	241.451
ZF	107.755
ZF	247.438
ZF	106.757
ZF	247.438
ZF	252.426
ZF	34.9206
ZF	32.9252
ZF	98.7755
ZF	238.458
ZF	107.755
ZF	246.44
ZF	245.442
ZF	103.764
ZF	247.438
ZF	103.764
ZF	248.435
ZF	25.941
ZF	32.9252
ZF	106.757
ZF	248.435
ZF	251.429
ZF	108.753
ZF	250.431
ZF	33.9229
ZF	96.78
ZF	242.449
ZF	104.762
ZF	243.447
ZF	244.444
ZF	102.766
ZF	246.44
ZF	103.764
ZF	248.435
ZF	31.9274
ZF	37.9138
ZF	100.771
ZF	250.431
ZF	106.757
ZF	244.444
ZF	245.442
ZF	103.764
ZF	248.435
ZF	39.9093
ZF	105.76
ZF	247.438
ZF	105.76
ZF	245.442
ZF	33.9229
ZF	101.769
ZF	249.433
ZF	105.76
ZF	29.932
ZF	37.9138
ZF	100.771
ZF	242.449
ZF	243.447
ZF	106.757
ZF	243.447
ZF	246.44
ZF	107.755
ZF	245.442
ZF	105.76
ZF	244.444
ZF	108.753
ZF	250.431
ZF	108.753
ZF	249.433
ZF	36.9161
ZF	41.9048
ZF	103.764
ZF	250.431
ZF	250.431
ZF	107.755
ZF	28.9342
ZF	99.7732
ZF	238.458
ZF	241.451
ZF	105.76
ZF	248.435
ZF	106.757
ZF	244.444
ZF	249.433
ZF	106.757
ZF	250.431
ZF	248.435
ZF	35.9184
ZF	35.9184
ZF	99.7732
ZF	236.463
ZF	102.766
ZF	244.444
ZF	102.766
ZF	243.447
ZF	103.764
ZF	244.444
ZF	244.444
ZF	106.757
ZF	247.438
ZF	248.435
ZF	102.766
ZF	249.433
ZF	28.9342
ZF	96.78
ZF	245.442
ZF	101.769
ZF	250.431
ZF	105.76
ZF	248.435
ZF	104.762
ZF	247.438
ZF	88.7982
ZF	235.465
ZF	242.449
ZF	103.764
ZF	244.444
ZF	104.762
ZF	249.433
ZF	102.766
ZF	243.447
ZF	246.44
ZF	35.9184
ZF	40.907
ZF	105.76
ZF	249.433
ZF	106.757
ZF	251.429
ZF	105.76
ZF	25.941
ZF	27.9365
ZF	103.764
ZF	248.435
ZF	105.76
ZF	255.419
ZF	248.435
ZF	28.9342
ZF	31.9274
ZF	94.7846
ZF	240.454
ZF	104.762
ZF	241.451
ZF	103.764
ZF	242.449
ZF	244.444
ZF	32.9252
ZF	44.898
ZF	106.757
ZF	246.44
ZF	106.757
ZF	247.438
ZF	38.9116
ZF	102.766
ZF	246.44
ZF	106.757
ZF	263.401
ZF	36.9161
ZF	41.9048
ZF	102.766
ZF	246.44
ZF	97.7778
ZF	37.9138
ZF	98.7755
ZF	243.447
ZF	108.753
ZF	248.435
ZF	30.9297
ZF	36.9161
ZF	101.769
ZF	241.451
ZF	103.764
ZF	243.447
ZF	105.76
ZF	246.44
ZF	246.44
ZF	108.753
ZF	248.435
ZF	105.76
ZF	33.9229
ZF	36.9161
ZF	99.7732
ZF	239.456
ZF	106.757
ZF	246.44
ZF	122.721
ZF	248.435
ZF	105.76
ZF	249.433
ZF	103.764
ZF	250.431
ZF	251.429
ZF	109.751
ZF	44.898
ZF	107.755
ZF	246.44
ZF	104.762
ZF	247.438
ZF	103.764
ZF	34.9206
ZF	31.9274
ZF	97.7778
ZF	37.9138
ZF	101.769
ZF	241.451
ZF	243.447
ZF	107.755
ZF	244.444
ZF	109.751
ZF	34.9206
ZF	103.764
ZF	235.465
ZF	104.762
ZF	242.449
ZF	101.769
ZF	241.451
ZF	104.762
ZF	245.442
ZF	103.764
ZF	241.451
ZF	105.76
ZF	250.431
ZF	38.9116
ZF	94.7846
ZF	243.447
ZF	244.444
ZF	108.753
ZF	244.444
ZF	246.44
ZF	27.9365
ZF	94.7846
ZF	239.456
ZF	103.764
ZF	247.438
ZF	38.9116
ZF	100.771
ZF	245.442
ZF	106.757
ZF	247.438
ZF	26.9388
ZF	96.78
ZF	238.458
ZF	103.764
ZF	246.44
ZF	105.76
ZF	249.433
ZF	106.757
ZF	247.438
ZF	108.753
ZF	248.435
ZF	29.932
ZF	31.9274
ZF	96.78
ZF	240.454
ZF	106.757
ZF	242.449
ZF	106.757
ZF	246.44
ZF	104.762
ZF	245.442
ZF	35.9184
ZF	40.907
ZF	104.762
ZF	247.438
ZF	106.757
ZF	247.438
ZF	28.9342
ZF	27.9365
ZF	96.78
ZF	241.451
ZF	116.735
ZF	244.444
ZF	33.9229
ZF	99.7732
ZF	247.438
ZF	107.755
ZF	248.435
ZF	247.438
ZF	28.9342
ZF	36.9161
ZF	99.7732
ZF	243.447
ZF	104.762
ZF	240.454
ZF	247.438
ZF	105.76
ZF	245.442
ZF	32.9252
ZF	29.932
ZF	99.7732
ZF	238.458
ZF	104.762
ZF	246.44
ZF	246.44
ZF	109.751
ZF	244.444
ZF	248.435
ZF	105.76
ZF	248.435
ZF	103.764
ZF	246.44
ZF	30.9297
ZF	99.7732
ZF	235.465
ZF	236.463
ZF	104.762
ZF	239.456
ZF	102.766
ZF	244.444
ZF	34.9206
ZF	32.9252
ZF	91.7914
ZF	237.46
ZF	243.447
ZF	104.762
ZF	244.444
ZF	245.442
ZF	102.766
ZF	241.451
ZF	104.762
ZF	218.503
ZF	171.61
ZF	242.449
ZF	99.7732
ZF	241.451
ZF	243.447
ZF	104.762
ZF	144.671
ZF	105.76
ZF	245.442
ZF	21.9501
ZF	19.9546
ZF	92.7891
ZF	233.469
ZF	238.458
ZF	97.7778
ZF	240.454
ZF	236.463
ZF	29.932
ZF	100.771
ZF	240.454
ZF	104.762
ZF	240.454
ZF	39.9093
ZF	103.764
ZF	240.454
ZF	112.744
ZF	264.399
ZF	106.757
ZF	241.451
ZF	36.9161
ZF	101.769
ZF	246.44
ZF	242.449
ZF	104.762
ZF	27.9365
ZF	24.9433
ZF	96.78
ZF	240.454
ZF	242.449
ZF	102.766
ZF	243.447
ZF	242.449
ZF	102.766
ZF	245.442
ZF	36.9161
ZF	36.9161
ZF	103.764
ZF	243.447
ZF	104.762
ZF	244.444
ZF	30.9297
ZF	29.932
ZF	35.9184
ZF	94.7846
ZF	236.463
ZF	104.762
ZF	239.456
ZF	101.769
ZF	241.451
ZF	243.447
ZF	101.769
ZF	243.447
ZF	108.753
ZF	243.447
ZF	32.9252
ZF	102.766
ZF	234.467
ZF	102.766
ZF	239.456
ZF	107.755
ZF	245.442
ZF	105.76
ZF	245.442
ZF	246.44
ZF	246.44
ZF	107.755
ZF	242.449
ZF	34.9206
ZF	35.9184
ZF	100.771
ZF	236.463
ZF	101.769
ZF	240.454
ZF	101.769
ZF	241.451
ZF	30.9297
ZF	34.9206
ZF	101.769
ZF	241.451
ZF	105.76
ZF	243.447
ZF	103.764
ZF	243.447
ZF	103.764
ZF	32.9252
ZF	46.8934
ZF	97.7778
ZF	243.447
ZF	104.762
ZF	118.73
ZF	76.8254
ZF	115.737
ZF	91.7914
ZF	119.728
ZF	48.8889
ZF	73.8322
ZF	74.8299
ZF	125.714
ZF	78.8209
ZF	117.732
ZF	83.8095
ZF	118.73
ZF	124.717
ZF	76.8254
ZF	116.735
ZF	76.8254
ZF	120.726
ZF	46.8934
ZF	82.8118
ZF	79.8186
ZF	116.735
ZF	80.8163
ZF	123.719
ZF	80.8163
ZF	120.726
ZF	31.9274
ZF	83.8095
ZF	124.717
ZF	80.8163
ZF	80.8163
ZF	124.717
ZF	122.721
ZF	77.8231
ZF	120.726
ZF	74.8299
ZF	114.739
ZF	76.8254
ZF	118.73
ZF	51.8821
ZF	77.8231
ZF	116.735
ZF	76.8254
ZF	121.723
ZF	77.8231
ZF	117.732
ZF	74.8299
ZF	123.719
ZF	125.714
ZF	80.8163
ZF	117.732
ZF	81.8141
ZF	118.73
ZF	79.8186
ZF	122.721
ZF	105.76
ZF	76.8254
ZF	118.73
ZF	76.8254
ZF	118.73
ZF	79.8186
ZF	124.717
ZF	123.719
ZF	75.8277
ZF	139.683
ZF	47.8912
ZF	73.8322
ZF	76.8254
ZF	121.723
ZF	76.8254
ZF	122.721
ZF	124.717
ZF	78.8209
ZF	122.721
ZF	79.8186
ZF	128.707
ZF	73.8322
ZF	126.712
ZF	130.703
ZF	79.8186
ZF	120.726
ZF	78.8209
ZF	116.735
ZF	129.705
ZF	140.68
ZF	73.8322
ZF	114.739
ZF	73.8322
ZF	121.723
ZF	74.8299
ZF	118.73
ZF	113.741
ZF	74.8299
ZF	112.744
ZF	75.8277
ZF	123.719
ZF	124.717
ZF	72.8345
ZF	110.748
ZF	73.8322
ZF	118.73
ZF	75.8277
ZF	110.748
ZF	70.839
ZF	107.755
ZF	74.8299
ZF	107.755
ZF	77.8231
ZF	116.735
ZF	78.8209
ZF	110.748
ZF	75.8277
ZF	117.732
ZF	75.8277
ZF	116.735
ZF	46.8934
ZF	70.839
ZF	75.8277
ZF	127.71
ZF	77.8231
ZF	119.728
ZF	72.8345
ZF	110.748
ZF	70.839
ZF	115.737
ZF	75.8277
ZF	116.735
ZF	116.735
ZF	75.8277
ZF	119.728
ZF	73.8322
ZF	110.748
ZF	73.8322
ZF	116.735
ZF	78.8209
ZF	124.717
ZF	79.8186
ZF	111.746
ZF	78.8209
ZF	118.73
ZF	77.8231
ZF	116.735
ZF	79.8186
ZF	119.728
ZF	80.8163
ZF	121.723
ZF	74.8299
ZF	78.8209
ZF	117.732
ZF	73.8322
ZF	125.714
ZF	75.8277
ZF	122.721
ZF	49.8866
ZF	79.8186
ZF	71.8367
ZF	110.748
ZF	120.726
ZF	75.8277
ZF	116.735
ZF	79.8186
ZF	125.714
ZF	75.8277
ZF	120.726
ZF	48.8889
ZF	75.8277
ZF	76.8254
ZF	110.748
ZF	76.8254
ZF	118.73
ZF	121.723
ZF	75.8277
ZF	120.726
ZF	73.8322
ZF	115.737
ZF	72.8345
ZF	123.719
ZF	143.673
ZF	80.8163
ZF	125.714
ZF	45.8957
ZF	79.8186
ZF	75.8277
ZF	77.8231
ZF	118.73
ZF	79.8186
ZF	119.728
ZF	122.721
ZF	151.655
ZF	79.8186
ZF	75.8277
ZF	108.753
ZF	75.8277
ZF	120.726
ZF	71.8367
ZF	123.719
ZF	75.8277
ZF	78.8209
ZF	116.735
ZF	77.8231
ZF	119.728
ZF	205.533
ZF	73.8322
ZF	114.739
ZF	77.8231
ZF	120.726
ZF	43.9002
ZF	70.839
ZF	75.8277
ZF	116.735
ZF	76.8254
ZF	110.748
ZF	78.8209
ZF	117.732
ZF	79.8186
ZF	120.726
ZF	49.8866
ZF	78.8209
ZF	77.8231
ZF	117.732
ZF	79.8186
ZF	120.726
ZF	119.728
ZF	73.8322
ZF	115.737
ZF	75.8277
ZF	118.73
ZF	78.8209
ZF	118.73
ZF	80.8163
ZF	118.73
ZF	129.705
ZF	139.683
ZF	146.667
ZF	79.8186
ZF	82.8118
ZF	80.8163
ZF	77.8231
ZF	121.723
ZF	126.712
ZF	146.667
ZF	70.839
ZF	115.737
ZF	76.8254
ZF	117.732
ZF	76.8254
ZF	112.744
ZF	50.8844
ZF	76.8254
ZF	74.8299
ZF	119.728
ZF	75.8277
ZF	118.73
ZF	122.721
ZF	73.8322
ZF	116.735
ZF	79.8186
ZF	113.741
ZF	77.8231
ZF	116.735
ZF	77.8231
ZF	120.726
ZF	121.723
ZF	77.8231
ZF	116.735
ZF	76.8254
ZF	115.737
ZF	129.705
ZF	76.8254
ZF	125.714
ZF	79.8186
ZF	118.73
ZF	116.735
ZF	78.8209
ZF	117.732
ZF	80.8163
ZF	118.73
ZF	117.732
ZF	76.8254
ZF	117.732
ZF	77.8231
ZF	121.723
ZF	79.8186
ZF	114.739
ZF	77.8231
ZF	119.728
ZF	80.8163
ZF	119.728
ZF	80.8163
ZF	124.717
ZF	65.8503
ZF	138.685
ZF	80.8163
ZF	122.721
ZF	80.8163
ZF	122.721
ZF	133.696
ZF	76.8254
ZF	113.741
ZF	81.8141
ZF	119.728
ZF	81.8141
ZF	120.726
ZF	50.8844
ZF	74.8299
ZF	77.8231
ZF	123.719
ZF	83.8095
ZF	125.714
ZF	76.8254
ZF	76.8254
ZF	125.714
ZF	79.8186
ZF	124.717
ZF	70.839
ZF	110.748
ZF	79.8186
ZF	115.737
ZF	77.8231
ZF	117.732
ZF	81.8141
ZF	121.723
ZF	67.8458
ZF	80.8163
ZF	110.748
ZF	72.8345
ZF	110.748
ZF	142.676
ZF	76.8254
ZF	117.732
ZF	75.8277
ZF	117.732
ZF	78.8209
ZF	119.728
ZF	81.8141
ZF	120.726
ZF	75.8277
ZF	112.744
ZF	132.698
ZF	75.8277
ZF	111.746
ZF	77.8231
ZF	118.73
ZF	76.8254
ZF	110.748
ZF	122.721
ZF	79.8186
ZF	112.744
ZF	77.8231
ZF	119.728
ZF	74.8299
ZF	77.8231
ZF	114.739
ZF	69.8413
ZF	77.8231
ZF	117.732
ZF	77.8231
ZF	109.751
ZF	71.8367
ZF	118.73
ZF	126.712
ZF	71.8367
ZF	119.728
ZF	75.8277
ZF	118.73
ZF	77.8231
ZF	120.726
ZF	70.839
ZF	76.8254
ZF	120.726
ZF	133.696
ZF	77.8231
ZF	119.728
ZF	76.8254
ZF	125.714
ZF	71.8367
ZF	75.8277
ZF	121.723
ZF	115.737
ZF	142.676
ZF	75.8277
ZF	116.735
ZF	76.8254
ZF	123.719
ZF	76.8254
ZF	114.739
ZF	119.728
ZF	134.694
ZF	71.8367
ZF	73.8322
ZF	115.737
ZF	74.8299
ZF	111.746
ZF	49.8866
ZF	78.8209
ZF	118.73
ZF	73.8322
ZF	116.735
ZF	117.732
ZF	75.8277
ZF	113.741
ZF	75.8277
ZF	110.748
ZF	120.726
ZF	74.8299
ZF	121.723
ZF	76.8254
ZF	120.726
ZF	77.8231
ZF	117.732
ZF	78.8209
ZF	113.741
ZF	77.8231
ZF	78.8209
ZF	121.723
ZF	120.726
ZF	80.8163
ZF	114.739
ZF	77.8231
ZF	120.726
ZF	75.8277
ZF	120.726
ZF	78.8209
ZF	117.732
ZF	138.685
ZF	81.8141
ZF	113.741
ZF	125.714
ZF	91.7914
ZF	121.723
ZF	79.8186
ZF	109.751
ZF	58.8662
ZF	111.746
ZF	80.8163
ZF	120.726
ZF	78.8209
ZF	111.746
ZF	74.8299
ZF	78.8209
ZF	112.744
ZF	78.8209
ZF	119.728
ZF	77.8231
ZF	118.73
ZF	80.8163
ZF	122.721
ZF	53.8776
ZF	76.8254
ZF	75.8277
ZF	115.737
ZF	117.732
ZF	74.8299
ZF	118.73
ZF	73.8322
ZF	121.723
ZF	128.707
ZF	74.8299
ZF	112.744
ZF	77.8231
ZF	111.746
ZF	130.703
ZF	76.8254
ZF	118.73
ZF	47.8912
ZF	74.8299
ZF	76.8254
ZF	117.732
ZF	79.8186
ZF	122.721
ZF	66.8481
ZF	75.8277
ZF	118.73
ZF	73.8322
ZF	117.732
ZF	76.8254
ZF	120.726
ZF	79.8186
ZF	110.748
ZF	56.8707
ZF	75.8277
ZF	77.8231
ZF	123.719
ZF	74.8299
ZF	125.714
ZF	46.8934
ZF	75.8277
ZF	127.71
ZF	134.694
ZF	139.683
ZF	69.8413
ZF	75.8277
ZF	118.73
ZF	74.8299
ZF	120.726
ZF	121.723
ZF	75.8277
ZF	119.728
ZF	75.8277
[truncated: 4,001 more rows]

## Sheet: S1 Fig B  inter_gap
Species	Inter_syl_gap
ZF	88.776
ZF	50
ZF	40.272
ZF	41.587
ZF	26.644
ZF	36.735
ZF	27.868
ZF	36.349
ZF	39.093
ZF	16.871
ZF	30.023
ZF	52.993
ZF	19.411
ZF	42.88
ZF	33.197
ZF	42.472
ZF	23.265
ZF	59.365
ZF	45.805
ZF	28.322
ZF	39.932
ZF	26.099
ZF	38.164
ZF	22.109
ZF	55.692
ZF	45.941
ZF	39.705
ZF	54.399
ZF	43.174
ZF	38.163
ZF	23.674
ZF	42.358
ZF	24.761
ZF	126.644
ZF	69.569
ZF	40.589
ZF	39.32
ZF	42.721
ZF	27.12
ZF	39.478
ZF	22.245
ZF	35.284
ZF	40.794
ZF	30.272
ZF	41.202
ZF	12.471
ZF	42.994
ZF	27.596
ZF	41.701
ZF	25.42
ZF	15.147
ZF	71.18
ZF	68.57
ZF	62.97
ZF	45.73
ZF	42.67
ZF	43.04
ZF	31
ZF	38.01
ZF	27.87
ZF	30.54
ZF	44
ZF	25.42
ZF	40.34
ZF	43.44
ZF	28.11
ZF	42.92
ZF	23.68
ZF	42.311
ZF	42.04
ZF	50.841
ZF	46.44
ZF	14.36
ZF	54.72
ZF	28.41
ZF	37.751
ZF	11.751
ZF	29.23
ZF	44.17
ZF	27.691
ZF	45.54
ZF	45.559
ZF	21.61
ZF	10.09
ZF	23.87
ZF	59.139
ZF	37.597
ZF	41.588
ZF	27.664
ZF	48.299
ZF	19.479
ZF	19.184
ZF	49.637
ZF	41.587
ZF	26.962
ZF	45.941
ZF	12.789
ZF	46.894
ZF	29.66
ZF	47.982
ZF	24.376
ZF	11.973
ZF	13.13
ZF	36.394
ZF	43.855
ZF	27.936
ZF	39.932
ZF	24.558
ZF	61.928
ZF	45.805
ZF	42.835
ZF	57.982
ZF	26.757
ZF	40.476
ZF	23.832
ZF	10.159
ZF	61.859
ZF	48.685
ZF	40.839
ZF	12.585
ZF	40
ZF	29.274
ZF	39.07
ZF	25.011
ZF	11.61
ZF	73.81
ZF	44.943
ZF	36.19
ZF	11.247
ZF	43.152
ZF	28.322
ZF	36.576
ZF	22.448
ZF	10.634
ZF	36.214
ZF	42.472
ZF	26.621
ZF	42.626
ZF	10.13
ZF	10.59
ZF	45.06
ZF	27.24
ZF	43.4
ZF	24.74
ZF	15.1
ZF	11.73
ZF	45.9
ZF	37.76
ZF	40.81
ZF	27.44
ZF	39.38
ZF	21.81
ZF	92.54
ZF	58.526
ZF	76.168
ZF	57.619
ZF	57.029
ZF	74.967
ZF	57.937
ZF	73.266
ZF	67.415
ZF	52.789
ZF	129.864
ZF	56.531
ZF	58.254
ZF	70.431
ZF	56.962
ZF	52.403
ZF	72.426
ZF	117.551
ZF	57.12
ZF	56.145
ZF	66.167
ZF	55.283
ZF	78.277
ZF	52.993
ZF	54.966
ZF	76.53
ZF	52.086
ZF	52.495
ZF	63.401
ZF	53.968
ZF	79.592
ZF	59.886
ZF	52.018
ZF	63.492
ZF	54.059
ZF	66.439
ZF	50.091
ZF	62.743
ZF	50.454
ZF	62.335
ZF	51.428
ZF	61.973
ZF	73.674
ZF	75.125
ZF	52.336
ZF	67.642
ZF	73.265
ZF	76.077
ZF	51.905
ZF	65.17
ZF	53.106
ZF	63.786
ZF	54.353
ZF	73.832
ZF	60.363
ZF	51.61
ZF	68.435
ZF	52.653
ZF	65.17
ZF	52.902
ZF	71.837
ZF	54.693
ZF	80.839
ZF	58.072
ZF	82.993
ZF	52.358
ZF	68.843
ZF	53.356
ZF	67.891
ZF	54.558
ZF	86.802
ZF	94.376
ZF	84.784
ZF	65.057
ZF	60.998
ZF	72.29
ZF	54.988
ZF	68.276
ZF	57.006
ZF	68.3
ZF	71.61
ZF	56.712
ZF	54.399
ZF	69.252
ZF	54.49
ZF	70.929
ZF	77.846
ZF	74.785
ZF	56.372
ZF	69.773
ZF	57.143
ZF	78.798
ZF	80.182
ZF	58.277
ZF	84.399
ZF	71.588
ZF	49.864
ZF	56.191
ZF	61.474
ZF	53.016
ZF	63.401
ZF	77.733
ZF	120.34
ZF	79.864
ZF	52.018
ZF	61.134
ZF	60.227
ZF	78.911
ZF	59.524
ZF	62.585
ZF	60.476
ZF	72.132
ZF	61.247
ZF	53.65
ZF	61.633
ZF	73.537
ZF	56.1
ZF	67.846
ZF	78.549
ZF	66.667
ZF	48.072
ZF	66.757
ZF	56.122
ZF	81.791
ZF	53.424
ZF	61.519
ZF	44.648
ZF	54.376
ZF	61.995
ZF	58.231
ZF	73.288
ZF	29.252
ZF	38.798
ZF	34.444
ZF	31.564
ZF	195.148
ZF	42.381
ZF	37.347
ZF	41.338
ZF	28.118
ZF	39.342
ZF	29.138
ZF	44.898
ZF	33.266
ZF	20.545
ZF	27.415
ZF	30.68
ZF	39.682
ZF	31.451
ZF	28.141
ZF	32.789
ZF	31.905
ZF	38.617
ZF	33.56
ZF	28.231
ZF	21.542
ZF	30.952
ZF	47.596
ZF	43.877
ZF	36.509
ZF	27.733
ZF	39.57
ZF	34.013
ZF	41.315
ZF	37.801
ZF	33.742
ZF	38.027
ZF	37.211
ZF	50.158
ZF	35.941
ZF	34.059
ZF	36.871
ZF	34.58
ZF	33.469
ZF	42.086
ZF	35.964
ZF	50.136
ZF	61.428
ZF	34.83
ZF	45.283
ZF	38.277
ZF	35.465
ZF	31.36
ZF	40.317
ZF	38.231
ZF	30.861
ZF	48.979
ZF	33.809
ZF	37.982
ZF	34.784
ZF	14.264
ZF	26.87
ZF	29.025
ZF	38.183
ZF	35.64
ZF	33.72
ZF	41.59
ZF	34.62
ZF	30.385
ZF	43.401
ZF	36.621
ZF	32.086
ZF	42.245
ZF	35.964
ZF	49.955
ZF	53.265
ZF	33.764
ZF	41.02
ZF	39.728
ZF	33.787
ZF	45.238
ZF	36.077
ZF	54.716
ZF	63.968
ZF	34.92
ZF	38.934
ZF	40.227
ZF	34.625
ZF	52.336
ZF	55.101
ZF	32.699
ZF	41.292
ZF	37.03
ZF	37.891
ZF	27.937
ZF	39.252
ZF	35.216
ZF	34.716
ZF	23.061
ZF	40.93
ZF	37.39
ZF	39.69
ZF	33.85
ZF	34.87
ZF	26.94
ZF	37.76
ZF	36.51
ZF	35.47
ZF	40.8
ZF	36.85
ZF	41.86
ZF	38.57
ZF	48.34
ZF	50.18
ZF	36.22
ZF	42.97
ZF	37.73
ZF	27.01
ZF	41.159
ZF	32.948
ZF	37.098
ZF	36.1
ZF	28.912
ZF	35.465
ZF	33.673
ZF	34.603
ZF	37.869
ZF	32.245
ZF	30.953
ZF	51.338
ZF	55.623
ZF	54.875
ZF	55.623
ZF	53.923
ZF	76.372
ZF	48.64
ZF	57.755
ZF	55.964
ZF	55.669
ZF	49.909
ZF	53.061
ZF	53.31
ZF	52.562
ZF	53.402
ZF	80.838
ZF	51.792
ZF	77.664
ZF	50.703
ZF	52.381
ZF	176.78
ZF	55.669
ZF	66.916
ZF	54.49
ZF	71.406
ZF	51.768
ZF	86.123
ZF	54.399
ZF	50.975
ZF	58.322
ZF	51.225
ZF	88.504
ZF	51.95
ZF	64.761
ZF	52.086
ZF	66.961
ZF	54.739
ZF	74.943
ZF	56.032
ZF	96.44
ZF	48.39
ZF	54.988
ZF	58.322
ZF	53.197
ZF	65.941
ZF	54.943
ZF	57.211
ZF	53.379
ZF	118.957
ZF	84.694
ZF	76.598
ZF	52.472
ZF	63.787
ZF	54.467
ZF	137.233
ZF	49.615
ZF	61.973
ZF	52.403
ZF	51.701
ZF	52.177
ZF	55.215
ZF	155.896
ZF	51.701
ZF	88.435
ZF	47.665
ZF	73.651
ZF	50.862
ZF	139.796
ZF	53.741
ZF	47.483
ZF	66.44
ZF	46.418
ZF	51.746
ZF	74.557
ZF	56.032
ZF	156.168
ZF	54.649
ZF	83.424
ZF	52.177
ZF	66.417
ZF	54.762
ZF	52.676
ZF	57.006
ZF	51.882
ZF	52.109
ZF	167.846
ZF	76.87
ZF	79.297
ZF	52.698
ZF	65.487
ZF	54.037
ZF	53.855
ZF	56.553
ZF	54.966
ZF	187.302
ZF	40.771
ZF	66.213
ZF	52.381
ZF	61.338
ZF	51.791
ZF	59.342
ZF	53.219
ZF	65.079
ZF	53.809
ZF	57.845
ZF	52.381
ZF	70.612
ZF	53.561
ZF	161.927
ZF	48.391
ZF	49.75
ZF	78.163
ZF	59.978
ZF	45.669
ZF	71.497
ZF	50.953
ZF	43.673
ZF	54.445
ZF	58.072
ZF	52.743
ZF	52.857
ZF	80.046
ZF	55.624
ZF	167.8
ZF	56.417
ZF	79.206
ZF	53.514
ZF	70.272
ZF	52.653
ZF	44.626
ZF	41.406
ZF	34.92
ZF	30.794
ZF	32.767
ZF	10.136
ZF	34.513
ZF	46.213
ZF	30.589
ZF	32.586
ZF	32.563
ZF	13.56
ZF	39.795
ZF	33.968
ZF	42.789
ZF	42.131
ZF	33.515
ZF	9.841
ZF	40.385
ZF	38.549
ZF	38.889
ZF	48.821
ZF	32.789
ZF	8.073
ZF	32.97
ZF	37.415
ZF	41.814
ZF	53.469
ZF	35.124
ZF	20.136
ZF	49.728
ZF	39.41
ZF	49.002
ZF	43.605
ZF	32.494
ZF	21.383
ZF	39.025
ZF	27.301
ZF	43.764
ZF	51.179
ZF	34.059
ZF	5.102
ZF	23.809
ZF	30.045
ZF	46.69
ZF	43.605
ZF	30.453
ZF	45.533
ZF	28.662
ZF	21.133
ZF	36.916
ZF	38.639
ZF	45.284
ZF	45.941
ZF	32.427
ZF	21.497
ZF	39.932
ZF	39.342
ZF	41.61
ZF	41.112
ZF	34.649
ZF	7.461
ZF	40.295
ZF	39.07
ZF	43.469
ZF	41.882
ZF	30.997
ZF	10.84
ZF	47.619
ZF	46.939
ZF	33.81
ZF	50.884
ZF	35.17
ZF	21.066
ZF	38.345
ZF	34.558
ZF	45.737
ZF	41.043
ZF	30.839
ZF	21.224
ZF	40.295
ZF	40.862
ZF	41.927
ZF	48.458
ZF	32.947
ZF	11.905
ZF	49.615
ZF	49.705
ZF	53.196
ZF	53.674
ZF	37.37
ZF	21.632
ZF	45.464
ZF	52.834
ZF	48.503
ZF	55.646
ZF	47.845
ZF	55.102
ZF	34.581
ZF	20.59
ZF	49.728
ZF	22.608
ZF	50.725
ZF	50.861
ZF	22.857
ZF	54.513
ZF	33.402
ZF	20.704
ZF	50.045
ZF	20.952
ZF	49.183
ZF	52.97
ZF	22.88
ZF	54.966
ZF	37.415
ZF	42.767
ZF	43.424
ZF	42.494
ZF	55.692
ZF	45.283
ZF	51.112
ZF	41.905
ZF	38.684
ZF	39.274
ZF	39.116
ZF	48.799
ZF	40.544
ZF	37.007
ZF	54.648
ZF	38.436
ZF	42.699
ZF	56.167
ZF	44.558
ZF	41.247
ZF	45.419
ZF	28.821
ZF	41.995
ZF	36.712
ZF	37.551
ZF	42.199
ZF	39.252
ZF	43.333
ZF	37.755
ZF	32.04
ZF	105.057
ZF	40.68
ZF	46.281
ZF	42.018
ZF	48.979
ZF	37.37
ZF	35.578
ZF	54.037
ZF	32.199
ZF	38.481
ZF	41.292
ZF	32.358
ZF	46.644
ZF	37.03
ZF	57.506
ZF	38.639
ZF	41.904
ZF	62.835
ZF	38.912
ZF	75.442
ZF	33.492
ZF	39.184
ZF	34.354
ZF	13.107
ZF	38.231
ZF	32.744
ZF	36.486
ZF	37.142
ZF	41.134
ZF	36.599
ZF	31.837
ZF	31.089
ZF	50.929
ZF	44.784
ZF	39.841
ZF	40.363
ZF	33.129
ZF	43.401
ZF	65.329
ZF	36.281
ZF	39.954
ZF	38.662
ZF	41.792
ZF	39.705
ZF	34.49
ZF	35.782
ZF	32.948
ZF	38.05
ZF	29.047
ZF	41.633
ZF	34.195
ZF	32.54
ZF	45.782
ZF	35.396
ZF	34.082
ZF	54.331
ZF	36.327
ZF	41.746
ZF	48.186
ZF	40.476
ZF	31.338
ZF	55.079
ZF	38.934
ZF	35.782
ZF	50.59
ZF	42.336
ZF	34.717
ZF	41.18
ZF	32.993
ZF	49.615
ZF	37.415
ZF	40.091
ZF	50.362
ZF	43.402
ZF	44.648
ZF	38.73
ZF	36.055
ZF	38.413
ZF	50.907
ZF	44.784
ZF	48.73
ZF	40.476
ZF	44.74
OF	94.943
OF	125.261
OF	134.127
OF	86.191
OF	85.691
OF	66.871
OF	103.243
OF	86.553
OF	72.608
OF	89.161
OF	57.007
OF	60.34
OF	65.873
OF	156.167
OF	140.317
OF	108.617
OF	80.091
OF	74.467
OF	76.168
OF	55.896
OF	56.304
OF	147.075
OF	75.397
OF	69.479
OF	78.798
OF	61.043
OF	69.887
OF	136.167
OF	78.662
OF	77.052
OF	79.275
OF	76.985
OF	212.65
OF	110.39
OF	80.91
OF	68.26
OF	80.16
OF	60.53
OF	71.45
OF	87.64
OF	101.13
OF	106.14
OF	59.21
OF	77.07
OF	73.72
OF	90.11
OF	82.31
OF	66.49
OF	139.11
OF	99.77
OF	86.07
OF	83.13
OF	84.95
OF	84.08
OF	76.17
OF	73.33
OF	113.22
OF	82.04
OF	78.12
OF	141.54
OF	90.81
OF	78.75
OF	96.849
OF	64.63
OF	67.65
OF	91.952
OF	90.408
OF	77.62
OF	120.208
OF	186.64
OF	188.532
OF	265.55
OF	125.74
OF	86.13
OF	81.999
OF	79.818
OF	58.5
OF	72.7
OF	86.991
OF	76.142
OF	98.25
OF	107.389
OF	77.579
OF	66.054
OF	80.453
OF	75.964
OF	112.404
OF	82.2
OF	71.95
OF	90.046
OF	49.547
OF	83.9
OF	111.179
OF	78.549
OF	83.016
OF	81.133
OF	77.936
OF	71.021
OF	86.145
OF	102.88
OF	148.571
OF	91.428
OF	87.891
OF	75.329
OF	92.2
OF	76.44
OF	73.606
OF	98.481
OF	91.837
OF	111.928
OF	77.46
OF	87.596
OF	162.222
OF	82.54
OF	81.587
OF	96.894
OF	60.884
OF	53.719
OF	111.928
OF	132.291
OF	90.023
OF	50.975
OF	71.7
OF	70.521
OF	88.186
OF	131.996
OF	69.411
OF	50.68
OF	82.245
OF	107.8
OF	62.902
OF	65.873
OF	83.174
OF	79.161
OF	78.05
OF	69.66
OF	122.177
OF	62.154
OF	87.075
OF	123.175
OF	76.418
OF	57.165
OF	83.809
OF	46.258
OF	38.73
OF	101.792
OF	83.424
OF	64.853
OF	97.12
OF	60.838
OF	92.744
OF	124.218
OF	59.41
OF	64.694
OF	110.34
OF	118.594
OF	124.535
OF	82.993
OF	78.549
OF	80.272
OF	63.175
OF	60.907
OF	96.259
OF	118.753
OF	44.489
OF	62.88
OF	65.941
OF	53.311
OF	57.029
OF	52.562
OF	63.629
OF	71.678
OF	65.668
OF	72.744
OF	113.56
OF	90.68
OF	72.653
OF	85.102
OF	219.75
OF	93.333
OF	47.892
OF	67.574
OF	64.127
OF	55.238
OF	52.086
OF	65.737
OF	67.165
OF	64.807
OF	69.864
OF	68.14
OF	63.356
OF	128.254
OF	73.878
OF	89.297
OF	90.657
OF	68.164
OF	62.902
OF	71.179
OF	52.947
OF	72.381
OF	63.606
OF	57.529
OF	71.179
OF	74.875
OF	78.753
OF	71.112
OF	101.27
OF	74.332
OF	78.708
OF	76.349
OF	126.19
OF	96.803
OF	103.107
OF	57.369
OF	49.388
OF	54.172
OF	63.741
OF	66.258
OF	78.935
OF	82.631
OF	78.18
OF	83.79
OF	198.64
OF	106.31
OF	72.99
OF	62.66
OF	65.08
OF	62.72
OF	41.14
OF	54.33
OF	70.59
OF	83.86
OF	86.58
OF	71.39
OF	77.41
OF	59.138
OF	76.621
OF	66.349
OF	55.443
OF	52.63
OF	55.76
OF	55.487
OF	63.9
OF	64.309
OF	76.44
OF	77.665
OF	82.472
OF	72.631
OF	71.474
OF	123.946
OF	90.317
OF	63.946
OF	54.081
OF	62.585
OF	99.387
OF	71.497
OF	62.199
OF	62.857
OF	59.75
OF	65.26
OF	65.85
OF	69.524
OF	70.159
OF	85.307
OF	55.42
OF	53.855
OF	61.656
OF	64.921
OF	68.594
OF	60.454
OF	71.519
OF	63.946
OF	80.476
OF	79.478
OF	80.839
OF	90.091
OF	198.594
OF	114.331
OF	59.002
OF	64.195
OF	66.077
OF	68.843
OF	63.356
OF	63.492
OF	70.907
OF	71.134
OF	76.122
OF	132.494
OF	79.614
OF	77.506
OF	130.386
OF	110.453
OF	77.778
OF	64.671
OF	77.959
OF	58.277
OF	63.877
OF	72.608
OF	89.773
OF	68.163
OF	63.99
OF	60.59
OF	66.894
OF	58.367
OF	62.585
OF	78.345
OF	86.032
OF	62.721
OF	86.19
OF	69.819
OF	99.247
OF	87.08
OF	67.07
OF	84.06
OF	62.01
OF	67.39
OF	67.87
OF	77.55
OF	59.11
OF	64.47
OF	89.34
OF	78.64
OF	108.93
OF	84.94
OF	68.54
OF	92.72
OF	90.113
OF	127.868
OF	118.163
OF	56.44
OF	59.955
OF	70.794
OF	43.945
OF	54.58
OF	53.175
OF	40.817
OF	49.547
OF	45.42
OF	55.215
OF	98.866
OF	108.095
OF	100.748
OF	74.013
OF	107.37
OF	106.168
OF	113.061
OF	118.549
OF	40.159
OF	129.252
OF	92.064
OF	98.844
OF	79.887
OF	41.179
OF	55.737
OF	44.309
OF	49.319
OF	43.787
OF	47.051
OF	49.955
OF	54.013
OF	56.35
OF	61.111
OF	59.727
OF	120.747
OF	86.372
OF	90.93
OF	138.119
OF	90.317
OF	148.368
OF	51.02
OF	49.842
OF	66.463
OF	49.773
OF	56.349
OF	39.524
OF	57.007
OF	70.61
OF	94.15
OF	76.01
OF	105.19
OF	57.73
OF	85.41
OF	133.04
OF	107.46
OF	95.57
OF	92.51
OF	52.77
OF	67.91
OF	45.26
OF	37.78
OF	42.1
OF	54.24
OF	53.17
OF	43.56
OF	62.77
OF	87.89
OF	128.42
OF	69.16
OF	49.97
OF	42.18
OF	97.891
OF	137.12
OF	117.665
OF	110.34
OF	56.508
OF	54.286
OF	46.326
OF	49.342
OF	48.323
OF	84.875
OF	118.64
OF	135.896
OF	105.918
OF	49.274
OF	60.793
OF	53.288
OF	67.914
OF	64.376
OF	55.465
OF	92.676
OF	118.095
OF	61.723
OF	71.837
OF	104.127
OF	60.296
OF	59.161
OF	52.335
OF	53.81
OF	41.813
OF	61.837
OF	51.905
OF	52.268
OF	61.496
OF	57.256
OF	101.52
OF	98.004
OF	93.515
OF	63.788
OF	72.902
OF	47.551
OF	78.3
OF	54.059
OF	57.982
OF	61.723
OF	68.844
OF	65.692
OF	62.903
OF	66.282
OF	63.56
OF	56.077
OF	66.327
OF	62.43
OF	60.83
OF	56.69
OF	105.13
OF	72.81
OF	158.549
OF	136.077
OF	99.864
OF	66.213
OF	67.324
OF	57.687
OF	52.222
OF	47.302
OF	44.716
OF	68.481
OF	49.479
OF	55.079
OF	68.844
OF	64.24
OF	74.467
OF	87.211
OF	163.809
OF	146.326
OF	129.705
OF	162.335
OF	123.355
OF	103.991
OF	120.046
OF	54.83
OF	58.684
OF	59.433
OF	57.619
OF	33.538
OF	93.424
OF	122.427
OF	123.719
OF	259.864
OF	188.571
OF	206.417
OF	186.395
OF	143.469
OF	100.567
OF	66.395
OF	61.066
OF	96.44
OF	70.182
OF	77.256
OF	90.885
OF	81.429
OF	95.056
OF	112.857
OF	86.123
OF	97.211
OF	71.565
OF	63.469
OF	59.229
OF	60.998
OF	50.907
OF	66.009
OF	67.301
OF	59.615
OF	76.236
OF	97.845
OF	94.422
OF	80.907
OF	77.712
OF	75.15
OF	81.47
OF	90.92
OF	71.31
OF	98.07
OF	53.9
OF	92.07
OF	85.53
OF	73.2
OF	140.97
OF	168.71
OF	71.77
OF	77.89
OF	92.27
OF	143.49
OF	95.38
OF	79.07
OF	67.96
OF	99.3
OF	95.55
OF	83.738
OF	77.98
OF	87.37
OF	73.81
OF	89.498
OF	94.49
OF	269.98
OF	174.04
OF	94.29
OF	80.179
OF	142.198
OF	65.19
OF	175.171
OF	161.021
OF	91.632
OF	83.447
OF	81.02
OF	87.596
OF	61.814
OF	51.338
OF	64.672
OF	58.798
OF	83.287
OF	75.215
OF	104.921
OF	73.47
OF	95.079
OF	164.626
OF	100.566
OF	100.317
OF	87.846
OF	65.487
OF	62.993
OF	128.095
OF	51.927
OF	212.947
OF	101.248
OF	89.501
OF	90.749
OF	93.81
OF	72.698
OF	87.161
OF	50.03
OF	49.55
OF	101.23
OF	140.27
OF	718.3
OF	287.23
OF	88.92
OF	96.23
OF	89.27
OF	83.2
OF	83.04
OF	66.28
OF	91.02
OF	57.35
OF	46.25
OF	72.97
OF	57.91
OF	61.02
OF	59.27
OF	85.56
OF	87.78
OF	67.82
OF	98.89
OF	90.61
OF	101.519
OF	58.141
OF	51.201
OF	67.007
OF	71.315
OF	79.479
OF	77.144
OF	80.59
OF	79.705
OF	79.614
OF	87.892
OF	98.232
OF	23.537
OF	113.969
OF	77.959
OF	51.678
OF	77.574
OF	57.551
OF	82.313
OF	91.701
OF	81.814
OF	71.72
OF	63.22
OF	56.96
OF	72.5
OF	77.8
OF	97.18
OF	84.67
OF	76.83
OF	106.06
OF	72.29
OF	90.32
OF	68.42
OF	86.28
OF	176.667
OF	112.109
OF	67.075
OF	79.026
OF	112.381
OF	91.633
OF	73.084
OF	73.492
OF	77.347
OF	77.96
OF	165.623
OF	162.564
OF	106.031
OF	77.347
OF	110.158
OF	110.567
OF	89.841
OF	72.222
OF	87.166
OF	66.077
OF	78.889
OF	90.295
OF	61.519
OF	147.777
OF	113.492
OF	166.757
OF	156.44
OF	231.043
OF	115.397
OF	92.427
OF	84.762
OF	91.656
OF	115.691
OF	204.218
OF	56.372
OF	71.497
OF	70.249
OF	143.243
OF	121.406
OF	66.032
OF	86.916
OF	81.724
OF	66.168
OF	90.953
OF	81.723
OF	75.623
OF	112.676
OF	77.302
OF	68.141
OF	92.586
OF	145.305
OF	117.37
OF	177.052
OF	79.343
OF	107.369
OF	76.871
OF	120.747
OF	91.883
OF	95.08
OF	160.021
OF	115.011
OF	87.142
OF	105.737
OF	142.382
OF	66.804
OF	59.184
OF	95.715
OF	64.852
OF	135.012
OF	68.004
OF	77.959
OF	167.166
OF	127.725
OF	99.39
OF	72.26
OF	112.95
OF	70.59
OF	90.59
OF	219.89
OF	142.49
OF	113.94
OF	94.46
OF	180.93
OF	111.3
OF	85.92
OF	274.94
OF	158.08
OF	89.07
OF	82.97
OF	87.66
OF	78.59
OF	92.14
OF	87.91
OF	87.78
OF	69.12
OF	88.77
OF	144.06
OF	73.04
OF	366.011
OF	111.66
OF	64.218
OF	61.38
OF	108.481
OF	148.418
OF	73.78
OF	106.261
OF	87.731
OF	103.1
OF	89.8
OF	104.09
OF	78.961
OF	158.14
OF	107.574
OF	69.795
OF	85.08
OF	100.068
OF	98.707
OF	59.411
OF	84.603
OF	87.21
OF	127.347
OF	73.039
OF	77.393
OF	67.21
OF	48.48
OF	130.498
OF	111.429
OF	331.701
OF	167.438
OF	121.043
OF	69.751
OF	80.022
OF	147.642
OF	63.424
OF	222.993
OF	69.978
OF	219.887
OF	81.066
OF	88.276
OF	213.513
OF	52.427
OF	86.893
OF	81.067
OF	126.711
OF	84.265
OF	91.632
OF	89.251
OF	80.951
OF	147.235
OF	46.304
OF	144.422
OF	118.367
OF	95.192
OF	182.698
OF	224.92
OF	161.224
OF	70.499
OF	85.556
OF	65.851
OF	72.494
OF	73.492
OF	83.515
OF	81.519
OF	95.396
OF	119.115
OF	42.109
OF	60
OF	81.882
OF	66.1
OF	76.598
OF	81.247
OF	77.687
OF	71.451
OF	75.646
OF	64.195
OF	73.015
OF	62.63
OF	87.166
OF	74.92
OF	77.007
OF	90.159
OF	71.338
OF	77.982
OF	51.995
OF	63.65
OF	63.65
OF	62.382
OF	59.32
OF	85.555
OF	95.306
OF	68.004
OF	82.427
OF	91.043
OF	46.621
OF	59.41
OF	72.064
OF	103.538
OF	85.872
OF	63.673
OF	93.039
OF	63.198
OF	102.857
OF	58.776
OF	85.669
OF	86.804
OF	93.265
OF	81.973
OF	93.515
OF	92.177
OF	87.118
OF	76.33
OF	92.721
OF	95.057
OF	92.857
OF	92.132
OF	104.603
OF	51.859
OF	69.932
OF	93.061
OF	90.657
OF	80.023
OF	75.918
OF	110.272
OF	68.254
OF	121.611
OF	53.515
OF	69.456
OF	63.424
OF	92.018
OF	68.934
OF	77.777
OF	72.38
OF	76.893
OF	90.408
OF	75.124
OF	57.665
OF	71.996
OF	90.794
OF	84.989
OF	63.015
OF	86.462
OF	54.195
OF	86.44
OF	85.533
OF	81.587
OF	154.807
OF	69.274
OF	56.055
OF	58.368
OF	73.447
OF	109.07
OF	85.375
OF	73.991
OF	89.842
OF	82.131
OF	73.198
OF	60.295
OF	64.74
OF	74.535
OF	58.073
OF	73.061
OF	85.555
OF	95.578
OF	80.181
OF	93.447
OF	47.505
OF	52.087
OF	55.533
OF	68.345
OF	87.483
OF	61.179
OF	93.605
OF	48.572
OF	61.61
OF	76.984
OF	70.114
OF	96.349
OF	80
OF	61.723
OF	59.478
OF	67.165
OF	67.777
OF	74.399
OF	75.783
OF	99.909
OF	70.091
OF	80.045
OF	65.805
OF	65.125
OF	77.936
OF	75.465
OF	93.696
OF	102.926
OF	66.395
OF	67.392
OF	62.857
OF	49.864
OF	93.106
OF	85.715
OF	86.1
OF	71.428
OF	92.676
OF	84.966
OF	184.876
OF	71.066
OF	77.188
OF	98.276
OF	81.655
OF	93.061

## Sheet: S1 Fig B  Ent_var
speciese	variance entropy
ZF	0.0791562
ZF	0.180809
ZF	0.651303
ZF	0.206201
ZF	0.228283
ZF	0.615528
ZF	0.179493
ZF	0.129386
ZF	0.158309
ZF	0.621699
ZF	0.0818758
ZF	0.121375
ZF	0.217362
ZF	0.871019
ZF	0.0995527
ZF	0.13088
ZF	0.620228
ZF	0.133155
ZF	0.127337
ZF	0.80157
ZF	0.047841
ZF	0.106472
ZF	0.680191
ZF	0.104759
ZF	0.711989
ZF	0.130247
ZF	0.0685677
ZF	0.120319
ZF	0.812277
ZF	0.11568
ZF	0.174055
ZF	0.689202
ZF	0.103867
ZF	0.864567
ZF	0.158549
ZF	0.126498
ZF	0.130361
ZF	0.556875
ZF	0.123782
ZF	0.0594548
ZF	0.102803
ZF	0.698772
ZF	0.144295
ZF	0.101788
ZF	0.0432055
ZF	0.764189
ZF	0.0671795
ZF	0.0835572
ZF	0.973835
ZF	0.191668
ZF	0.139945
ZF	0.157006
ZF	0.71773
ZF	0.15842
ZF	0.123176
ZF	0.125018
ZF	0.821514
ZF	0.198964
ZF	0.789072
ZF	0.139453
ZF	0.138772
ZF	0.157399
ZF	0.641597
ZF	0.21961
ZF	0.129052
ZF	0.20182
ZF	0.227295
ZF	0.525494
ZF	0.36519
ZF	0.0745618
ZF	0.159249
ZF	0.71945
ZF	0.151102
ZF	0.132975
ZF	0.153736
ZF	0.725915
ZF	0.111131
ZF	0.0418903
ZF	0.756641
ZF	0.135205
ZF	0.142093
ZF	0.849544
ZF	0.109176
ZF	0.116566
ZF	0.16749
ZF	0.897791
ZF	0.249968
ZF	0.0688213
ZF	0.111738
ZF	0.755297
ZF	0.0359151
ZF	0.0809134
ZF	0.850462
ZF	0.0724275
ZF	0.726526
ZF	0.20041
ZF	0.0528755
ZF	0.10958
ZF	0.694552
ZF	0.0420372
ZF	0.0701953
ZF	0.103732
ZF	0.78108
ZF	0.12447
ZF	0.111811
ZF	0.884259
ZF	0.043976
ZF	0.12616
ZF	0.741751
ZF	0.0662332
ZF	0.661959
ZF	0.153236
ZF	0.0997006
ZF	0.0739204
ZF	0.756076
ZF	0.134647
ZF	0.0661815
ZF	0.0631678
ZF	0.764313
ZF	0.167844
ZF	0.724976
ZF	0.160371
ZF	0.0979968
ZF	0.0968582
ZF	0.657599
ZF	0.102515
ZF	0.0775991
ZF	0.0685848
ZF	0.662344
ZF	0.0618009
ZF	0.179501
ZF	0.794653
ZF	0.239921
ZF	0.23392
ZF	0.749374
ZF	0.163202
ZF	0.132697
ZF	0.64157
ZF	0.0553033
ZF	0.17572
ZF	0.760631
ZF	0.0465363
ZF	0.137492
ZF	0.835137
ZF	0.180549
ZF	0.0535631
ZF	0.164807
ZF	0.73808
ZF	0.114112
ZF	0.0474679
ZF	0.776481
ZF	0.0808897
ZF	0.0610174
ZF	0.77622
ZF	0.132998
ZF	0.0610792
ZF	0.694227
ZF	0.122509
ZF	0.850727
ZF	0.0415252
ZF	0.114168
ZF	0.823849
ZF	0.0560214
ZF	0.103849
ZF	0.71083
ZF	0.122125
ZF	0.724665
ZF	0.198431
ZF	0.0484148
ZF	0.629032
ZF	0.112221
ZF	0.089228
ZF	0.119908
ZF	0.739068
ZF	0.0720259
ZF	0.102166
ZF	0.808106
ZF	0.146478
ZF	0.127893
ZF	0.737826
ZF	0.0777905
ZF	0.118236
ZF	0.773965
ZF	0.0607396
ZF	0.117154
ZF	0.747163
ZF	0.105945
ZF	0.0902183
ZF	0.122986
ZF	0.763394
ZF	0.225348
ZF	0.13477
ZF	0.616567
ZF	0.0869731
ZF	0.144281
ZF	0.204057
ZF	0.692549
ZF	0.179741
ZF	0.0854904
ZF	0.169784
ZF	0.480953
ZF	0.0472292
ZF	0.0723696
ZF	0.715473
ZF	0.144246
ZF	0.741861
ZF	0.0884198
ZF	0.0685716
ZF	0.186501
ZF	0.620807
ZF	0.112792
ZF	0.195577
ZF	0.057267
ZF	0.822961
ZF	0.186554
ZF	0.160616
ZF	0.17582
ZF	0.842121
ZF	0.14697
ZF	0.0993334
ZF	0.21665
ZF	0.86116
ZF	0.136258
ZF	0.111558
ZF	0.881726
ZF	0.0976028
ZF	0.82505
ZF	0.11328
ZF	0.177101
ZF	0.721606
ZF	0.0897307
ZF	0.125334
ZF	0.155388
ZF	0.887608
ZF	0.0745576
ZF	0.24024
ZF	0.778082
ZF	0.110708
ZF	0.909041
ZF	0.161685
ZF	0.236295
ZF	0.795704
ZF	0.281354
ZF	0.79841
ZF	0.0871226
ZF	0.185843
ZF	0.143603
ZF	0.773008
ZF	0.0771211
ZF	0.115107
ZF	0.887322
ZF	0.172868
ZF	0.731294
ZF	0.114193
ZF	0.157069
ZF	0.144209
ZF	0.634244
ZF	0.13036
ZF	0.165621
ZF	0.867147
ZF	0.146726
ZF	0.085633
ZF	0.652576
ZF	0.112971
ZF	0.589128
ZF	0.123293
ZF	0.175017
ZF	0.638615
ZF	0.086842
ZF	0.0373961
ZF	0.161484
ZF	0.6511
ZF	0.15411
ZF	0.100461
ZF	0.528187
ZF	0.077685
ZF	0.0840222
ZF	0.744971
ZF	0.0722031
ZF	0.0854494
ZF	0.683601
ZF	0.0852505
ZF	0.196269
ZF	0.549437
ZF	0.136028
ZF	0.575132
ZF	0.121599
ZF	0.139772
ZF	0.817
ZF	0.0497133
ZF	0.706004
ZF	0.100887
ZF	0.104347
ZF	0.560869
ZF	0.0863198
ZF	0.579381
ZF	0.0990034
ZF	0.643644
ZF	0.122082
ZF	0.0870551
ZF	0.0751174
ZF	0.531787
ZF	0.145926
ZF	0.148364
ZF	0.0880048
ZF	0.587632
ZF	0.106417
ZF	0.114611
ZF	0.766028
ZF	0.116724
ZF	0.0752162
ZF	0.68381
ZF	0.104099
ZF	0.566265
ZF	0.122623
ZF	0.135575
ZF	0.672036
ZF	0.0383389
ZF	0.0747469
ZF	0.538987
ZF	0.0996304
ZF	0.107839
ZF	0.585566
ZF	0.0760221
ZF	0.0744619
ZF	0.724985
ZF	0.0627269
ZF	0.122166
ZF	0.087032
ZF	0.665562
ZF	0.249042
ZF	0.155583
ZF	0.588918
ZF	0.12232
ZF	0.230131
ZF	0.26523
ZF	0.705341
ZF	0.232386
ZF	0.252648
ZF	0.181165
ZF	0.858491
ZF	0.25551
ZF	0.628928
ZF	0.0538337
ZF	0.0885881
ZF	0.540148
ZF	0.0729834
ZF	0.619276
ZF	0.0638583
ZF	0.044619
ZF	0.100537
ZF	0.704827
ZF	0.0550096
ZF	0.686682
ZF	0.0579426
ZF	0.743472
ZF	0.0348192
ZF	0.0645229
ZF	0.101668
ZF	0.544502
ZF	1.67329
ZF	0.283738
ZF	0.806473
ZF	0.138091
ZF	0.0976648
ZF	0.815277
ZF	0.0899017
ZF	0.0535199
ZF	0.101147
ZF	0.872212
ZF	0.0825298
ZF	0.0456396
ZF	0.696014
ZF	0.0399098
ZF	0.133612
ZF	0.766945
ZF	0.114097
ZF	0.0538955
ZF	0.0432453
ZF	0.771
ZF	0.192527
ZF	0.22441
ZF	0.528993
ZF	0.192589
ZF	0.794582
ZF	0.116539
ZF	0.600426
ZF	0.14243
ZF	0.209496
ZF	0.67508
ZF	0.0780242
ZF	0.124434
ZF	0.121316
ZF	0.673648
ZF	0.0544444
ZF	0.203867
ZF	0.756999
ZF	0.112246
ZF	0.879321
ZF	0.0504065
ZF	0.756071
ZF	0.0651233
ZF	0.133118
ZF	0.202028
ZF	0.80503
ZF	0.0661908
ZF	0.0562772
ZF	0.146357
ZF	0.923686
ZF	0.0997345
ZF	0.111037
ZF	0.870789
ZF	0.0648571
ZF	0.155789
ZF	0.791156
ZF	0.1032
ZF	0.748303
ZF	0.0573319
ZF	0.12615
ZF	0.812941
ZF	0.174465
ZF	0.207648
ZF	1.0475
ZF	0.171272
ZF	0.868733
ZF	0.105342
ZF	0.825405
ZF	0.107677
ZF	0.938033
ZF	0.170334
ZF	0.897111
ZF	0.0430354
ZF	0.111891
ZF	0.2887
ZF	0.816184
ZF	0.0385491
ZF	0.111167
ZF	0.921715
ZF	0.0980429
ZF	0.13997
ZF	0.743813
ZF	0.189167
ZF	0.544921
ZF	0.14788
ZF	0.20522
ZF	0.711977
ZF	0.279829
ZF	0.21826
ZF	0.174502
ZF	0.961317
ZF	0.154274
ZF	0.191314
ZF	0.721933
ZF	0.175811
ZF	0.171381
ZF	0.30703
ZF	0.709812
ZF	0.240298
ZF	0.21163
ZF	0.837748
ZF	0.164814
ZF	0.161835
ZF	0.175966
ZF	0.770864
ZF	0.107885
ZF	0.19657
ZF	0.794295
ZF	0.225551
ZF	0.740045
ZF	0.239178
ZF	0.140094
ZF	0.260188
ZF	0.814774
ZF	0.18324
ZF	0.0914091
ZF	0.16672
ZF	0.639528
ZF	0.136845
ZF	0.793229
ZF	0.0758471
ZF	0.216201
ZF	0.665885
ZF	0.148508
ZF	0.122323
ZF	0.222046
ZF	0.604084
ZF	0.206181
ZF	0.325698
ZF	0.728828
ZF	0.223689
ZF	0.242318
ZF	0.700741
ZF	0.183861
ZF	0.320448
ZF	0.139316
ZF	0.674164
ZF	0.218577
ZF	0.786661
ZF	0.225231
ZF	0.190688
ZF	2.21721
ZF	1.31859
ZF	1.44924
ZF	1.8297
ZF	1.07531
ZF	1.73806
ZF	0.169606
ZF	2.09928
ZF	2.0748
ZF	1.84046
ZF	1.80049
ZF	2.18917
ZF	0.139634
ZF	1.32812
ZF	0.0930864
ZF	2.39936
ZF	1.8126
ZF	3.06721
ZF	1.52357
ZF	0.152872
ZF	1.22154
ZF	0.128674
ZF	2.22984
ZF	2.08212
ZF	2.43773
ZF	1.93679
ZF	0.166999
ZF	1.25488
ZF	0.260773
ZF	1.70982
ZF	1.57059
ZF	1.76454
ZF	1.35961
ZF	0.143084
ZF	0.838966
ZF	0.437508
ZF	2.10619
ZF	1.85024
ZF	2.96516
ZF	1.73602
ZF	0.086275
ZF	0.905626
ZF	1.53733
ZF	1.51659
ZF	1.67833
ZF	1.41007
ZF	0.27217
ZF	0.965942
ZF	0.706035
ZF	1.97219
ZF	1.46822
ZF	1.81473
ZF	1.40471
ZF	1.97749
ZF	1.68962
ZF	0.0681443
ZF	1.01271
ZF	0.550548
ZF	1.98718
ZF	1.78637
ZF	1.70833
ZF	1.54601
ZF	0.0471989
ZF	0.875013
ZF	1.4889
ZF	1.41383
ZF	1.69722
ZF	1.77092
ZF	0.196398
ZF	0.831259
ZF	0.420307
ZF	1.44616
ZF	1.4628
ZF	1.50309
ZF	1.64883
ZF	0.0710494
ZF	1.40701
ZF	0.504108
ZF	1.70611
ZF	1.4416
ZF	1.58463
ZF	1.6994
ZF	0.0905275
ZF	2.75921
ZF	1.997
ZF	1.5897
ZF	1.79528
ZF	1.08558
ZF	0.0856259
ZF	0.740033
ZF	0.341643
ZF	1.19792
ZF	1.59009
ZF	1.45751
ZF	1.51673
ZF	0.0538529
ZF	1.27617
ZF	0.94715
ZF	1.45193
ZF	1.6079
ZF	1.51548
ZF	1.59437
ZF	0.0393396
ZF	0.990987
ZF	0.283623
ZF	2.2605
ZF	1.75322
ZF	2.02732
ZF	1.80718
ZF	0.182873
ZF	1.11285
ZF	0.133335
ZF	2.30072
ZF	1.84367
ZF	2.37885
ZF	2.08394
ZF	0.130403
ZF	1.35155
ZF	0.0887738
ZF	2.6463
ZF	1.2923
ZF	2.78041
ZF	1.1388
ZF	0.103878
ZF	2.17504
ZF	2.24087
ZF	1.58389
ZF	2.92177
ZF	1.4991
ZF	2.35925
ZF	1.49783
ZF	1.42075
ZF	1.46919
ZF	2.13185
ZF	0.13221
ZF	1.02539
ZF	0.67412
ZF	2.43006
ZF	1.52533
ZF	1.82795
ZF	1.73243
ZF	2.40926
ZF	1.75891
ZF	0.0622141
ZF	1.00651
ZF	1.23336
ZF	1.90252
ZF	1.56599
ZF	2.06103
ZF	0.0702204
ZF	1.06437
ZF	0.951642
ZF	1.72749
ZF	1.73709
ZF	2.41511
ZF	1.14754
ZF	1.10455
ZF	1.43292
ZF	0.144376
ZF	1.01679
ZF	0.512445
ZF	1.79597
ZF	2.03966
ZF	1.79037
ZF	1.71178
ZF	0.257617
ZF	1.15929
ZF	2.59821
ZF	1.75875
ZF	1.62671
ZF	1.74353
ZF	0.101122
ZF	1.27175
ZF	0.452957
ZF	1.56755
ZF	1.80375
ZF	2.01689
ZF	1.67135
ZF	0.177734
ZF	1.45025
ZF	0.512303
ZF	1.82237
ZF	1.83777
ZF	1.88946
ZF	2.16942
ZF	0.125673
ZF	0.973966
ZF	0.278514
ZF	1.83716
ZF	1.5592
ZF	1.90954
ZF	1.80071
ZF	0.145106
ZF	0.854374
ZF	2.07325
ZF	2.17201
ZF	2.59088
ZF	1.8008
ZF	0.207927
ZF	1.02627
ZF	0.148216
ZF	2.03429
ZF	1.81334
ZF	2.33811
ZF	1.62017
ZF	0.17955
ZF	1.16741
ZF	0.151549
ZF	2.02785
ZF	1.84151
ZF	2.28362
ZF	1.5912
ZF	0.221997
ZF	1.12824
ZF	2.33287
ZF	1.78306
ZF	2.01017
ZF	1.86869
ZF	0.165225
ZF	1.17542
ZF	0.61231
ZF	1.70851
ZF	0.804869
ZF	1.49786
ZF	1.09353
ZF	0.0389683
ZF	0.833196
ZF	0.481527
ZF	0.0686633
ZF	1.5819
ZF	0.880143
ZF	1.61851
ZF	1.06744
ZF	1.00746
ZF	0.809947
ZF	0.0145363
ZF	1.12459
ZF	1.74654
ZF	0.929463
ZF	1.67942
ZF	0.86137
ZF	1.72588
ZF	0.801434
ZF	0.868965
ZF	0.855671
ZF	1.97071
ZF	0.996311
ZF	1.5484
ZF	1.10595
ZF	0.109335
ZF	0.81123
ZF	2.10664
ZF	0.656893
ZF	1.77697
ZF	1.11581
ZF	1.61409
ZF	0.805545
ZF	0.0470318
ZF	0.968115
ZF	0.0586537
ZF	2.07259
ZF	0.823967
ZF	0.255612
ZF	1.99142
ZF	0.990479
ZF	0.356492
ZF	0.189558
ZF	1.09951
ZF	2.28056
ZF	0.879639
ZF	0.324566
ZF	2.24992
ZF	0.824969
ZF	0.200923
ZF	0.0144137
ZF	1.79331
ZF	2.52509
ZF	1.39795
ZF	2.15347
ZF	1.40652
ZF	0.132648
ZF	0.911589
ZF	0.125377
ZF	1.88663
ZF	1.8576
ZF	2.67427
ZF	1.35588
ZF	0.16339
ZF	0.881999
ZF	0.385634
ZF	2.37604
ZF	1.20161
ZF	2.09242
ZF	1.48876
ZF	0.0954029
ZF	0.837011
ZF	0.450745
ZF	1.61197
ZF	1.94439
ZF	1.82033
ZF	1.98199
ZF	0.0435903
ZF	1.09867
ZF	0.672986
ZF	0.083492
ZF	1.03214
ZF	1.9898
ZF	1.41495
ZF	1.62321
ZF	0.0944763
ZF	1.05631
ZF	0.109162
ZF	1.35953
ZF	2.02294
ZF	1.17751
ZF	1.73983
ZF	0.0519885
ZF	1.13479
ZF	0.224257
ZF	2.11668
ZF	1.72806
ZF	2.09616
ZF	1.91723
ZF	0.0440021
ZF	1.53123
ZF	0.269951
ZF	0.159835
ZF	1.61025
ZF	2.17958
ZF	2.00837
ZF	1.77212
ZF	0.0405013
ZF	1.26881
ZF	0.167766
ZF	2.04876
ZF	1.78826
ZF	1.80213
ZF	1.91885
ZF	1.81501
ZF	1.88667
ZF	0.0171351
ZF	1.3722
ZF	1.66997
ZF	1.5723
ZF	1.34305
ZF	2.07485
ZF	0.0716412
ZF	1.36021
ZF	0.830069
ZF	1.56631
ZF	1.06099
ZF	1.70361
ZF	0.194435
ZF	0.995084
ZF	0.926991
ZF	1.79697
ZF	1.06179
ZF	1.90132
ZF	0.0174799
ZF	1.8514
ZF	0.832464
ZF	1.82894
ZF	1.18036
ZF	1.9027
ZF	0.0317639
ZF	2.05752
ZF	2.48986
ZF	1.77058
ZF	2.09535
ZF	1.35107
ZF	0.0731114
ZF	1.24195
ZF	0.304492
ZF	0.397268
ZF	1.8029
ZF	1.54244
ZF	1.63704
ZF	1.55265
ZF	0.107957
ZF	1.28438
ZF	0.446992
ZF	2.11142
ZF	1.81798
ZF	2.13997
ZF	1.71276
ZF	0.0113992
ZF	1.04767
ZF	0.363102
ZF	0.681033
ZF	1.74551
ZF	1.13156
ZF	1.42417
ZF	1.00521
ZF	1.51888
ZF	0.980022
ZF	0.772382
ZF	0.0602603
ZF	1.47309
ZF	1.74357
ZF	0.191725
ZF	0.926973
ZF	0.708268
ZF	2.25931
ZF	1.13532
ZF	1.97984
ZF	1.2448
ZF	0.0417419
ZF	1.42039
ZF	0.132644
ZF	2.59106
ZF	1.09269
ZF	2.71093
ZF	1.26487
ZF	0.0914501
ZF	1.37584
ZF	0.719913
ZF	1.91022
ZF	1.44453
ZF	1.82488
ZF	1.11643
ZF	2.19453
ZF	1.02721
ZF	0.153848
ZF	1.16687
ZF	1.0912
ZF	1.76481
ZF	1.49385
ZF	2.62865
ZF	1.39367
ZF	0.058561
ZF	1.50659
ZF	0.804465
ZF	0.557401
ZF	2.37605
ZF	1.34771
ZF	2.21107
ZF	1.33067
ZF	0.0794177
ZF	1.09844
ZF	1.21731
ZF	2.19133
ZF	1.85152
ZF	2.92013
ZF	1.92817
ZF	0.0518183
ZF	1.07322
ZF	0.562551
ZF	0.156979
ZF	1.99699
ZF	1.84389
ZF	1.98638
ZF	1.69247
ZF	0.0921761
ZF	1.27807
ZF	2.92728
ZF	2.70611
ZF	1.92525
ZF	1.94458
ZF	2.20054
ZF	1.07598
ZF	0.538903
ZF	2.15281
ZF	1.54132
ZF	2.64197
ZF	1.50463
ZF	0.0911159
ZF	1.34456
ZF	2.07486
ZF	1.84046
ZF	1.80049
ZF	2.18917
ZF	0.139634
ZF	1.32812
ZF	0.0930864
ZF	2.39936
ZF	1.8126
ZF	3.06721
ZF	1.52357
ZF	0.152872
ZF	1.22154
ZF	0.128674
ZF	2.41182
ZF	1.72764
ZF	2.00781
ZF	1.42183
ZF	0.0557304
ZF	1.22642
ZF	0.16463
ZF	1.76211
ZF	1.59801
ZF	1.69291
ZF	1.78033
ZF	0.0668843
ZF	1.06134
ZF	0.121607
ZF	1.62623
ZF	1.6585
ZF	1.44001
ZF	1.64636
ZF	0.0304644
ZF	0.112915
ZF	1.58609
ZF	2.35676
ZF	1.5546
ZF	2.43434
ZF	2.42881
ZF	1.65521
ZF	2.49365
ZF	0.030682
ZF	0.172522
ZF	2.13203
ZF	0.189367
ZF	0.757871
ZF	2.52801
ZF	1.89208
ZF	2.02725
ZF	1.60691
ZF	2.20626
ZF	2.20004
ZF	1.91838
ZF	0.190684
ZF	1.78233
ZF	2.44427
ZF	1.46679
ZF	2.28578
ZF	2.00975
ZF	2.23991
ZF	0.0453801
ZF	1.49445
ZF	2.85504
ZF	1.81871
ZF	2.54672
ZF	2.66342
ZF	0.258127
ZF	1.65072
ZF	2.63529
ZF	2.90443
ZF	0.0914026
ZF	0.160048
ZF	1.75445
ZF	2.73794
ZF	1.6382
ZF	2.30789
ZF	0.119959
ZF	0.188743
ZF	0.197331
ZF	0.61617
ZF	0.99574
ZF	2.82274
ZF	1.33655
ZF	2.51546
ZF	1.78092
ZF	2.51606
ZF	1.84469
ZF	2.67662
ZF	2.23252
ZF	0.138037
ZF	1.38028
ZF	2.54701
ZF	2.37183
ZF	1.136
ZF	2.25665
ZF	0.788494
ZF	0.237219
ZF	0.0213517
ZF	1.56014
ZF	2.35772
ZF	1.16515
ZF	2.33015
ZF	1.48345
ZF	2.41064
ZF	0.135877
ZF	0.261436
ZF	1.89123
ZF	2.19925
ZF	0.905886
ZF	2.12622
ZF	2.36821
ZF	0.217457
ZF	0.823396
ZF	0.729421
ZF	1.47033
ZF	2.3369
ZF	1.20667
ZF	2.44139
ZF	1.08679
ZF	2.22763
ZF	2.21089
ZF	0.263377
ZF	0.428066
ZF	0.850238
ZF	2.24127
ZF	1.05709
ZF	2.29437
ZF	1.97882
ZF	1.72827
ZF	2.27565
ZF	1.62341
ZF	2.17748
ZF	1.76974
ZF	0.0163128
ZF	1.10325
ZF	2.24311
ZF	2.59019
ZF	1.48423
ZF	2.51369
ZF	0.0819932
ZF	0.669451
ZF	2.49251
ZF	1.08525
ZF	2.53541
ZF	2.43792
ZF	1.72168
ZF	2.47194
ZF	1.00546
ZF	2.11194
ZF	0.130825
ZF	0.0281347
ZF	1.62505
ZF	2.13973
ZF	1.87841
ZF	2.27848
ZF	2.20914
ZF	1.40749
ZF	2.01155
ZF	0.0867661
ZF	1.1114
ZF	2.53218
ZF	1.39707
ZF	2.17212
ZF	0.107661
ZF	1.25244
ZF	2.32206
ZF	1.7375
ZF	0.0474252
ZF	0.144398
ZF	1.26208
ZF	2.45603
ZF	2.14473
ZF	1.75456
ZF	2.37855
ZF	2.13244
ZF	1.30364
ZF	2.43854
ZF	1.02455
ZF	2.40732
ZF	1.07589
ZF	2.0026
ZF	1.23474
ZF	2.42571
ZF	0.104548
ZF	0.172267
ZF	1.38544
ZF	2.12246
ZF	2.30669
ZF	1.25302
ZF	0.0475834
ZF	1.10379
ZF	2.35719
ZF	2.42736
ZF	1.56003
ZF	2.3763
ZF	1.45452
ZF	2.57821
ZF	2.40462
ZF	1.78777
ZF	2.25703
ZF	2.45209
ZF	0.0778811
ZF	0.395507
ZF	1.18846
ZF	2.15953
ZF	1.45553
ZF	2.13146
ZF	1.15864
ZF	2.28568
ZF	1.50346
ZF	2.49314
ZF	2.474
ZF	1.28189
ZF	2.38366
ZF	2.61136
ZF	1.35249
ZF	2.68759
ZF	0.0172275
ZF	1.09406
ZF	2.63507
ZF	1.46307
ZF	2.71019
ZF	1.55159
ZF	2.62312
ZF	1.54455
ZF	2.39695
ZF	1.0805
ZF	2.25048
ZF	2.4405
ZF	1.39966
ZF	2.32886
ZF	1.63741
ZF	2.35446
ZF	1.51415
ZF	2.27305
ZF	1.9769
ZF	0.223484
ZF	0.0521776
ZF	1.59074
ZF	2.60555
ZF	0.270758
ZF	2.21365
ZF	1.78218
ZF	0.122919
ZF	0.0729232
ZF	1.72179
ZF	2.31903
ZF	1.69418
ZF	2.39853
ZF	2.56156
ZF	0.0519577
ZF	0.064868
ZF	0.444429
ZF	2.52138
ZF	0.973448
ZF	2.17251
ZF	1.35646
ZF	2.3512
ZF	2.26721
ZF	0.061107
ZF	0.19172
ZF	1.6639
ZF	2.55574
ZF	1.371
ZF	2.10645
ZF	0.360789
ZF	1.96655
ZF	2.53907
ZF	1.74845
ZF	2.69574
ZF	0.0818988
ZF	0.169985
ZF	1.45081
ZF	2.87749
ZF	1.00294
ZF	0.342021
ZF	1.51849
ZF	2.53945
ZF	1.70585
ZF	2.60489
ZF	0.0538031
ZF	0.188463
ZF	1.14486
ZF	2.22008
ZF	0.78135
ZF	2.3955
ZF	1.06185
ZF	2.34152
ZF	2.66284
ZF	1.84565
ZF	2.52386
ZF	1.91043
ZF	0.151653
ZF	0.120984
ZF	0.395248
ZF	2.19758
ZF	1.15284
ZF	2.47448
ZF	1.37607
ZF	2.13078
ZF	1.63651
ZF	2.21525
ZF	1.47597
ZF	2.26029
ZF	2.33426
ZF	0.943028
ZF	0.275687
ZF	1.28903
ZF	2.27887
ZF	1.21063
ZF	2.35963
ZF	1.03928
ZF	0.205404
ZF	0.342869
ZF	0.752801
ZF	0.305727
ZF	2.15396
ZF	2.47787
ZF	2.22569
ZF	1.41837
ZF	2.28647
ZF	1.57682
ZF	0.199305
ZF	1.04126
ZF	2.38153
ZF	1.2008
ZF	2.29602
ZF	1.34027
ZF	2.11898
ZF	1.57483
ZF	2.24997
ZF	1.07587
ZF	2.62738
ZF	1.15899
ZF	2.42527
ZF	0.0297237
ZF	0.490413
ZF	2.23057
ZF	2.47519
ZF	1.38512
ZF	2.17044
ZF	2.34693
ZF	0.0988434
ZF	1.45614
ZF	2.16033
ZF	1.17687
ZF	2.42428
ZF	0.292988
ZF	1.18646
ZF	2.50469
ZF	1.15576
ZF	2.4848
ZF	0.0689271
ZF	1.08163
ZF	2.28762
ZF	1.15032
ZF	2.56273
ZF	1.14466
ZF	2.31361
ZF	1.01985
ZF	2.61626
ZF	1.35627
ZF	2.70065
ZF	0.0392932
ZF	0.274296
ZF	0.780867
ZF	2.07552
ZF	1.37226
ZF	2.16704
ZF	1.39422
ZF	2.30857
ZF	1.01887
ZF	2.18636
ZF	0.332036
ZF	0.435121
ZF	2.00983
ZF	2.31189
ZF	1.31578
ZF	2.41238
ZF	0.10999
ZF	0.208308
ZF	1.00395
ZF	2.33893
ZF	2.02488
ZF	2.34731
ZF	0.177328
ZF	1.17071
ZF	2.15214
ZF	1.68093
ZF	2.51375
ZF	2.25849
ZF	0.249999
ZF	0.805708
ZF	1.36363
ZF	2.42717
ZF	1.0626
ZF	2.45504
ZF	2.18215
ZF	1.60637
ZF	2.54657
ZF	0.237524
ZF	0.110027
ZF	1.54924
ZF	2.24864
ZF	1.63451
ZF	2.79052
ZF	2.46461
ZF	1.89688
ZF	2.48772
ZF	2.7856
ZF	1.88009
ZF	2.29689
ZF	1.2685
ZF	2.6834
ZF	0.25767
ZF	1.32076
ZF	2.33638
ZF	2.21733
ZF	1.25235
ZF	2.27869
ZF	1.26256
ZF	2.21285
ZF	0.339173
ZF	0.203213
ZF	1.29206
ZF	2.20828
ZF	2.12329
ZF	1.46684
ZF	2.38344
ZF	2.21853
ZF	1.80351
ZF	2.38602
ZF	1.41363
ZF	0.842845
ZF	1.05755
ZF	2.19927
ZF	0.363123
ZF	2.27557
ZF	2.42646
ZF	2.12218
ZF	2.71739
ZF	1.48804
ZF	2.45024
ZF	0.00812263
ZF	0.00304766
ZF	1.36718
ZF	2.62212
ZF	2.20427
ZF	1.42385
ZF	2.47521
ZF	2.56406
ZF	0.0220373
ZF	1.3945
ZF	2.08083
ZF	1.66134
ZF	2.19283
ZF	0.30828
ZF	1.11415
ZF	2.42368
ZF	1.63559
ZF	2.19763
ZF	1.79571
ZF	2.14915
ZF	0.409646
ZF	0.9987
ZF	2.5917
ZF	2.56599
ZF	1.6016
ZF	0.0256996
ZF	0.0139709
ZF	0.835241
ZF	2.30809
ZF	2.11553
ZF	1.03618
ZF	2.41839
ZF	1.44737
ZF	1.27568
ZF	1.95782
ZF	0.109089
ZF	0.241354
ZF	1.69211
ZF	2.48025
ZF	1.13125
ZF	2.32777
ZF	2.16101
ZF	0.19693
ZF	0.191085
ZF	1.10658
ZF	2.24587
ZF	1.71211
ZF	2.51127
ZF	1.22809
ZF	2.60583
ZF	2.10925
ZF	1.63741
ZF	2.34914
ZF	1.38717
ZF	2.13286
ZF	0.0711874
ZF	1.14984
ZF	2.33373
ZF	1.34205
ZF	2.326
ZF	1.07724
ZF	2.04522
ZF	1.62308
ZF	1.87153
ZF	2.01678
ZF	2.27268
ZF	1.38765
ZF	1.96469
ZF	0.16389
ZF	0.16995
ZF	1.57426
ZF	2.21245
ZF	1.37894
ZF	2.31047
ZF	1.51704
ZF	2.26649
ZF	0.0469701
ZF	0.148187
ZF	1.73907
ZF	2.07365
ZF	1.46661
ZF	2.14916
ZF	1.52113
ZF	2.10377
ZF	1.40002
ZF	0.0503966
ZF	0.117937
ZF	0.997901
ZF	3.00535
ZF	1.17951
ZF	0.334949
ZF	0.599751
ZF	0.716496
ZF	1.06108
ZF	0.956658
ZF	0.056085
ZF	0.147668
ZF	0.917467
ZF	0.964465
ZF	0.857347
ZF	0.842323
ZF	1.1658
ZF	0.761385
ZF	0.257385
ZF	0.436432
ZF	0.437413
ZF	0.545299
ZF	0.510712
ZF	0.0445039
ZF	0.237354
ZF	0.532366
ZF	0.298963
ZF	0.804994
ZF	0.594631
ZF	0.715007
ZF	0.560748
ZF	0.086569
ZF	0.584593
ZF	0.71015
ZF	0.202564
ZF	0.786359
ZF	0.489572
ZF	0.480836
ZF	0.554659
ZF	0.537824
ZF	0.754457
ZF	0.660609
ZF	0.604766
ZF	0.408624
ZF	0.18002
ZF	0.557917
ZF	0.793346
ZF	0.83715
ZF	0.683474
ZF	0.891375
ZF	0.487283
ZF	0.980695
ZF	0.4279
ZF	0.315937
ZF	0.743399
ZF	0.526344
ZF	0.750758
ZF	0.832381
ZF	0.91841
ZF	0.462118
ZF	0.422771
ZF	0.642369
ZF	0.4891
ZF	0.468658
ZF	0.306195
ZF	0.791314
ZF	0.848149
ZF	0.234049
ZF	0.652632
ZF	1.54593
ZF	0.0627984
ZF	0.308026
ZF	0.605626
ZF	0.237037
ZF	0.656159
ZF	0.244901
ZF	0.398424
ZF	0.205702
ZF	0.376942
ZF	0.710025
ZF	0.39342
ZF	0.321388
ZF	0.306783
ZF	0.190055
ZF	0.461696
ZF	0.476557
ZF	0.962869
ZF	0.509552
ZF	0.48994
ZF	0.723052
ZF	0.634851
ZF	0.458481
ZF	0.547799
ZF	0.628434
ZF	0.386695
ZF	0.697181
ZF	0.314743
ZF	0.68174
ZF	0.603421
ZF	0.677292
ZF	0.572599
ZF	0.336968
ZF	0.592636
ZF	0.713355
ZF	1.10785
ZF	0.708914
ZF	0.953081
ZF	0.540083
ZF	0.645123
ZF	1.35627
ZF	0.924369
ZF	0.754761
ZF	1.20922
ZF	0.65889
ZF	0.988569
ZF	1.10058
ZF	0.827199
ZF	0.651303
ZF	0.811226
ZF	0.573522
ZF	0.0930839
ZF	0.21691
ZF	0.269124
ZF	0.234771
ZF	0.397528
ZF	0.693201
ZF	0.353213
ZF	0.556283
ZF	0.446149
ZF	1.01378
ZF	0.998115
ZF	0.749008
ZF	0.266314
ZF	0.511056
ZF	0.50906
ZF	0.630287
ZF	0.438615
ZF	0.674664
ZF	0.391421
ZF	0.593775
ZF	0.498261
ZF	0.340012
ZF	0.512301
ZF	0.485792
ZF	0.444066
ZF	0.175374
ZF	0.71375
ZF	0.645856
ZF	0.382439
ZF	0.531233
ZF	0.589992
ZF	0.332889
ZF	0.859193
ZF	0.980045
ZF	0.479747
ZF	0.745979
ZF	0.479191
ZF	0.777507
ZF	0.186867
ZF	0.161159
ZF	0.616653
ZF	0.654669
ZF	0.328235
ZF	0.485076
ZF	0.446533
ZF	0.590072
ZF	0.512215
ZF	0.362022
ZF	0.716386
ZF	0.261003
ZF	0.0774761
ZF	0.333729
ZF	0.402301
ZF	0.538716
ZF	0.550401
ZF	0.446017
ZF	0.687866
ZF	0.633655
ZF	0.6567
ZF	0.704076
ZF	0.248041
ZF	0.338301
ZF	0.48433
ZF	1.26889
ZF	0.916597
ZF	0.159418
ZF	0.294532
ZF	0.642933
ZF	0.822924
ZF	0.772181
ZF	0.692654
ZF	0.856746
ZF	0.274478
ZF	0.351844
ZF	0.28622
ZF	0.799955
ZF	0.703048
ZF	0.851792
ZF	0.688786
ZF	0.420594
ZF	0.758
ZF	0.109687
ZF	1.14201
ZF	0.835362
ZF	0.699807
ZF	0.607032
ZF	0.338828
ZF	0.656101
ZF	0.561047
ZF	0.767074
ZF	0.649447
ZF	0.0308084
ZF	0.0708813
ZF	0.729889
ZF	0.612977
ZF	0.821681
ZF	0.885229
ZF	0.517957
ZF	0.568657
ZF	0.72165
ZF	0.557578
ZF	0.0436713
ZF	0.157935
ZF	0.44444
ZF	0.576588
ZF	0.611258
ZF	0.590312
ZF	0.336113
ZF	0.81155
ZF	1.05825
ZF	0.698537
ZF	0.924661
ZF	0.69163
ZF	0.825407
ZF	0.92563
ZF	0.367184
ZF	0.701755
ZF	0.517441
ZF	0.405335
ZF	0.0695364
ZF	0.318507
ZF	0.0786133
ZF	1.08664
ZF	0.602
ZF	0.248302
ZF	0.399657
ZF	0.746678
ZF	0.703741
ZF	0.595825
ZF	0.615152
ZF	0.439213
ZF	0.480048
ZF	0.0705236
ZF	0.31917
ZF	0.790358
ZF	0.446094
ZF	0.52692
ZF	0.540188
ZF	0.292762
ZF	0.382355
ZF	0.391339
ZF	0.61467
ZF	0.732442
ZF	0.488275
ZF	0.518584
ZF	0.49972
ZF	0.530833
ZF	0.499947
ZF	1.19387
ZF	0.752408
ZF	0.781631
ZF	0.754976
ZF	0.417613
ZF	0.598673
ZF	0.719766
ZF	0.993882
ZF	0.58378
ZF	0.195626
ZF	0.932181
ZF	0.533151
ZF	0.920612
ZF	0.660277
ZF	0.44998
ZF	1.06778
ZF	0.361336
ZF	0.6193
ZF	0.820361
ZF	1.21665
ZF	0.663405
ZF	1.05374
ZF	0.937515
ZF	1.11176
ZF	0.775823
ZF	0.870781
ZF	0.610362
ZF	0.103502
ZF	0.63248
ZF	0.6719
ZF	0.365283
ZF	0.68669
ZF	0.332629
ZF	0.302694
ZF	0.392553
ZF	0.391365
ZF	0.625519
ZF	0.329189
ZF	0.775366
ZF	0.482931
ZF	0.202106
ZF	0.143798
ZF	0.842296
ZF	0.411387
ZF	0.559882
ZF	0.411403
ZF	0.381742
ZF	0.739979
ZF	0.324176
ZF	0.55159
ZF	0.350306
ZF	0.857942
ZF	0.607212
ZF	1.11094
ZF	0.30112
ZF	0.48744
ZF	0.378728
ZF	0.570594
ZF	0.723391
ZF	0.0538109
ZF	0.846555
ZF	0.56974
ZF	0.770874
ZF	0.655512
ZF	0.293443
ZF	0.689188
ZF	0.650476
ZF	0.939761
ZF	0.968
ZF	0.943874
ZF	0.378345
ZF	0.761175
ZF	1.09028
ZF	0.475535
ZF	0.349175
ZF	0.18822
ZF	0.997439
ZF	0.55741
ZF	1.20224
ZF	0.914326
ZF	1.10629
ZF	0.810771
ZF	0.393986
ZF	0.904879
ZF	0.922219
ZF	0.852853
ZF	0.553153
ZF	0.191079
ZF	0.645288
ZF	0.613241
ZF	0.409609
ZF	0.660116
ZF	0.408351
ZF	0.883286
ZF	0.499912
ZF	1.19207
ZF	0.900427
ZF	0.350553
ZF	0.693365
ZF	0.976731
ZF	0.998374
ZF	0.623522
ZF	0.957893
ZF	0.707578
ZF	0.128962
ZF	0.851436
ZF	0.634182
ZF	0.409378
ZF	1.05023
ZF	0.749548
ZF	1.10499
ZF	0.526655
ZF	0.0811731
ZF	0.783273
ZF	0.738649
ZF	0.268031
ZF	0.642484
ZF	0.673708
ZF	0.791639
ZF	0.870195
ZF	0.830695
ZF	0.724603
ZF	0.925908
ZF	0.28394
ZF	0.429393
ZF	0.330921
ZF	0.783401
ZF	0.641627
ZF	0.967042
ZF	0.555321
ZF	0.101227
ZF	0.969407
ZF	0.457098
ZF	0.692566
ZF	0.495221
ZF	0.323437
ZF	1.11549
ZF	1.10357
ZF	0.808527
ZF	1.19609
ZF	0.430511
ZF	0.852105
ZF	1.06531
ZF	1.01879
ZF	0.948523
ZF	0.736898
ZF	0.742605
ZF	0.815682
ZF	0.666213
ZF	0.122433
ZF	0.824756
ZF	1.14808
ZF	0.624393
ZF	0.566442
ZF	0.736816
ZF	0.960385
ZF	0.939956
ZF	0.746254
ZF	0.997049
ZF	0.848025
ZF	1.02738
ZF	0.511839
ZF	0.572175
ZF	1.01267
ZF	0.355871
ZF	0.818039
ZF	0.614766
ZF	0.830679
ZF	0.755914
ZF	0.0851072
ZF	0.867897
ZF	0.755835
ZF	0.610976
ZF	0.710702
ZF	0.537939
ZF	0.216073
ZF	0.652224
ZF	0.918876
ZF	0.553695
ZF	2.22248
ZF	0.488218
ZF	0.822965
ZF	0.577821
ZF	0.556423
ZF	0.0686537
ZF	0.218122
ZF	0.467546
ZF	0.485985
ZF	0.344407
ZF	0.865565
ZF	0.815057
ZF	0.866583
ZF	0.511014
ZF	0.186211
ZF	1.13548
ZF	1.00453
ZF	1.07979
ZF	0.511405
ZF	0.191426
ZF	0.989733
ZF	0.774857
ZF	0.0213219
ZF	0.094524
ZF	0.773066
ZF	0.434806
ZF	1.05974
ZF	0.941909
ZF	0.0745739
ZF	1.21551
ZF	0.579759
ZF	0.943775
ZF	0.559212
ZF	0.776513
ZF	0.494987
ZF	0.788516
ZF	0.361289
ZF	0.0332095
ZF	0.2033
ZF	0.786942
ZF	0.508614
ZF	0.547694
ZF	0.55899
ZF	0.0434215
ZF	0.0705508
ZF	0.257636
ZF	0.379739
ZF	0.305688
ZF	0.0869086
ZF	0.882998
ZF	0.84897
ZF	0.557312
ZF	1.25644
ZF	0.367074
ZF	0.882127
ZF	0.900814
ZF	1.00585
[truncated: 4,001 more rows]

## Sheet: S1 Fig B  AM_var
speciese	varianceAM
ZF	0.01513
ZF	0.01493
ZF	0.01876
ZF	0.01954
ZF	0.01769
ZF	0.02047
ZF	0.01752
ZF	0.01503
ZF	0.01927
ZF	0.0208
ZF	0.01329
ZF	0.00946
ZF	0.01212
ZF	0.01943
ZF	0.00664
ZF	0.00928
ZF	0.0201
ZF	0.00812
ZF	0.00872
ZF	0.02086
ZF	0.01133
ZF	0.0127
ZF	0.02175
ZF	0.00839
ZF	0.01898
ZF	0.0118
ZF	0.01219
ZF	0.00677
ZF	0.02076
ZF	0.00494
ZF	0.01028
ZF	0.02111
ZF	0.0083
ZF	0.02492
ZF	0.00864
ZF	0.00972
ZF	0.01042
ZF	0.01886
ZF	0.00816
ZF	0.0115
ZF	0.01566
ZF	0.02289
ZF	0.01119
ZF	0.00864
ZF	0.00767
ZF	0.01942
ZF	0.00925
ZF	0.01034
ZF	0.01976
ZF	0.01596
ZF	0.00937
ZF	0.01622
ZF	0.02292
ZF	0.01863
ZF	0.01038
ZF	0.01126
ZF	0.02105
ZF	0.01344
ZF	0.02121
ZF	0.01334
ZF	0.00967
ZF	0.01068
ZF	0.01922
ZF	0.01529
ZF	0.01012
ZF	0.01215
ZF	0.02234
ZF	0.0172
ZF	0.01798
ZF	0.0099
ZF	0.01113
ZF	0.01747
ZF	0.01719
ZF	0.0091
ZF	0.00983
ZF	0.01815
ZF	0.01036
ZF	0.01583
ZF	0.02197
ZF	0.00901
ZF	0.01186
ZF	0.02064
ZF	0.0093
ZF	0.01151
ZF	0.01224
ZF	0.0215
ZF	0.01027
ZF	0.01347
ZF	0.00555
ZF	0.02144
ZF	0.00947
ZF	0.00917
ZF	0.02152
ZF	0.01236
ZF	0.02046
ZF	0.01134
ZF	0.01218
ZF	0.01497
ZF	0.02143
ZF	0.00874
ZF	0.00849
ZF	0.00769
ZF	0.02069
ZF	0.00777
ZF	0.00755
ZF	0.02112
ZF	0.01567
ZF	0.0092
ZF	0.01813
ZF	0.01029
ZF	0.01998
ZF	0.00896
ZF	0.0101
ZF	0.00568
ZF	0.02156
ZF	0.00904
ZF	0.00814
ZF	0.01035
ZF	0.01973
ZF	0.01174
ZF	0.0183
ZF	0.0145
ZF	0.01194
ZF	0.01228
ZF	0.01844
ZF	0.00606
ZF	0.00887
ZF	0.01054
ZF	0.01922
ZF	0.00746
ZF	0.0088
ZF	0.02137
ZF	0.01069
ZF	0.00886
ZF	0.02287
ZF	0.01359
ZF	0.00442
ZF	0.01827
ZF	0.00683
ZF	0.01039
ZF	0.01699
ZF	0.00818
ZF	0.01268
ZF	0.02167
ZF	0.00978
ZF	0.00983
ZF	0.01304
ZF	0.02102
ZF	0.00931
ZF	0.00651
ZF	0.0172
ZF	0.00857
ZF	0.00663
ZF	0.01885
ZF	0.01126
ZF	0.0103
ZF	0.02048
ZF	0.00675
ZF	0.02098
ZF	0.00752
ZF	0.00936
ZF	0.02082
ZF	0.00939
ZF	0.01155
ZF	0.02137
ZF	0.00939
ZF	0.02176
ZF	0.00939
ZF	0.01137
ZF	0.02052
ZF	0.00857
ZF	0.0092
ZF	0.01009
ZF	0.0233
ZF	0.01303
ZF	0.01353
ZF	0.02339
ZF	0.01085
ZF	0.00814
ZF	0.02165
ZF	0.0059
ZF	0.00944
ZF	0.01867
ZF	0.01207
ZF	0.01254
ZF	0.01963
ZF	0.01421
ZF	0.00741
ZF	0.01124
ZF	0.01749
ZF	0.0137
ZF	0.01258
ZF	0.01852
ZF	0.0145
ZF	0.01634
ZF	0.01061
ZF	0.01989
ZF	0.01666
ZF	0.01106
ZF	0.01546
ZF	0.02208
ZF	0.01294
ZF	0.01086
ZF	0.02056
ZF	0.01237
ZF	0.01911
ZF	0.00697
ZF	0.00888
ZF	0.01653
ZF	0.01889
ZF	0.01105
ZF	0.00993
ZF	0.01834
ZF	0.02129
ZF	0.01836
ZF	0.00813
ZF	0.01626
ZF	0.02046
ZF	0.00979
ZF	0.00976
ZF	0.01237
ZF	0.02199
ZF	0.01386
ZF	0.01675
ZF	0.02118
ZF	0.01535
ZF	0.0185
ZF	0.01346
ZF	0.01612
ZF	0.0191
ZF	0.01708
ZF	0.01737
ZF	0.01644
ZF	0.02013
ZF	0.01506
ZF	0.01366
ZF	0.02047
ZF	0.01019
ZF	0.01928
ZF	0.01123
ZF	0.01212
ZF	0.01703
ZF	0.01641
ZF	0.01867
ZF	0.00689
ZF	0.0231
ZF	0.01152
ZF	0.01764
ZF	0.01741
ZF	0.00936
ZF	0.02073
ZF	0.011
ZF	0.0186
ZF	0.00759
ZF	0.02181
ZF	0.0128
ZF	0.01757
ZF	0.01559
ZF	0.01991
ZF	0.01758
ZF	0.00915
ZF	0.01799
ZF	0.02015
ZF	0.01551
ZF	0.01776
ZF	0.02109
ZF	0.01633
ZF	0.01846
ZF	0.00966
ZF	0.01074
ZF	0.01207
ZF	0.01775
ZF	0.0187
ZF	0.01069
ZF	0.01884
ZF	0.01579
ZF	0.01848
ZF	0.01654
ZF	0.01017
ZF	0.01673
ZF	0.01676
ZF	0.00613
ZF	0.00943
ZF	0.01953
ZF	0.01631
ZF	0.01725
ZF	0.0168
ZF	0.01081
ZF	0.0205
ZF	0.01593
ZF	0.01805
ZF	0.01085
ZF	0.01278
ZF	0.01923
ZF	0.01384
ZF	0.01672
ZF	0.01306
ZF	0.02109
ZF	0.01515
ZF	0.01005
ZF	0.01189
ZF	0.016
ZF	0.01542
ZF	0.01634
ZF	0.0134
ZF	0.021
ZF	0.01846
ZF	0.01309
ZF	0.01948
ZF	0.01081
ZF	0.01647
ZF	0.01623
ZF	0.01235
ZF	0.01855
ZF	0.01305
ZF	0.0135
ZF	0.01714
ZF	0.01336
ZF	0.01005
ZF	0.01508
ZF	0.01783
ZF	0.00935
ZF	0.02048
ZF	0.01784
ZF	0.01383
ZF	0.02128
ZF	0.0106
ZF	0.01612
ZF	0.01317
ZF	0.02132
ZF	0.01629
ZF	0.01636
ZF	0.02006
ZF	0.01527
ZF	0.01888
ZF	0.01428
ZF	0.02199
ZF	0.01318
ZF	0.02119
ZF	0.01267
ZF	0.02217
ZF	0.02185
ZF	0.01923
ZF	0.00664
ZF	0.00669
ZF	0.02215
ZF	0.00642
ZF	0.01865
ZF	0.01047
ZF	0.00571
ZF	0.01005
ZF	0.02348
ZF	0.01131
ZF	0.01971
ZF	0.00907
ZF	0.01739
ZF	0.00988
ZF	0.00566
ZF	0.00889
ZF	0.01823
ZF	0.01644
ZF	0.01042
ZF	0.022
ZF	0.01521
ZF	0.0073
ZF	0.0209
ZF	0.00995
ZF	0.009
ZF	0.0123
ZF	0.01877
ZF	0.01005
ZF	0.00773
ZF	0.02096
ZF	0.01264
ZF	0.01217
ZF	0.01727
ZF	0.00934
ZF	0.00779
ZF	0.01115
ZF	0.02001
ZF	0.01842
ZF	0.01686
ZF	0.02038
ZF	0.01792
ZF	0.02329
ZF	0.01823
ZF	0.01971
ZF	0.01703
ZF	0.01112
ZF	0.0175
ZF	0.0116
ZF	0.01493
ZF	0.01154
ZF	0.02103
ZF	0.00779
ZF	0.01641
ZF	0.01988
ZF	0.01395
ZF	0.01935
ZF	0.00889
ZF	0.01854
ZF	0.01171
ZF	0.01292
ZF	0.0122
ZF	0.01753
ZF	0.01851
ZF	0.01019
ZF	0.00964
ZF	0.02006
ZF	0.00872
ZF	0.01058
ZF	0.01789
ZF	0.00906
ZF	0.01247
ZF	0.01856
ZF	0.00869
ZF	0.01823
ZF	0.0127
ZF	0.00945
ZF	0.01761
ZF	0.01178
ZF	0.01229
ZF	0.02037
ZF	0.01034
ZF	0.01811
ZF	0.00848
ZF	0.02021
ZF	0.01122
ZF	0.0198
ZF	0.00801
ZF	0.01903
ZF	0.0116
ZF	0.01078
ZF	0.0121
ZF	0.01952
ZF	0.01317
ZF	0.01014
ZF	0.01907
ZF	0.01155
ZF	0.01295
ZF	0.01996
ZF	0.01231
ZF	0.01885
ZF	0.00997
ZF	0.01854
ZF	0.01706
ZF	0.01956
ZF	0.01849
ZF	0.01479
ZF	0.01917
ZF	0.01315
ZF	0.01859
ZF	0.02009
ZF	0.01126
ZF	0.01772
ZF	0.00954
ZF	0.01508
ZF	0.01664
ZF	0.01863
ZF	0.01722
ZF	0.01409
ZF	0.01468
ZF	0.01594
ZF	0.01606
ZF	0.01655
ZF	0.01371
ZF	0.01808
ZF	0.01085
ZF	0.0185
ZF	0.00645
ZF	0.01203
ZF	0.01257
ZF	0.01995
ZF	0.01131
ZF	0.01306
ZF	0.01464
ZF	0.02163
ZF	0.01322
ZF	0.0187
ZF	0.01996
ZF	0.01024
ZF	0.02005
ZF	0.0134
ZF	0.01372
ZF	0.01662
ZF	0.01805
ZF	0.01265
ZF	0.01309
ZF	0.02182
ZF	0.00565
ZF	0.01362
ZF	0.01837
ZF	0.011
ZF	0.01917
ZF	0.01939
ZF	0.01791
ZF	0.01275
ZF	0.01819
ZF	0.00586
ZF	0.01087
ZF	0.04924
ZF	0.05577
ZF	0.04628
ZF	0.05227
ZF	0.03566
ZF	0.04995
ZF	0.00971
ZF	0.03418
ZF	0.0516
ZF	0.04415
ZF	0.0523
ZF	0.04524
ZF	0.00965
ZF	0.02991
ZF	0.00999
ZF	0.04963
ZF	0.04528
ZF	0.05237
ZF	0.04619
ZF	0.00764
ZF	0.02941
ZF	0.01269
ZF	0.04876
ZF	0.04602
ZF	0.04503
ZF	0.04895
ZF	0.00666
ZF	0.03179
ZF	0.0356
ZF	0.04585
ZF	0.05422
ZF	0.04885
ZF	0.05182
ZF	0.00895
ZF	0.03563
ZF	0.04759
ZF	0.0511
ZF	0.05492
ZF	0.05146
ZF	0.05082
ZF	0.0102
ZF	0.03225
ZF	0.05217
ZF	0.05604
ZF	0.05092
ZF	0.05246
ZF	0.00849
ZF	0.02815
ZF	0.05928
ZF	0.05119
ZF	0.0541
ZF	0.05059
ZF	0.05297
ZF	0.04765
ZF	0.05154
ZF	0.0156
ZF	0.03522
ZF	0.0669
ZF	0.05085
ZF	0.05398
ZF	0.04907
ZF	0.05283
ZF	0.00644
ZF	0.03437
ZF	0.04297
ZF	0.05021
ZF	0.04637
ZF	0.04985
ZF	0.01311
ZF	0.03555
ZF	0.04622
ZF	0.05077
ZF	0.05347
ZF	0.04686
ZF	0.0543
ZF	0.00635
ZF	0.04199
ZF	0.05629
ZF	0.04816
ZF	0.05622
ZF	0.0443
ZF	0.05429
ZF	0.00889
ZF	0.0457
ZF	0.05028
ZF	0.05385
ZF	0.04857
ZF	0.0497
ZF	0.01004
ZF	0.03151
ZF	0.04771
ZF	0.04671
ZF	0.04968
ZF	0.04572
ZF	0.05196
ZF	0.01037
ZF	0.04129
ZF	0.05035
ZF	0.04905
ZF	0.05365
ZF	0.04685
ZF	0.05193
ZF	0.00664
ZF	0.03413
ZF	0.0162
ZF	0.05242
ZF	0.05066
ZF	0.04963
ZF	0.05132
ZF	0.01099
ZF	0.03196
ZF	0.01743
ZF	0.04871
ZF	0.04687
ZF	0.04109
ZF	0.04609
ZF	0.00947
ZF	0.04562
ZF	0.00539
ZF	0.04946
ZF	0.04736
ZF	0.04417
ZF	0.05239
ZF	0.01143
ZF	0.0369
ZF	0.04956
ZF	0.04581
ZF	0.0473
ZF	0.04675
ZF	0.03783
ZF	0.04732
ZF	0.0551
ZF	0.04591
ZF	0.05061
ZF	0.01049
ZF	0.03943
ZF	0.05436
ZF	0.05085
ZF	0.05529
ZF	0.04812
ZF	0.04841
ZF	0.0515
ZF	0.05314
ZF	0.01249
ZF	0.03191
ZF	0.04681
ZF	0.05429
ZF	0.04229
ZF	0.05043
ZF	0.0051
ZF	0.03597
ZF	0.0625
ZF	0.05069
ZF	0.05061
ZF	0.04376
ZF	0.05546
ZF	0.04658
ZF	0.05164
ZF	0.00604
ZF	0.04189
ZF	0.05957
ZF	0.04995
ZF	0.05157
ZF	0.04743
ZF	0.0487
ZF	0.01416
ZF	0.03444
ZF	0.05219
ZF	0.0506
ZF	0.04644
ZF	0.04895
ZF	0.00928
ZF	0.04262
ZF	0.04197
ZF	0.05006
ZF	0.05179
ZF	0.04666
ZF	0.05103
ZF	0.01149
ZF	0.04111
ZF	0.03731
ZF	0.04737
ZF	0.05522
ZF	0.04947
ZF	0.04907
ZF	0.00491
ZF	0.03181
ZF	0.03769
ZF	0.05273
ZF	0.05554
ZF	0.04913
ZF	0.04898
ZF	0.0079
ZF	0.03221
ZF	0.04117
ZF	0.04623
ZF	0.04079
ZF	0.05192
ZF	0.01276
ZF	0.03512
ZF	0.01342
ZF	0.0461
ZF	0.04816
ZF	0.04661
ZF	0.0473
ZF	0.01316
ZF	0.03473
ZF	0.0198
ZF	0.0438
ZF	0.04697
ZF	0.04826
ZF	0.04541
ZF	0.00878
ZF	0.0305
ZF	0.04521
ZF	0.04682
ZF	0.05131
ZF	0.04764
ZF	0.01304
ZF	0.03153
ZF	0.05463
ZF	0.04101
ZF	0.04435
ZF	0.03911
ZF	0.04816
ZF	0.00782
ZF	0.03218
ZF	0.0171
ZF	0.00676
ZF	0.03928
ZF	0.04832
ZF	0.04015
ZF	0.04885
ZF	0.03245
ZF	0.04402
ZF	0.00502
ZF	0.02005
ZF	0.03832
ZF	0.04431
ZF	0.04018
ZF	0.04311
ZF	0.03589
ZF	0.05145
ZF	0.02955
ZF	0.04237
ZF	0.03933
ZF	0.04172
ZF	0.03728
ZF	0.04458
ZF	0.01683
ZF	0.02264
ZF	0.04212
ZF	0.04564
ZF	0.03754
ZF	0.04748
ZF	0.03717
ZF	0.049
ZF	0.00984
ZF	0.02287
ZF	0.00486
ZF	0.04081
ZF	0.04173
ZF	0.02787
ZF	0.03807
ZF	0.04473
ZF	0.02321
ZF	0.0039
ZF	0.0243
ZF	0.03967
ZF	0.04203
ZF	0.02338
ZF	0.03949
ZF	0.04188
ZF	0.01748
ZF	0.0054
ZF	0.03256
ZF	0.04949
ZF	0.04466
ZF	0.05001
ZF	0.04753
ZF	0.00811
ZF	0.02655
ZF	0.00726
ZF	0.04674
ZF	0.048
ZF	0.04695
ZF	0.04501
ZF	0.00582
ZF	0.02549
ZF	0.03861
ZF	0.04963
ZF	0.04404
ZF	0.05067
ZF	0.04515
ZF	0.00757
ZF	0.03055
ZF	0.04904
ZF	0.04915
ZF	0.04872
ZF	0.04636
ZF	0.0446
ZF	0.00703
ZF	0.02427
ZF	0.05593
ZF	0.00921
ZF	0.04143
ZF	0.05243
ZF	0.04116
ZF	0.04433
ZF	0.00652
ZF	0.02484
ZF	0.00656
ZF	0.04649
ZF	0.05286
ZF	0.04158
ZF	0.04854
ZF	0.00793
ZF	0.03032
ZF	0.02823
ZF	0.0487
ZF	0.04907
ZF	0.04154
ZF	0.04828
ZF	0.01056
ZF	0.03908
ZF	0.00601
ZF	0.00826
ZF	0.04261
ZF	0.04983
ZF	0.04241
ZF	0.04998
ZF	0.0118
ZF	0.0357
ZF	0.00457
ZF	0.04668
ZF	0.05197
ZF	0.03862
ZF	0.04919
ZF	0.04149
ZF	0.04883
ZF	0.00738
ZF	0.0385
ZF	0.04591
ZF	0.05355
ZF	0.04391
ZF	0.04991
ZF	0.00251
ZF	0.03475
ZF	0.04052
ZF	0.05244
ZF	0.03762
ZF	0.05098
ZF	0.00262
ZF	0.02513
ZF	0.04068
ZF	0.05262
ZF	0.03901
ZF	0.04895
ZF	0.002
ZF	0.02763
ZF	0.04077
ZF	0.04869
ZF	0.03799
ZF	0.048
ZF	0.00347
ZF	0.03349
ZF	0.05132
ZF	0.04961
ZF	0.04958
ZF	0.044
ZF	0.01091
ZF	0.03714
ZF	0.04826
ZF	0.01287
ZF	0.04927
ZF	0.04955
ZF	0.04247
ZF	0.05128
ZF	0.01571
ZF	0.04037
ZF	0.05014
ZF	0.04507
ZF	0.05388
ZF	0.04055
ZF	0.04906
ZF	0.00501
ZF	0.03504
ZF	0.05158
ZF	0.04673
ZF	0.04426
ZF	0.04111
ZF	0.0439
ZF	0.04199
ZF	0.04592
ZF	0.0372
ZF	0.05676
ZF	0.00911
ZF	0.0442
ZF	0.04687
ZF	0.00895
ZF	0.02764
ZF	0.04756
ZF	0.04255
ZF	0.03469
ZF	0.03837
ZF	0.03797
ZF	0.00993
ZF	0.03618
ZF	0.01738
ZF	0.04386
ZF	0.0384
ZF	0.04487
ZF	0.04006
ZF	0.01093
ZF	0.03877
ZF	0.04896
ZF	0.0422
ZF	0.0398
ZF	0.03983
ZF	0.04334
ZF	0.04088
ZF	0.043
ZF	0.01109
ZF	0.04002
ZF	0.06267
ZF	0.04285
ZF	0.04473
ZF	0.0418
ZF	0.04122
ZF	0.01095
ZF	0.04248
ZF	0.06254
ZF	0.00531
ZF	0.04688
ZF	0.04313
ZF	0.03755
ZF	0.04502
ZF	0.01244
ZF	0.03402
ZF	0.05314
ZF	0.04958
ZF	0.05062
ZF	0.04361
ZF	0.04963
ZF	0.00932
ZF	0.03321
ZF	0.04713
ZF	0.01212
ZF	0.04601
ZF	0.05
ZF	0.04095
ZF	0.05487
ZF	0.01687
ZF	0.02765
ZF	0.01945
ZF	0.04204
ZF	0.04846
ZF	0.04955
ZF	0.04909
ZF	0.03659
ZF	0.0552
ZF	0.04427
ZF	0.04366
ZF	0.04136
ZF	0.04329
ZF	0.00482
ZF	0.02751
ZF	0.0516
ZF	0.04415
ZF	0.0523
ZF	0.04524
ZF	0.00965
ZF	0.02991
ZF	0.00999
ZF	0.04963
ZF	0.04528
ZF	0.05237
ZF	0.04619
ZF	0.00764
ZF	0.02941
ZF	0.01269
ZF	0.04796
ZF	0.0495
ZF	0.04846
ZF	0.04763
ZF	0.00711
ZF	0.0316
ZF	0.01431
ZF	0.05008
ZF	0.0482
ZF	0.04314
ZF	0.04996
ZF	0.00457
ZF	0.02801
ZF	0.01764
ZF	0.04388
ZF	0.04826
ZF	0.04244
ZF	0.05188
ZF	0.00543
ZF	0.02189
ZF	0.02876
ZF	0.03414
ZF	0.01901
ZF	0.03622
ZF	0.03764
ZF	0.01978
ZF	0.03713
ZF	0.01705
ZF	0.0202
ZF	0.0294
ZF	0.02909
ZF	0.0228
ZF	0.03914
ZF	0.02627
ZF	0.03967
ZF	0.01998
ZF	0.0381
ZF	0.03912
ZF	0.02269
ZF	0.02997
ZF	0.01773
ZF	0.03596
ZF	0.02083
ZF	0.03516
ZF	0.03453
ZF	0.03964
ZF	0.02938
ZF	0.01626
ZF	0.03597
ZF	0.02728
ZF	0.03798
ZF	0.0398
ZF	0.02613
ZF	0.02898
ZF	0.03849
ZF	0.0363
ZF	0.02812
ZF	0.02659
ZF	0.02388
ZF	0.03738
ZF	0.01718
ZF	0.03504
ZF	0.023
ZF	0.01335
ZF	0.02602
ZF	0.01427
ZF	0.02292
ZF	0.03772
ZF	0.02164
ZF	0.0412
ZF	0.01801
ZF	0.04055
ZF	0.02429
ZF	0.03735
ZF	0.04072
ZF	0.02151
ZF	0.02094
ZF	0.03815
ZF	0.0413
ZF	0.01978
ZF	0.03965
ZF	0.05298
ZF	0.01623
ZF	0.01958
ZF	0.02731
ZF	0.03731
ZF	0.02522
ZF	0.03809
ZF	0.02057
ZF	0.0394
ZF	0.02413
ZF	0.0178
ZF	0.0184
ZF	0.03487
ZF	0.0218
ZF	0.03694
ZF	0.05375
ZF	0.0203
ZF	0.01739
ZF	0.00933
ZF	0.01993
ZF	0.03928
ZF	0.02781
ZF	0.03617
ZF	0.01953
ZF	0.03734
ZF	0.039
ZF	0.01656
ZF	0.02511
ZF	0.02081
ZF	0.03886
ZF	0.02065
ZF	0.04072
ZF	0.03608
ZF	0.02036
ZF	0.03836
ZF	0.02647
ZF	0.04039
ZF	0.02149
ZF	0.02677
ZF	0.02027
ZF	0.0361
ZF	0.03476
ZF	0.01681
ZF	0.03578
ZF	0.02634
ZF	0.01926
ZF	0.03794
ZF	0.01895
ZF	0.0376
ZF	0.03895
ZF	0.02052
ZF	0.0398
ZF	0.01941
ZF	0.03545
ZF	0.02805
ZF	0.02522
ZF	0.01868
ZF	0.03904
ZF	0.02114
ZF	0.03782
ZF	0.03713
ZF	0.01866
ZF	0.03429
ZF	0.0238
ZF	0.02224
ZF	0.03426
ZF	0.02106
ZF	0.03577
ZF	0.02928
ZF	0.01712
ZF	0.03707
ZF	0.02865
ZF	0.02337
ZF	0.01627
ZF	0.02387
ZF	0.03508
ZF	0.03666
ZF	0.01955
ZF	0.03673
ZF	0.0371
ZF	0.02472
ZF	0.03654
ZF	0.02619
ZF	0.03371
ZF	0.02579
ZF	0.03221
ZF	0.02687
ZF	0.03698
ZF	0.01789
ZF	0.01869
ZF	0.015
ZF	0.03297
ZF	0.03595
ZF	0.02104
ZF	0.02621
ZF	0.0189
ZF	0.03971
ZF	0.03687
ZF	0.02009
ZF	0.0387
ZF	0.0195
ZF	0.03594
ZF	0.03499
ZF	0.01916
ZF	0.03725
ZF	0.03965
ZF	0.02012
ZF	0.01763
ZF	0.01607
ZF	0.0353
ZF	0.01548
ZF	0.03334
ZF	0.01681
ZF	0.03845
ZF	0.02019
ZF	0.0364
ZF	0.03483
ZF	0.02197
ZF	0.03721
ZF	0.03448
ZF	0.02018
ZF	0.0363
ZF	0.02271
ZF	0.02231
ZF	0.03629
ZF	0.01885
ZF	0.04088
ZF	0.02011
ZF	0.03682
ZF	0.01833
ZF	0.03518
ZF	0.01944
ZF	0.03647
ZF	0.03545
ZF	0.02122
ZF	0.03638
ZF	0.02055
ZF	0.03553
ZF	0.01445
ZF	0.03463
ZF	0.03826
ZF	0.02477
ZF	0.01612
ZF	0.02163
ZF	0.03629
ZF	0.01841
ZF	0.03644
ZF	0.01752
ZF	0.0203
ZF	0.02037
ZF	0.02247
ZF	0.04026
ZF	0.02332
ZF	0.03961
ZF	0.03738
ZF	0.0175
ZF	0.01633
ZF	0.03007
ZF	0.03878
ZF	0.02272
ZF	0.036
ZF	0.0155
ZF	0.03467
ZF	0.03428
ZF	0.02637
ZF	0.01801
ZF	0.0212
ZF	0.03828
ZF	0.02078
ZF	0.03584
ZF	0.0186
ZF	0.0235
ZF	0.03531
ZF	0.01993
ZF	0.03661
ZF	0.02163
ZF	0.02146
ZF	0.01938
ZF	0.03704
ZF	0.02707
ZF	0.01839
ZF	0.0214
ZF	0.03701
ZF	0.01939
ZF	0.03847
ZF	0.02365
ZF	0.01538
ZF	0.02116
ZF	0.03145
ZF	0.03026
ZF	0.03239
ZF	0.02503
ZF	0.03344
ZF	0.03694
ZF	0.01866
ZF	0.03793
ZF	0.02175
ZF	0.02052
ZF	0.01904
ZF	0.02047
ZF	0.03948
ZF	0.0241
ZF	0.03655
ZF	0.02947
ZF	0.03621
ZF	0.02599
ZF	0.03648
ZF	0.01924
ZF	0.03302
ZF	0.03518
ZF	0.02289
ZF	0.01594
ZF	0.01592
ZF	0.03613
ZF	0.02361
ZF	0.03457
ZF	0.02353
ZF	0.01493
ZF	0.01078
ZF	0.02126
ZF	0.01699
ZF	0.01982
ZF	0.03385
ZF	0.03403
ZF	0.01749
ZF	0.03187
ZF	0.01723
ZF	0.02254
ZF	0.02152
ZF	0.03566
ZF	0.02477
ZF	0.03369
ZF	0.0222
ZF	0.03381
ZF	0.02694
ZF	0.03828
ZF	0.02136
ZF	0.03558
ZF	0.02038
ZF	0.03574
ZF	0.02303
ZF	0.02791
ZF	0.03683
ZF	0.03802
ZF	0.02052
ZF	0.03418
ZF	0.03552
ZF	0.01301
ZF	0.02254
ZF	0.03808
ZF	0.02017
ZF	0.03526
ZF	0.01943
ZF	0.0166
ZF	0.03327
ZF	0.02281
ZF	0.03735
ZF	0.00788
ZF	0.02655
ZF	0.03558
ZF	0.02399
ZF	0.03737
ZF	0.01791
ZF	0.03254
ZF	0.01914
ZF	0.03386
ZF	0.01849
ZF	0.03609
ZF	0.01397
ZF	0.01209
ZF	0.02344
ZF	0.03191
ZF	0.02293
ZF	0.0369
ZF	0.02466
ZF	0.03297
ZF	0.0268
ZF	0.03843
ZF	0.02437
ZF	0.01958
ZF	0.01998
ZF	0.03268
ZF	0.02896
ZF	0.03869
ZF	0.00996
ZF	0.00577
ZF	0.0252
ZF	0.03797
ZF	0.02446
ZF	0.03323
ZF	0.0219
ZF	0.02157
ZF	0.03345
ZF	0.01785
ZF	0.03481
ZF	0.03504
ZF	0.02297
ZF	0.01731
ZF	0.02147
ZF	0.0381
ZF	0.02069
ZF	0.03774
ZF	0.03653
ZF	0.02145
ZF	0.03775
ZF	0.01485
ZF	0.01117
ZF	0.01726
ZF	0.03869
ZF	0.01923
ZF	0.03972
ZF	0.03817
ZF	0.02102
ZF	0.0352
ZF	0.03522
ZF	0.02094
ZF	0.0341
ZF	0.02516
ZF	0.04046
ZF	0.02501
ZF	0.02254
ZF	0.04002
ZF	0.04077
ZF	0.02327
ZF	0.03569
ZF	0.02705
ZF	0.03468
ZF	0.02268
ZF	0.01612
ZF	0.01628
ZF	0.03441
ZF	0.03608
ZF	0.01834
ZF	0.03512
ZF	0.03285
ZF	0.01744
ZF	0.03321
ZF	0.02125
ZF	0.01026
ZF	0.01766
ZF	0.03388
ZF	0.02324
ZF	0.03552
ZF	0.03406
ZF	0.02042
ZF	0.03945
ZF	0.01884
ZF	0.03341
ZF	0.01038
ZF	0.01462
ZF	0.02384
ZF	0.03808
ZF	0.03752
ZF	0.02725
ZF	0.03572
ZF	0.03741
ZF	0.03009
ZF	0.02422
ZF	0.03549
ZF	0.02221
ZF	0.03405
ZF	0.01808
ZF	0.02445
ZF	0.03716
ZF	0.02607
ZF	0.03364
ZF	0.01691
ZF	0.03444
ZF	0.01809
ZF	0.01977
ZF	0.0364
ZF	0.0364
ZF	0.02226
ZF	0.02102
ZF	0.01295
ZF	0.02414
ZF	0.036
ZF	0.03621
ZF	0.02014
ZF	0.03527
ZF	0.03597
ZF	0.02175
ZF	0.03663
ZF	0.01871
ZF	0.01795
ZF	0.01665
ZF	0.03762
ZF	0.02223
ZF	0.03593
ZF	0.028
ZF	0.01655
ZF	0.01985
ZF	0.0205
ZF	0.04107
ZF	0.02251
ZF	0.04023
ZF	0.02594
ZF	0.03965
ZF	0.03945
ZF	0.02541
ZF	0.03791
ZF	0.02518
ZF	0.0385
ZF	0.02444
ZF	0.02475
ZF	0.04241
ZF	0.02711
ZF	0.04006
ZF	0.02663
ZF	0.03782
ZF	0.01786
ZF	0.03415
ZF	0.03375
ZF	0.03819
ZF	0.02588
ZF	0.0366
ZF	0.01861
ZF	0.01725
ZF	0.01839
ZF	0.03565
ZF	0.02524
ZF	0.03483
ZF	0.02241
ZF	0.03558
ZF	0.01971
ZF	0.01928
ZF	0.02119
ZF	0.03704
ZF	0.02375
ZF	0.03748
ZF	0.02343
ZF	0.03761
ZF	0.02161
ZF	0.02929
ZF	0.02008
ZF	0.02653
ZF	0.04208
ZF	0.02042
ZF	0.02081
ZF	0.03549
ZF	0.02642
ZF	0.04538
ZF	0.03121
ZF	0.00966
ZF	0.00827
ZF	0.02668
ZF	0.02797
ZF	0.03396
ZF	0.02377
ZF	0.03759
ZF	0.02277
ZF	0.01963
ZF	0.02706
ZF	0.02713
ZF	0.03373
ZF	0.03296
ZF	0.00417
ZF	0.0073
ZF	0.03218
ZF	0.02617
ZF	0.0332
ZF	0.02825
ZF	0.03082
ZF	0.03028
ZF	0.02299
ZF	0.03013
ZF	0.02902
ZF	0.00683
ZF	0.04037
ZF	0.0256
ZF	0.01766
ZF	0.0276
ZF	0.0262
ZF	0.0345
ZF	0.03528
ZF	0.04315
ZF	0.03493
ZF	0.0081
ZF	0.02864
ZF	0.02491
ZF	0.03986
ZF	0.02904
ZF	0.03559
ZF	0.03201
ZF	0.03214
ZF	0.02514
ZF	0.02104
ZF	0.03902
ZF	0.03177
ZF	0.03222
ZF	0.04432
ZF	0.0354
ZF	0.03056
ZF	0.01237
ZF	0.03324
ZF	0.01927
ZF	0.03445
ZF	0.01844
ZF	0.04403
ZF	0.02053
ZF	0.01556
ZF	0.03166
ZF	0.02193
ZF	0.0058
ZF	0.00662
ZF	0.03892
ZF	0.02765
ZF	0.03752
ZF	0.03147
ZF	0.01694
ZF	0.02025
ZF	0.03154
ZF	0.03746
ZF	0.02793
ZF	0.02796
ZF	0.02521
ZF	0.01965
ZF	0.04251
ZF	0.03012
ZF	0.03986
ZF	0.02632
ZF	0.02239
ZF	0.01824
ZF	0.02956
ZF	0.02884
ZF	0.03395
ZF	0.03297
ZF	0.03426
ZF	0.02639
ZF	0.02326
ZF	0.03091
ZF	0.02313
ZF	0.03877
ZF	0.02911
ZF	0.02009
ZF	0.03006
ZF	0.02144
ZF	0.04583
ZF	0.02863
ZF	0.0327
ZF	0.02689
ZF	0.03668
ZF	0.02563
ZF	0.03832
ZF	0.02425
ZF	0.03757
ZF	0.02793
ZF	0.0327
ZF	0.02571
ZF	0.03146
ZF	0.02957
ZF	0.03205
ZF	0.02442
ZF	0.00274
ZF	0.00469
ZF	0.03789
ZF	0.02364
ZF	0.02588
ZF	0.02628
ZF	0.02891
ZF	0.01815
ZF	0.02706
ZF	0.02075
ZF	0.03039
ZF	0.02573
ZF	0.01874
ZF	0.03226
ZF	0.02485
ZF	0.03015
ZF	0.02247
ZF	0.03254
ZF	0.02982
ZF	0.02413
ZF	0.0274
ZF	0.02026
ZF	0.0237
ZF	0.02435
ZF	0.0282
ZF	0.02234
ZF	0.01978
ZF	0.02935
ZF	0.02046
ZF	0.02581
ZF	0.02611
ZF	0.00933
ZF	0.02875
ZF	0.01996
ZF	0.0238
ZF	0.02515
ZF	0.02179
ZF	0.02144
ZF	0.00648
ZF	0.00761
ZF	0.02301
ZF	0.02623
ZF	0.02057
ZF	0.0338
ZF	0.02557
ZF	0.03332
ZF	0.03035
ZF	0.03436
ZF	0.02815
ZF	0.01079
ZF	0.00773
ZF	0.03029
ZF	0.0202
ZF	0.03102
ZF	0.02353
ZF	0.01869
ZF	0.03875
ZF	0.02504
ZF	0.02909
ZF	0.0262
ZF	0.00707
ZF	0.02753
ZF	0.01947
ZF	0.03512
ZF	0.02435
ZF	0.00355
ZF	0.01083
ZF	0.01606
ZF	0.0306
ZF	0.03274
ZF	0.0325
ZF	0.0242
ZF	0.0183
ZF	0.01839
ZF	0.00725
ZF	0.03515
ZF	0.03046
ZF	0.03718
ZF	0.02552
ZF	0.03125
ZF	0.02549
ZF	0.00623
ZF	0.03733
ZF	0.03225
ZF	0.03946
ZF	0.02361
ZF	0.01857
ZF	0.0413
ZF	0.02589
ZF	0.04282
ZF	0.02628
ZF	0.00489
ZF	0.00905
ZF	0.03711
ZF	0.02941
ZF	0.03593
ZF	0.02173
ZF	0.02688
ZF	0.02732
ZF	0.03073
ZF	0.02494
ZF	0.0082
ZF	0.00868
ZF	0.02998
ZF	0.02384
ZF	0.03319
ZF	0.0272
ZF	0.02125
ZF	0.03286
ZF	0.02747
ZF	0.03334
ZF	0.03111
ZF	0.0435
ZF	0.02471
ZF	0.03746
ZF	0.02806
ZF	0.01917
ZF	0.02248
ZF	0.02222
ZF	0.00564
ZF	0.01588
ZF	0.0042
ZF	0.04065
ZF	0.02897
ZF	0.01566
ZF	0.02489
ZF	0.03537
ZF	0.03197
ZF	0.03183
ZF	0.0268
ZF	0.0333
ZF	0.02891
ZF	0.00892
ZF	0.00606
ZF	0.03222
ZF	0.02841
ZF	0.01929
ZF	0.02875
ZF	0.01685
ZF	0.02357
ZF	0.02745
ZF	0.03552
ZF	0.02382
ZF	0.02404
ZF	0.02899
ZF	0.02604
ZF	0.026
ZF	0.02135
ZF	0.03764
ZF	0.02579
ZF	0.02787
ZF	0.02776
ZF	0.02183
ZF	0.03489
ZF	0.02195
ZF	0.03544
ZF	0.02255
ZF	0.02271
ZF	0.0389
ZF	0.02483
ZF	0.02919
ZF	0.02174
ZF	0.01641
ZF	0.03897
ZF	0.03305
ZF	0.03214
ZF	0.02935
ZF	0.03971
ZF	0.02319
ZF	0.03669
ZF	0.03434
ZF	0.04209
ZF	0.03066
ZF	0.03406
ZF	0.02657
ZF	0.00712
ZF	0.01667
ZF	0.04549
ZF	0.02907
ZF	0.03323
ZF	0.02648
ZF	0.01454
ZF	0.04528
ZF	0.02988
ZF	0.03638
ZF	0.03537
ZF	0.03195
ZF	0.03098
ZF	0.00681
ZF	0.00824
ZF	0.03523
ZF	0.0245
ZF	0.03304
ZF	0.02954
ZF	0.00583
ZF	0.04429
ZF	0.02831
ZF	0.03924
ZF	0.03031
ZF	0.03616
ZF	0.02709
ZF	0.03893
ZF	0.02554
ZF	0.03058
ZF	0.02849
ZF	0.03563
ZF	0.02655
ZF	0.00316
ZF	0.03134
ZF	0.02321
ZF	0.0307
ZF	0.02509
ZF	0.0147
ZF	0.03256
ZF	0.03012
ZF	0.03748
ZF	0.02485
ZF	0.03858
ZF	0.02483
ZF	0.03274
ZF	0.02521
ZF	0.03234
ZF	0.0191
ZF	0.0147
ZF	0.03463
ZF	0.0271
ZF	0.04012
ZF	0.02299
ZF	0.03326
ZF	0.02221
ZF	0.01644
ZF	0.03659
ZF	0.02798
ZF	0.03479
ZF	0.02588
ZF	0.01874
ZF	0.02984
ZF	0.02619
ZF	0.00587
ZF	0.03437
ZF	0.02773
ZF	0.04399
ZF	0.02595
ZF	0.02764
ZF	0.02235
ZF	0.01904
ZF	0.0296
ZF	0.02584
ZF	0.03435
ZF	0.03174
ZF	0.03927
ZF	0.02205
ZF	0.00777
ZF	0.03151
ZF	0.02889
ZF	0.01614
ZF	0.03972
ZF	0.03098
ZF	0.03985
ZF	0.02348
ZF	0.0066
ZF	0.03673
ZF	0.02863
ZF	0.02158
ZF	0.01858
ZF	0.03716
ZF	0.02499
ZF	0.02798
ZF	0.02767
ZF	0.02869
ZF	0.02657
ZF	0.01603
ZF	0.01905
ZF	0.01885
ZF	0.03745
ZF	0.0316
ZF	0.02946
ZF	0.03022
ZF	0.00545
ZF	0.03085
ZF	0.02681
ZF	0.03195
ZF	0.02657
ZF	0.02213
ZF	0.03466
ZF	0.02865
ZF	0.03691
ZF	0.02516
ZF	0.02583
ZF	0.03394
ZF	0.02798
ZF	0.03169
ZF	0.02641
ZF	0.0256
ZF	0.0307
ZF	0.02608
ZF	0.02828
ZF	0.00972
ZF	0.02963
ZF	0.02562
ZF	0.02472
ZF	0.03714
ZF	0.02627
ZF	0.03382
ZF	0.02407
ZF	0.03711
ZF	0.0307
ZF	0.04168
ZF	0.03094
ZF	0.01667
ZF	0.02951
ZF	0.02856
ZF	0.02022
ZF	0.04321
ZF	0.02682
ZF	0.03702
ZF	0.02189
ZF	0.01572
ZF	0.02599
ZF	0.03222
ZF	0.03103
ZF	0.02726
ZF	0.02903
ZF	0.01676
ZF	0.03487
ZF	0.03176
ZF	0.03251
ZF	0.02283
ZF	0.03388
ZF	0.02462
ZF	0.02761
ZF	0.02876
ZF	0.00767
ZF	0.00522
ZF	0.02438
ZF	0.026
ZF	0.02662
ZF	0.03399
ZF	0.02777
ZF	0.03659
ZF	0.02533
ZF	0.01784
ZF	0.03297
ZF	0.02524
ZF	0.03308
ZF	0.02628
ZF	0.01835
ZF	0.03812
ZF	0.02799
ZF	0.00332
ZF	0.00492
ZF	0.03105
ZF	0.02511
ZF	0.03286
ZF	0.02473
ZF	0.01388
ZF	0.02821
ZF	0.02493
ZF	0.03585
ZF	0.03027
ZF	0.0358
ZF	0.02715
ZF	0.03354
ZF	0.02187
ZF	0.00855
ZF	0.00734
ZF	0.03096
ZF	0.02698
ZF	0.02363
ZF	0.02575
ZF	0.00553
ZF	0.00474
ZF	0.01933
ZF	0.01556
ZF	0.01578
ZF	0.00783
ZF	0.03083
ZF	0.02631
ZF	0.03269
ZF	0.02216
ZF	0.01508
ZF	0.03147
ZF	0.03197
ZF	0.03748
[truncated: 4,001 more rows]

## Sheet: S1 Fig B Mean_FM
speciese	mean FM
ZF	49.5
ZF	49.8
ZF	41.7
ZF	48.7
ZF	51.7
ZF	41.5
ZF	41.2
ZF	50.8
ZF	48.7
ZF	42.6
ZF	49
ZF	48.3
ZF	51.7
ZF	43.5
ZF	47
ZF	49.8
ZF	43.1
ZF	49.9
ZF	49.9
ZF	42.5
ZF	49.2
ZF	47.5
ZF	44.3
ZF	50.7
ZF	41.5
ZF	47.2
ZF	45.4
ZF	49.3
ZF	43.4
ZF	37.6
ZF	48.7
ZF	42.8
ZF	46.8
ZF	44.1
ZF	46.5
ZF	50.7
ZF	53
ZF	39.5
ZF	45.6
ZF	51.2
ZF	50.4
ZF	43.9
ZF	44.8
ZF	47.2
ZF	48.5
ZF	42.7
ZF	48.7
ZF	50.9
ZF	42.5
ZF	48.5
ZF	49.8
ZF	50.2
ZF	41.2
ZF	51.8
ZF	49.1
ZF	58
ZF	42.4
ZF	42.1
ZF	44
ZF	47.9
ZF	51.7
ZF	50.1
ZF	42.4
ZF	46.6
ZF	46.7
ZF	50.4
ZF	43.7
ZF	39.6
ZF	50.4
ZF	44.1
ZF	48.9
ZF	40.3
ZF	51.9
ZF	42.6
ZF	49.5
ZF	41.7
ZF	48.9
ZF	42.2
ZF	41.3
ZF	47.3
ZF	54.5
ZF	45.8
ZF	46.5
ZF	46.3
ZF	53.3
ZF	44.6
ZF	46.8
ZF	48.9
ZF	53.3
ZF	43.1
ZF	43.8
ZF	51.4
ZF	43.7
ZF	44.1
ZF	43
ZF	46.4
ZF	52.7
ZF	52.2
ZF	43.2
ZF	46.4
ZF	50.7
ZF	52.2
ZF	43.8
ZF	47.7
ZF	52.2
ZF	41.8
ZF	49.3
ZF	52.9
ZF	40.1
ZF	45.8
ZF	42
ZF	46.9
ZF	48.2
ZF	43.9
ZF	41.7
ZF	45.1
ZF	46.7
ZF	51.2
ZF	43
ZF	47.3
ZF	39.5
ZF	45.8
ZF	46.6
ZF	53.2
ZF	42.7
ZF	51.9
ZF	47.5
ZF	49.1
ZF	42.4
ZF	48.9
ZF	52.6
ZF	42.4
ZF	43.3
ZF	44.3
ZF	44.2
ZF	49
ZF	48.6
ZF	41.4
ZF	45.3
ZF	48.8
ZF	42.7
ZF	44.8
ZF	48.2
ZF	45.1
ZF	47.8
ZF	48.7
ZF	46.8
ZF	45.4
ZF	45.8
ZF	48.3
ZF	43.2
ZF	53
ZF	52.3
ZF	44.5
ZF	49.8
ZF	49.6
ZF	41.7
ZF	49.7
ZF	43
ZF	48.4
ZF	55.9
ZF	40.3
ZF	41.2
ZF	45.9
ZF	43.9
ZF	54.1
ZF	44.9
ZF	48
ZF	51.5
ZF	40.8
ZF	45.1
ZF	46.9
ZF	53.8
ZF	43.7
ZF	51.7
ZF	56.9
ZF	43.9
ZF	45
ZF	51.2
ZF	42.4
ZF	45.7
ZF	49.1
ZF	38.4
ZF	47.2
ZF	46
ZF	40.3
ZF	50.5
ZF	51.9
ZF	49.3
ZF	40.1
ZF	49.9
ZF	45.1
ZF	43.2
ZF	44
ZF	50.2
ZF	48.1
ZF	42.7
ZF	48.7
ZF	47.7
ZF	52.2
ZF	43.8
ZF	39.5
ZF	40.3
ZF	39.3
ZF	42.1
ZF	40
ZF	35.2
ZF	37.5
ZF	44.8
ZF	40.8
ZF	38.6
ZF	34.5
ZF	43.3
ZF	36.9
ZF	43.5
ZF	39.4
ZF	46.4
ZF	39
ZF	38.9
ZF	40.2
ZF	39.3
ZF	39.7
ZF	38.4
ZF	41.5
ZF	40.1
ZF	40.1
ZF	40.1
ZF	42.3
ZF	37
ZF	40.3
ZF	41
ZF	39.8
ZF	43.5
ZF	40.1
ZF	36.4
ZF	36.4
ZF	39.7
ZF	33.1
ZF	38.5
ZF	36.4
ZF	41
ZF	40.4
ZF	44
ZF	38.9
ZF	33.5
ZF	42.8
ZF	39.9
ZF	37.7
ZF	37.5
ZF	43.8
ZF	39.8
ZF	39.8
ZF	36.8
ZF	35.9
ZF	40.5
ZF	43
ZF	36.9
ZF	39.4
ZF	46
ZF	39.4
ZF	48.2
ZF	54.3
ZF	43.2
ZF	55.3
ZF	43.1
ZF	53.7
ZF	52.6
ZF	41.1
ZF	46.5
ZF	49.5
ZF	55.3
ZF	39.7
ZF	45.5
ZF	51.2
ZF	43.4
ZF	48.8
ZF	49.9
ZF	42.1
ZF	51.7
ZF	52.5
ZF	42.6
ZF	51.7
ZF	48
ZF	42
ZF	44.1
ZF	40.7
ZF	50.1
ZF	51.7
ZF	40.1
ZF	49.8
ZF	45
ZF	44
ZF	50.7
ZF	43.3
ZF	48.8
ZF	42.1
ZF	49.5
ZF	41.5
ZF	47.5
ZF	47.3
ZF	53.9
ZF	41.7
ZF	43.4
ZF	48.5
ZF	51.3
ZF	43.7
ZF	48.9
ZF	49.9
ZF	42.3
ZF	41.9
ZF	53.3
ZF	43.5
ZF	48.7
ZF	39.7
ZF	43.4
ZF	50
ZF	41.3
ZF	47.3
ZF	52.1
ZF	39.6
ZF	47.8
ZF	47.5
ZF	42.3
ZF	48.7
ZF	51.2
ZF	42.5
ZF	42
ZF	46.8
ZF	53.5
ZF	42.5
ZF	46.1
ZF	47.1
ZF	39
ZF	46
ZF	45.8
ZF	42.8
ZF	42.6
ZF	37.6
ZF	47.2
ZF	36.4
ZF	43
ZF	55.3
ZF	41.7
ZF	21.8
ZF	31.3
ZF	41.5
ZF	29.6
ZF	41.5
ZF	44.2
ZF	47.6
ZF	49.5
ZF	44.9
ZF	49
ZF	42.4
ZF	48.7
ZF	41.5
ZF	41.7
ZF	41.2
ZF	48.2
ZF	40.6
ZF	47.4
ZF	43.7
ZF	41.7
ZF	35
ZF	34.9
ZF	37.6
ZF	46.3
ZF	48.4
ZF	57.5
ZF	43.7
ZF	30.7
ZF	36.7
ZF	41
ZF	41.4
ZF	50
ZF	41
ZF	32.7
ZF	47.9
ZF	48.6
ZF	40.7
ZF	42
ZF	38.2
ZF	43.6
ZF	45.2
ZF	40.2
ZF	46.8
ZF	41.4
ZF	44
ZF	43.7
ZF	38.5
ZF	42.7
ZF	46
ZF	49.7
ZF	38.9
ZF	36.5
ZF	36.7
ZF	39.8
ZF	41.6
ZF	38.6
ZF	36.3
ZF	41.2
ZF	40.7
ZF	36.8
ZF	38.3
ZF	38.4
ZF	40.9
ZF	39.9
ZF	39.1
ZF	40.3
ZF	36.6
ZF	45
ZF	39.9
ZF	38.4
ZF	49.1
ZF	41.2
ZF	42
ZF	40.6
ZF	42.4
ZF	43.3
ZF	38.3
ZF	33.5
ZF	34.2
ZF	40.5
ZF	37.4
ZF	38.3
ZF	36.9
ZF	41.2
ZF	36.5
ZF	39
ZF	32.4
ZF	38.4
ZF	37.7
ZF	35.3
ZF	42.2
ZF	39.6
ZF	40.2
ZF	40.8
ZF	37.7
ZF	31.1
ZF	33.1
ZF	41
ZF	36.4
ZF	39.8
ZF	35.5
ZF	36.7
ZF	38.2
ZF	31.7
ZF	33.4
ZF	37.4
ZF	37.9
ZF	29.1
ZF	37.3
ZF	39.3
ZF	23
ZF	29.8
ZF	28.1
ZF	34.8
ZF	29.5
ZF	32.8
ZF	38.9
ZF	31.2
ZF	29
ZF	34.5
ZF	38
ZF	32.8
ZF	33.6
ZF	37.4
ZF	34.9
ZF	38.7
ZF	21.6
ZF	26.5
ZF	33.9
ZF	40.8
ZF	21.2
ZF	32.4
ZF	32.5
ZF	38.9
ZF	37.5
ZF	36.9
ZF	38.7
ZF	32.3
ZF	38
ZF	29.9
ZF	32
ZF	34.1
ZF	38
ZF	34
ZF	36.1
ZF	38.2
ZF	27.4
ZF	34.1
ZF	38.1
ZF	32.6
ZF	38
ZF	39.9
ZF	38.1
ZF	30.4
ZF	37.9
ZF	24.4
ZF	31.2
ZF	49.3
ZF	69.3
ZF	46.4
ZF	64
ZF	40.1
ZF	63.9
ZF	13.1
ZF	36.3
ZF	50.7
ZF	61.5
ZF	52.9
ZF	59.9
ZF	14.4
ZF	35.1
ZF	29.3
ZF	51.5
ZF	60.9
ZF	50.8
ZF	64.8
ZF	16.6
ZF	32.9
ZF	22.3
ZF	51.4
ZF	58
ZF	51
ZF	56.6
ZF	16.1
ZF	32.8
ZF	36.9
ZF	47.3
ZF	64
ZF	49.7
ZF	65.8
ZF	12.7
ZF	32.1
ZF	42
ZF	52
ZF	65.8
ZF	52.2
ZF	65.4
ZF	13.8
ZF	33
ZF	48.5
ZF	66.1
ZF	46.5
ZF	62.4
ZF	13.8
ZF	31.4
ZF	47.7
ZF	49.5
ZF	65.2
ZF	49.7
ZF	65.1
ZF	47.1
ZF	63
ZF	19.1
ZF	34.2
ZF	47.4
ZF	48.5
ZF	64.2
ZF	48.5
ZF	64
ZF	11.4
ZF	32.8
ZF	44.9
ZF	63.4
ZF	43.9
ZF	65.4
ZF	17.1
ZF	33.9
ZF	40
ZF	48.2
ZF	64.5
ZF	46.4
ZF	63.7
ZF	10.3
ZF	35.6
ZF	44.7
ZF	47.4
ZF	64.2
ZF	46
ZF	65.7
ZF	13
ZF	42
ZF	49.6
ZF	63.5
ZF	46.8
ZF	62.9
ZF	12.8
ZF	37.7
ZF	39.6
ZF	45.2
ZF	61
ZF	42
ZF	62.3
ZF	14.1
ZF	40.1
ZF	48.7
ZF	46.7
ZF	62.7
ZF	48.3
ZF	63.8
ZF	9.8
ZF	34.2
ZF	27.2
ZF	51
ZF	61.7
ZF	49.3
ZF	61.9
ZF	15.6
ZF	34.4
ZF	27.5
ZF	51.3
ZF	61.4
ZF	42.8
ZF	63
ZF	17.1
ZF	36.6
ZF	22.6
ZF	51.1
ZF	61.5
ZF	44.4
ZF	58.5
ZF	19.1
ZF	38.5
ZF	46.8
ZF	58.9
ZF	48.8
ZF	58.5
ZF	43
ZF	48
ZF	66.2
ZF	46.8
ZF	64
ZF	16
ZF	35.7
ZF	47.8
ZF	50.5
ZF	64.4
ZF	48.2
ZF	63.9
ZF	48.9
ZF	63.4
ZF	15.2
ZF	31.3
ZF	45
ZF	63.6
ZF	47.3
ZF	63.2
ZF	10
ZF	31
ZF	50.3
ZF	48.8
ZF	65.9
ZF	46.2
ZF	69.1
ZF	47
ZF	63.9
ZF	10.2
ZF	40.1
ZF	46.9
ZF	47.9
ZF	62.4
ZF	45.9
ZF	61.9
ZF	16.8
ZF	34.2
ZF	50.5
ZF	63.9
ZF	47.8
ZF	62
ZF	13.5
ZF	40.9
ZF	43.1
ZF	49.5
ZF	62.6
ZF	45.2
ZF	61.7
ZF	14.6
ZF	38.1
ZF	46
ZF	47.6
ZF	64.1
ZF	49.2
ZF	59.9
ZF	9.8
ZF	31.6
ZF	39.1
ZF	50.7
ZF	63.8
ZF	49.2
ZF	62.9
ZF	12.2
ZF	33.1
ZF	49
ZF	58.2
ZF	49.1
ZF	56.8
ZF	19.2
ZF	33.4
ZF	29.9
ZF	46.8
ZF	61.6
ZF	51.8
ZF	62.9
ZF	18.6
ZF	31.4
ZF	30
ZF	50.1
ZF	60.1
ZF	50.3
ZF	60.1
ZF	17.1
ZF	31.9
ZF	47.2
ZF	60.6
ZF	52.2
ZF	63.1
ZF	16.7
ZF	33.2
ZF	44.2
ZF	47.8
ZF	59.4
ZF	44.9
ZF	62.1
ZF	12.5
ZF	33.6
ZF	40.1
ZF	12.7
ZF	44.5
ZF	60.7
ZF	44.5
ZF	58.7
ZF	41.1
ZF	59
ZF	9.1
ZF	29.3
ZF	45.4
ZF	59.9
ZF	44.8
ZF	62.4
ZF	40.2
ZF	61.5
ZF	31.7
ZF	45.5
ZF	47
ZF	55.3
ZF	44
ZF	58.9
ZF	18.2
ZF	29
ZF	48.1
ZF	58
ZF	41.1
ZF	57.5
ZF	41.5
ZF	59
ZF	13.5
ZF	27.4
ZF	25.1
ZF	47.6
ZF	57.2
ZF	56.7
ZF	45.1
ZF	57.9
ZF	52.8
ZF	11.9
ZF	24.2
ZF	47.2
ZF	64.5
ZF	60
ZF	46.1
ZF	62.6
ZF	62.8
ZF	10.8
ZF	35.6
ZF	50.8
ZF	60.6
ZF	51.6
ZF	59.6
ZF	12.8
ZF	31.3
ZF	24.7
ZF	48.9
ZF	59.5
ZF	49.7
ZF	59.3
ZF	17.1
ZF	31.4
ZF	32.9
ZF	48.3
ZF	60
ZF	52.6
ZF	59
ZF	12.8
ZF	34.9
ZF	40
ZF	51.6
ZF	63.6
ZF	51.7
ZF	57.9
ZF	15.7
ZF	27.3
ZF	48.5
ZF	7.7
ZF	48.4
ZF	61.1
ZF	50.9
ZF	57.7
ZF	11.1
ZF	31.6
ZF	21.6
ZF	49.9
ZF	62.6
ZF	46.3
ZF	61
ZF	11.4
ZF	32.2
ZF	38.1
ZF	53.6
ZF	57.3
ZF	50.5
ZF	60.7
ZF	15.5
ZF	36.6
ZF	31.5
ZF	9.5
ZF	48.3
ZF	60.4
ZF	47.5
ZF	61.1
ZF	14.8
ZF	32.7
ZF	30.8
ZF	52.3
ZF	63.9
ZF	47.9
ZF	63.7
ZF	48.7
ZF	60.6
ZF	14.2
ZF	35.1
ZF	51.9
ZF	61.5
ZF	47.7
ZF	63.2
ZF	4.8
ZF	32
ZF	43.6
ZF	63.4
ZF	43.1
ZF	60.9
ZF	5.2
ZF	27.8
ZF	42.7
ZF	61.8
ZF	43.5
ZF	64.2
ZF	5
ZF	30.7
ZF	44.3
ZF	59.4
ZF	43.9
ZF	62.7
ZF	5.9
ZF	32.6
ZF	54.5
ZF	61.8
ZF	52.5
ZF	59.9
ZF	17.3
ZF	33.5
ZF	43.6
ZF	16.6
ZF	51.4
ZF	60.8
ZF	48.4
ZF	57.7
ZF	18.8
ZF	37.9
ZF	42.3
ZF	51
ZF	63.4
ZF	50.7
ZF	59.1
ZF	10.8
ZF	37.5
ZF	40.7
ZF	50.2
ZF	61.9
ZF	47.8
ZF	62.5
ZF	50.8
ZF	58
ZF	35.7
ZF	56.4
ZF	11.6
ZF	49
ZF	57.9
ZF	12.2
ZF	29.1
ZF	47.3
ZF	50.7
ZF	59.3
ZF	48.5
ZF	58.2
ZF	17.2
ZF	34.1
ZF	30.6
ZF	50.5
ZF	64.2
ZF	52
ZF	65.1
ZF	15.8
ZF	35.2
ZF	44.9
ZF	50.4
ZF	56
ZF	50.4
ZF	56.3
ZF	48.8
ZF	55.9
ZF	16.3
ZF	34.7
ZF	57.3
ZF	48.2
ZF	59.9
ZF	50.2
ZF	60.4
ZF	9.4
ZF	36.8
ZF	52.3
ZF	15.8
ZF	52.7
ZF	56
ZF	46.9
ZF	58.1
ZF	17.4
ZF	34.6
ZF	46.5
ZF	54.1
ZF	59
ZF	53
ZF	60.2
ZF	15.7
ZF	37
ZF	47.3
ZF	14.9
ZF	49.3
ZF	57.4
ZF	47.3
ZF	61.3
ZF	16.9
ZF	29.7
ZF	41.2
ZF	51.3
ZF	61.8
ZF	52.6
ZF	59.2
ZF	36.9
ZF	48.7
ZF	47.2
ZF	64.6
ZF	43.2
ZF	62.5
ZF	11.4
ZF	31.4
ZF	50.7
ZF	61.5
ZF	52.9
ZF	59.9
ZF	14.4
ZF	35.1
ZF	29.3
ZF	51.5
ZF	60.9
ZF	50.8
ZF	64.8
ZF	16.6
ZF	32.9
ZF	22.3
ZF	52.9
ZF	61
ZF	52.8
ZF	59.2
ZF	15
ZF	34.1
ZF	25.9
ZF	50.7
ZF	61.9
ZF	51.1
ZF	61.7
ZF	10.4
ZF	34
ZF	30.2
ZF	51.1
ZF	61.1
ZF	49.9
ZF	63.2
ZF	11.5
ZF	43
ZF	46.8
ZF	46.4
ZF	45.9
ZF	46
ZF	47.9
ZF	45.9
ZF	44.6
ZF	47.7
ZF	56.8
ZF	51.5
ZF	53.2
ZF	46.5
ZF	48.8
ZF	46.8
ZF	52.8
ZF	42.8
ZF	49.7
ZF	49
ZF	44.3
ZF	55.9
ZF	39.2
ZF	48
ZF	40
ZF	50.9
ZF	47.6
ZF	47.6
ZF	40.8
ZF	37.8
ZF	49.6
ZF	48.4
ZF	49.9
ZF	52.9
ZF	50
ZF	43.4
ZF	50.2
ZF	46.3
ZF	43.4
ZF	44.5
ZF	45.2
ZF	48.9
ZF	47.3
ZF	49.9
ZF	47.5
ZF	34.7
ZF	41.5
ZF	25
ZF	48.4
ZF	46.1
ZF	41.2
ZF	48.3
ZF	38.7
ZF	51.2
ZF	40.6
ZF	48.2
ZF	48.2
ZF	33.1
ZF	45
ZF	48.4
ZF	52.1
ZF	42.2
ZF	48.9
ZF	60.9
ZF	39.6
ZF	46.8
ZF	44.3
ZF	49.6
ZF	46.5
ZF	47.3
ZF	52.2
ZF	50.7
ZF	51.6
ZF	41.4
ZF	40.4
ZF	48.9
ZF	44
ZF	48.8
ZF	52.8
ZF	34.9
ZF	40.4
ZF	18.4
ZF	40.1
ZF	48.4
ZF	48.7
ZF	48.2
ZF	44.3
ZF	46.2
ZF	49.8
ZF	37
ZF	43.4
ZF	43.8
ZF	46.4
ZF	40.6
ZF	50.5
ZF	49.5
ZF	46
ZF	48.4
ZF	43.6
ZF	50.6
ZF	44.6
ZF	53.8
ZF	51.2
ZF	49.2
ZF	46.1
ZF	40.3
ZF	48.6
ZF	44.4
ZF	41.2
ZF	46
ZF	45.1
ZF	49.7
ZF	50.9
ZF	41
ZF	49.1
ZF	45.2
ZF	48.8
ZF	44.7
ZF	42.3
ZF	44
ZF	50.5
ZF	44.6
ZF	51.4
ZF	50.4
ZF	42.6
ZF	50.9
ZF	30.8
ZF	42.4
ZF	47.9
ZF	43
ZF	47.5
ZF	46.1
ZF	43.2
ZF	49.1
ZF	44.7
ZF	45.7
ZF	39.9
ZF	47.1
ZF	45.6
ZF	48.8
ZF	38.6
ZF	44.3
ZF	46.4
ZF	45.3
ZF	47.6
ZF	47.2
ZF	45.8
ZF	40.8
ZF	44.9
ZF	48
ZF	46.3
ZF	42.6
ZF	47.2
ZF	41
ZF	43.3
ZF	48.1
ZF	39.8
ZF	54.3
ZF	39.7
ZF	51.1
ZF	50.5
ZF	48.1
ZF	51.1
ZF	43.7
ZF	51.1
ZF	50
ZF	45.3
ZF	50.4
ZF	48
ZF	45.3
ZF	43.5
ZF	41.6
ZF	49.5
ZF	39.1
ZF	49.7
ZF	40.1
ZF	50.4
ZF	44.1
ZF	50.1
ZF	48.4
ZF	42
ZF	51.6
ZF	48.4
ZF	44.6
ZF	47.8
ZF	44.2
ZF	41.7
ZF	46.4
ZF	38.9
ZF	50.9
ZF	45.3
ZF	45.5
ZF	40.7
ZF	42.5
ZF	43
ZF	45.8
ZF	44.4
ZF	38.1
ZF	45.5
ZF	43.7
ZF	47.8
ZF	41
ZF	46
ZF	46.1
ZF	39.3
ZF	47.6
ZF	40.2
ZF	46.4
ZF	43.5
ZF	48.4
ZF	36
ZF	43.4
ZF	27.5
ZF	44.9
ZF	51.3
ZF	44.1
ZF	50.5
ZF	48.8
ZF	47.4
ZF	48
ZF	48.6
ZF	50.2
ZF	49.4
ZF	49
ZF	45.1
ZF	46.1
ZF	48.6
ZF	60.7
ZF	49.8
ZF	45.6
ZF	50.6
ZF	44
ZF	49.5
ZF	41.1
ZF	42
ZF	47.1
ZF	43
ZF	48.4
ZF	40.4
ZF	42.6
ZF	44.1
ZF	50.6
ZF	51
ZF	40.1
ZF	45.2
ZF	48.5
ZF	43.3
ZF	49.2
ZF	55.1
ZF	44
ZF	47.7
ZF	46.2
ZF	45
ZF	46.8
ZF	47.7
ZF	47.7
ZF	49.2
ZF	40
ZF	51.6
ZF	42.5
ZF	36.9
ZF	43.3
ZF	44.7
ZF	49.8
ZF	45.1
ZF	49.1
ZF	47.4
ZF	48.6
ZF	50.2
ZF	51.9
ZF	42.3
ZF	45.6
ZF	49.7
ZF	47
ZF	42
ZF	40.1
ZF	49.7
ZF	43.3
ZF	49.1
ZF	42.7
ZF	36.7
ZF	32.5
ZF	47.5
ZF	44.7
ZF	44.4
ZF	46.9
ZF	45.4
ZF	38.4
ZF	46
ZF	37.1
ZF	40.8
ZF	43.1
ZF	44.1
ZF	45.6
ZF	45.9
ZF	45
ZF	47.6
ZF	39.6
ZF	48.3
ZF	40
ZF	47.7
ZF	41.4
ZF	46.3
ZF	43.7
ZF	51.3
ZF	47.9
ZF	47.1
ZF	40.1
ZF	45.1
ZF	45
ZF	36
ZF	44.7
ZF	52.1
ZF	46.4
ZF	50.2
ZF	43.2
ZF	43
ZF	45.7
ZF	49.2
ZF	48.5
ZF	42.7
ZF	44.2
ZF	48.9
ZF	45
ZF	46.7
ZF	42.3
ZF	45.8
ZF	38.1
ZF	45.2
ZF	41.8
ZF	49.7
ZF	33.3
ZF	42.9
ZF	43.3
ZF	48.5
ZF	47.2
ZF	45.9
ZF	42.1
ZF	48.7
ZF	46.4
ZF	49.5
ZF	43.8
ZF	41.5
ZF	42.5
ZF	45.3
ZF	44.3
ZF	49.2
ZF	45.3
ZF	41.7
ZF	45.8
ZF	50.9
ZF	38.5
ZF	45.6
ZF	45
ZF	44.3
ZF	45
ZF	45.4
ZF	48.8
ZF	48.3
ZF	41.5
ZF	34.6
ZF	47.2
ZF	45.9
ZF	42
ZF	46.7
ZF	44.8
ZF	44.9
ZF	49.2
ZF	25.6
ZF	36.4
ZF	43.4
ZF	48.9
ZF	43.3
ZF	54.4
ZF	51.6
ZF	49.8
ZF	52.2
ZF	47.2
ZF	42.5
ZF	44.6
ZF	44.9
ZF	49.6
ZF	45.1
ZF	43.9
ZF	48.6
ZF	50
ZF	45.4
ZF	47.2
ZF	47.6
ZF	48.7
ZF	41.5
ZF	37.1
ZF	39.9
ZF	43.4
ZF	42.4
ZF	37
ZF	43
ZF	46.2
ZF	36
ZF	47
ZF	44.5
ZF	16.9
ZF	36.6
ZF	43.3
ZF	45.9
ZF	46.5
ZF	46
ZF	41.8
ZF	43.8
ZF	41.3
ZF	43.9
ZF	49.7
ZF	41.6
ZF	42.9
ZF	45.6
ZF	46.3
ZF	48.6
ZF	43.7
ZF	48.9
ZF	43.2
ZF	42.1
ZF	43.4
ZF	43.4
ZF	46.6
ZF	31.9
ZF	43.1
ZF	45.9
ZF	43.5
ZF	45.5
ZF	37
ZF	49.8
ZF	38.6
ZF	40.8
ZF	45.7
ZF	47.5
ZF	40.7
ZF	55.8
ZF	48.4
ZF	41.7
ZF	46.2
ZF	47.7
ZF	41.6
ZF	49
ZF	47.8
ZF	42.8
ZF	47.4
ZF	43.1
ZF	45
ZF	34.9
ZF	49.3
ZF	46.6
ZF	48
ZF	44.1
ZF	46.3
ZF	38.3
ZF	41.7
ZF	51.4
ZF	45.7
ZF	48.6
ZF	45.5
ZF	49.2
ZF	49.3
ZF	45.3
ZF	47.6
ZF	47.4
ZF	47.1
ZF	40.4
ZF	46.7
ZF	46
ZF	46.5
ZF	52
ZF	47.4
ZF	49
ZF	42.1
ZF	48
ZF	46.6
ZF	50.3
ZF	47.3
ZF	46.9
ZF	40.9
ZF	39.4
ZF	45.1
ZF	50.5
ZF	46.4
ZF	46.6
ZF	43.4
ZF	48.5
ZF	45
ZF	45.1
ZF	46
ZF	49.5
ZF	43.2
ZF	49.3
ZF	43
ZF	48.5
ZF	41.1
ZF	54.6
ZF	49.7
ZF	51.3
ZF	51
ZF	43.4
ZF	44.3
ZF	54.4
ZF	48.5
ZF	56.4
ZF	47.3
ZF	27.6
ZF	15.4
ZF	52.1
ZF	46.9
ZF	55.9
ZF	42.5
ZF	56.3
ZF	40.5
ZF	48.1
ZF	58.3
ZF	48.6
ZF	55.8
ZF	50.1
ZF	8.1
ZF	10.3
ZF	52
ZF	43.1
ZF	54.1
ZF	45.1
ZF	55.7
ZF	44.7
ZF	30.7
ZF	51.8
ZF	43.4
ZF	13.9
ZF	55.3
ZF	44.8
ZF	39.8
ZF	55.7
ZF	47
ZF	53.4
ZF	51.9
ZF	58
ZF	50
ZF	27.7
ZF	51.5
ZF	43.2
ZF	54.6
ZF	44.9
ZF	48.1
ZF	51.1
ZF	61
ZF	45.7
ZF	46.3
ZF	59.4
ZF	49.4
ZF	58.1
ZF	56.3
ZF	54.9
ZF	50
ZF	49.2
ZF	54.6
ZF	47.2
ZF	54.2
ZF	42.7
ZF	59.2
ZF	45.3
ZF	53.3
ZF	49.9
ZF	48.9
ZF	20.8
ZF	9.5
ZF	51.9
ZF	47.4
ZF	59.1
ZF	46.5
ZF	51.9
ZF	46.7
ZF	49.3
ZF	56.3
ZF	46.1
ZF	51.4
ZF	47
ZF	51.6
ZF	57.6
ZF	50.4
ZF	57.7
ZF	47.3
ZF	45.1
ZF	45.4
ZF	55.4
ZF	45.6
ZF	54.7
ZF	46.2
ZF	51.1
ZF	47.6
ZF	47
ZF	56.8
ZF	37.2
ZF	51.7
ZF	45.3
ZF	49.3
ZF	53.7
ZF	42.6
ZF	60.9
ZF	45.6
ZF	51.4
ZF	43.9
ZF	57.2
ZF	40.1
ZF	56.6
ZF	45.3
ZF	54.7
ZF	50
ZF	56.6
ZF	44.8
ZF	53.5
ZF	43.6
ZF	49.4
ZF	45.9
ZF	11.6
ZF	10.2
ZF	58.4
ZF	39.3
ZF	53
ZF	44.4
ZF	52.1
ZF	35.9
ZF	54.4
ZF	43.2
ZF	49.6
ZF	44.9
ZF	40.8
ZF	56.9
ZF	45.7
ZF	51.1
ZF	39.1
ZF	52.2
ZF	42.2
ZF	50.2
ZF	42.3
ZF	51
ZF	39.3
ZF	47.4
ZF	42.1
ZF	52.1
ZF	41.5
ZF	56.5
ZF	43.8
ZF	51.7
ZF	44.4
ZF	10.9
ZF	50.8
ZF	44
ZF	48.6
ZF	43.3
ZF	48.4
ZF	42.2
ZF	19.1
ZF	14.4
ZF	52
ZF	44.4
ZF	44.5
ZF	56
ZF	47.9
ZF	53.5
ZF	45.5
ZF	47
ZF	43
ZF	15.6
ZF	11.8
ZF	53.1
ZF	39.3
ZF	46.9
ZF	40.2
ZF	47.9
ZF	54.4
ZF	47
ZF	47.6
ZF	44.2
ZF	6.1
ZF	54.1
ZF	47
ZF	54.5
ZF	43.3
ZF	6.5
ZF	13.7
ZF	34.9
ZF	51.3
ZF	49.2
ZF	53.7
ZF	42.3
ZF	48.1
ZF	53.4
ZF	12.1
ZF	52.7
ZF	44.5
ZF	59.4
ZF	44.9
ZF	56.9
ZF	40
ZF	16.2
ZF	51.1
ZF	51.8
ZF	58.8
ZF	41.8
ZF	46
ZF	55.3
ZF	44.7
ZF	58.6
ZF	44.8
ZF	13
ZF	16.4
ZF	53.9
ZF	47.4
ZF	49.4
ZF	38.4
ZF	47.1
ZF	42.6
ZF	54.2
ZF	42
ZF	17.9
ZF	9.9
ZF	54
ZF	41
ZF	51
ZF	43
ZF	49.4
ZF	55.6
ZF	45.5
ZF	53.3
ZF	48.6
ZF	50.8
ZF	46
ZF	55
ZF	47.1
ZF	48.1
ZF	52
ZF	46.8
ZF	9.3
ZF	29.4
ZF	18.4
ZF	52.3
ZF	46.9
ZF	42.4
ZF	48.1
ZF	49.7
ZF	45.9
ZF	54.4
ZF	41
ZF	53.5
ZF	48.4
ZF	24.1
ZF	12.9
ZF	49.7
ZF	47.2
ZF	45.9
ZF	44.2
ZF	44.9
ZF	50.4
ZF	42.6
ZF	57.3
ZF	41.9
ZF	46.7
ZF	44.4
ZF	49.1
ZF	40.9
ZF	47.3
ZF	56.1
ZF	45.3
ZF	60.7
ZF	48.3
ZF	50.7
ZF	57
ZF	47.8
ZF	57.9
ZF	38.7
ZF	47
ZF	56.7
ZF	49.2
ZF	54
ZF	41.9
ZF	47.1
ZF	51.4
ZF	51
ZF	49.7
ZF	46.4
ZF	48.5
ZF	43.8
ZF	49.5
ZF	46.3
ZF	58.8
ZF	51.2
ZF	48.5
ZF	48.5
ZF	12.3
ZF	46.6
ZF	56.9
ZF	48.4
ZF	53.6
ZF	48.1
ZF	45.8
ZF	55.7
ZF	46
ZF	51.9
ZF	49.7
ZF	52.3
ZF	48.1
ZF	21.3
ZF	12.6
ZF	54.9
ZF	46.3
ZF	46.7
ZF	48
ZF	14.3
ZF	55.6
ZF	46.8
ZF	54.9
ZF	50.9
ZF	58.6
ZF	43.8
ZF	54.2
ZF	40.7
ZF	56.2
ZF	43.2
ZF	51.1
ZF	44.8
ZF	10.3
ZF	50.1
ZF	46.2
ZF	51.9
ZF	42.3
ZF	46.8
ZF	56
ZF	44.2
ZF	55.6
ZF	48.6
ZF	59.1
ZF	47.2
ZF	50.2
ZF	42.9
ZF	51.8
ZF	50.9
ZF	50.1
ZF	52.7
ZF	46.4
ZF	57.2
ZF	43.1
ZF	54.1
ZF	45.4
ZF	45.8
ZF	59.7
ZF	43.7
ZF	57
ZF	43.1
ZF	49.8
ZF	54.2
ZF	39.2
ZF	21
ZF	58.3
ZF	45.9
ZF	54.3
ZF	42.3
ZF	43.9
ZF	43
ZF	40.4
ZF	52.9
ZF	45.3
ZF	57.1
ZF	47.6
ZF	55.7
ZF	43.2
ZF	10.1
ZF	55.4
ZF	45.3
ZF	50.3
ZF	52.7
ZF	49.6
ZF	60.7
ZF	40.6
ZF	16.4
ZF	54.5
ZF	44.6
ZF	49.1
ZF	42.8
ZF	51.5
ZF	43.9
ZF	52.5
ZF	46.3
ZF	51.9
ZF	40.5
ZF	42.9
ZF	48.1
ZF	58.4
ZF	53.6
ZF	51
ZF	49
ZF	50.8
ZF	11.4
ZF	55.3
ZF	51.1
ZF	53.2
ZF	45.8
ZF	50.3
ZF	51.4
ZF	49.1
ZF	56.7
ZF	42.4
ZF	51.3
ZF	45.9
ZF	47.4
ZF	53
ZF	44
ZF	48.8
ZF	43.9
ZF	52.5
ZF	45.2
ZF	11.8
ZF	53.9
ZF	41.4
ZF	43.4
ZF	50.8
ZF	43.9
ZF	48.3
ZF	46
ZF	53
ZF	49.1
ZF	56.7
ZF	44.3
ZF	46.9
ZF	53.7
ZF	43.1
ZF	54.4
ZF	60.4
ZF	45.7
ZF	58.9
ZF	47.6
ZF	19.6
ZF	29.2
ZF	58.1
ZF	44.6
ZF	46
ZF	39.4
ZF	48.9
ZF	55.5
ZF	45.2
ZF	53.1
ZF	41.5
ZF	51.8
ZF	48.7
ZF	57.3
ZF	38.1
ZF	24.7
ZF	13.9
ZF	46.4
ZF	44.4
ZF	50.5
ZF	53.6
ZF	50.8
ZF	55
ZF	45.2
ZF	47.1
ZF	54.3
ZF	45.4
ZF	54.7
ZF	45.3
ZF	48.9
ZF	51.1
ZF	47.8
ZF	10.5
ZF	12.1
ZF	51.1
ZF	42.1
ZF	59
ZF	41.5
ZF	49.6
ZF	53
ZF	40.3
ZF	52.4
ZF	47.9
ZF	52.9
ZF	42.8
ZF	52.1
ZF	45
ZF	10.3
ZF	13.1
ZF	57.9
ZF	47.3
ZF	47.6
ZF	44.6
ZF	7.9
ZF	9.5
ZF	47.2
ZF	48.7
ZF	48.4
ZF	23.3
ZF	54.1
ZF	45.4
ZF	54.8
ZF	46.3
ZF	50.2
ZF	55.3
ZF	47.6
ZF	52.6
[truncated: 4,001 more rows]

## Sheet: S1 Fig B  FM_var
species	FM_variance
ZF	79
ZF	337
ZF	264
ZF	43
ZF	78
ZF	547
ZF	456
ZF	765
ZF	973
ZF	322
ZF	460
ZF	511
ZF	619
ZF	648
ZF	455
ZF	538
ZF	966
ZF	506
ZF	675
ZF	635
ZF	39
ZF	871
ZF	736
ZF	409
ZF	701
ZF	1165
ZF	367
ZF	568
ZF	490
ZF	487
ZF	437
ZF	576
ZF	473
ZF	478
ZF	606
ZF	1142
ZF	334
ZF	390
ZF	376
ZF	472
ZF	1073
ZF	756
ZF	669
ZF	614
ZF	819
ZF	466
ZF	324
ZF	491
ZF	615
ZF	614
ZF	464
ZF	544
ZF	1060
ZF	194
ZF	446
ZF	464
ZF	10
ZF	44
ZF	500
ZF	472
ZF	1080
ZF	613
ZF	436
ZF	396
ZF	433
ZF	408
ZF	499
ZF	555
ZF	1139
ZF	525
ZF	489
ZF	489
ZF	77
ZF	426
ZF	454
ZF	668
ZF	559
ZF	1050
ZF	468
ZF	504
ZF	548
ZF	648
ZF	1200
ZF	521
ZF	125
ZF	510
ZF	542
ZF	557
ZF	1192
ZF	156
ZF	500
ZF	552
ZF	500
ZF	1245
ZF	772
ZF	492
ZF	1232
ZF	474
ZF	393
ZF	746
ZF	547
ZF	545
ZF	561
ZF	1041
ZF	523
ZF	557
ZF	508
ZF	1092
ZF	574
ZF	75
ZF	254
ZF	479
ZF	448
ZF	625
ZF	1103
ZF	605
ZF	524
ZF	462
ZF	152
ZF	194
ZF	746
ZF	573
ZF	239
ZF	667
ZF	1103
ZF	630
ZF	479
ZF	408
ZF	642
ZF	633
ZF	428
ZF	500
ZF	1140
ZF	166
ZF	382
ZF	412
ZF	72
ZF	557
ZF	478
ZF	1034
ZF	166
ZF	113
ZF	482
ZF	655
ZF	474
ZF	1000
ZF	324
ZF	512
ZF	563
ZF	721
ZF	502
ZF	350
ZF	1034
ZF	612
ZF	576
ZF	557
ZF	899
ZF	1150
ZF	318
ZF	494
ZF	1071
ZF	332
ZF	405
ZF	447
ZF	403
ZF	612
ZF	658
ZF	509
ZF	1149
ZF	218
ZF	323
ZF	505
ZF	585
ZF	1203
ZF	126
ZF	579
ZF	1077
ZF	514
ZF	629
ZF	536
ZF	350
ZF	414
ZF	570
ZF	1129
ZF	364
ZF	473
ZF	477
ZF	553
ZF	1147
ZF	66
ZF	381
ZF	318
ZF	13
ZF	483
ZF	925
ZF	70
ZF	626
ZF	779
ZF	287
ZF	480
ZF	386
ZF	420
ZF	705
ZF	1055
ZF	335
ZF	595
ZF	700
ZF	652
ZF	1121
ZF	248
ZF	721
ZF	1003
ZF	771
ZF	496
ZF	655
ZF	128
ZF	500
ZF	429
ZF	582
ZF	934
ZF	521
ZF	560
ZF	579
ZF	459
ZF	1013
ZF	584
ZF	434
ZF	1119
ZF	492
ZF	595
ZF	528
ZF	543
ZF	662
ZF	554
ZF	446
ZF	1141
ZF	849
ZF	543
ZF	495
ZF	125
ZF	808
ZF	390
ZF	513
ZF	692
ZF	1171
ZF	543
ZF	367
ZF	448
ZF	384
ZF	1261
ZF	794
ZF	519
ZF	1131
ZF	755
ZF	450
ZF	552
ZF	565
ZF	600
ZF	565
ZF	1251
ZF	793
ZF	321
ZF	565
ZF	477
ZF	401
ZF	488
ZF	610
ZF	1048
ZF	835
ZF	678
ZF	585
ZF	594
ZF	412
ZF	545
ZF	727
ZF	1241
ZF	456
ZF	583
ZF	566
ZF	500
ZF	594
ZF	538
ZF	627
ZF	1123
ZF	730
ZF	556
ZF	604
ZF	915
ZF	1143
ZF	742
ZF	197
ZF	595
ZF	1113
ZF	408
ZF	582
ZF	551
ZF	67
ZF	605
ZF	570
ZF	690
ZF	661
ZF	1292
ZF	1100
ZF	565
ZF	568
ZF	495
ZF	1160
ZF	863
ZF	597
ZF	1180
ZF	764
ZF	603
ZF	583
ZF	647
ZF	345
ZF	467
ZF	526
ZF	1091
ZF	691
ZF	564
ZF	711
ZF	400
ZF	511
ZF	475
ZF	979
ZF	757
ZF	501
ZF	726
ZF	699
ZF	506
ZF	572
ZF	585
ZF	826
ZF	767
ZF	640
ZF	800
ZF	559
ZF	540
ZF	505
ZF	655
ZF	1072
ZF	861
ZF	570
ZF	558
ZF	491
ZF	162
ZF	387
ZF	233
ZF	268
ZF	475
ZF	513
ZF	1195
ZF	941
ZF	517
ZF	528
ZF	393
ZF	475
ZF	510
ZF	499
ZF	946
ZF	419
ZF	570
ZF	602
ZF	624
ZF	470
ZF	531
ZF	461
ZF	603
ZF	902
ZF	795
ZF	608
ZF	713
ZF	415
ZF	972
ZF	580
ZF	588
ZF	546
ZF	1139
ZF	485
ZF	557
ZF	596
ZF	681
ZF	582
ZF	594
ZF	531
ZF	1246
ZF	994
ZF	435
ZF	484
ZF	580
ZF	1023
ZF	327
ZF	610
ZF	581
ZF	943
ZF	1169
ZF	251
ZF	656
ZF	1008
ZF	409
ZF	629
ZF	679
ZF	887
ZF	675
ZF	563
ZF	531
ZF	1266
ZF	741
ZF	649
ZF	534
ZF	690
ZF	122
ZF	295
ZF	313
ZF	462
ZF	637
ZF	1163
ZF	993
ZF	512
ZF	525
ZF	655
ZF	1160
ZF	581
ZF	596
ZF	1231
ZF	805
ZF	217
ZF	421
ZF	602
ZF	626
ZF	1120
ZF	631
ZF	375
ZF	553
ZF	652
ZF	677
ZF	506
ZF	558
ZF	1171
ZF	809
ZF	338
ZF	502
ZF	681
ZF	598
ZF	544
ZF	1183
ZF	944
ZF	439
ZF	551
ZF	575
ZF	513
ZF	553
ZF	649
ZF	663
ZF	1163
ZF	726
ZF	562
ZF	541
ZF	704
ZF	663
ZF	575
ZF	548
ZF	1241
ZF	740
ZF	669
ZF	670
ZF	520
ZF	702
ZF	1230
ZF	637
ZF	293
ZF	511
ZF	783
ZF	420
ZF	506
ZF	607
ZF	1201
ZF	702
ZF	602
ZF	485
ZF	116
ZF	579
ZF	586
ZF	508
ZF	509
ZF	1119
ZF	513
ZF	346
ZF	605
ZF	418
ZF	418
ZF	565
ZF	935
ZF	434
ZF	523
ZF	916
ZF	472
ZF	508
ZF	499
ZF	489
ZF	430
ZF	489
ZF	569
ZF	399
ZF	572
ZF	618
ZF	553
ZF	599
ZF	298
ZF	299
ZF	556
ZF	529
ZF	638
ZF	519
ZF	525
ZF	490
ZF	615
ZF	557
ZF	608
ZF	621
ZF	524
ZF	498
ZF	519
ZF	606
ZF	524
ZF	504
ZF	555
ZF	601
ZF	530
ZF	576
ZF	496
ZF	560
ZF	473
ZF	553
ZF	549
ZF	516
ZF	504
ZF	296
ZF	386
ZF	484
ZF	532
ZF	502
ZF	556
ZF	322
ZF	288
ZF	344
ZF	518
ZF	408
ZF	572
ZF	410
ZF	580
ZF	583
ZF	425
ZF	623
ZF	540
ZF	616
ZF	336
ZF	435
ZF	534
ZF	483
ZF	423
ZF	525
ZF	315
ZF	412
ZF	269
ZF	506
ZF	529
ZF	512
ZF	588
ZF	495
ZF	605
ZF	449
ZF	479
ZF	517
ZF	561
ZF	532
ZF	579
ZF	591
ZF	279
ZF	421
ZF	525
ZF	459
ZF	517
ZF	435
ZF	567
ZF	492
ZF	619
ZF	560
ZF	317
ZF	570
ZF	515
ZF	568
ZF	509
ZF	559
ZF	546
ZF	512
ZF	620
ZF	542
ZF	541
ZF	660
ZF	263
ZF	382
ZF	613
ZF	582
ZF	569
ZF	600
ZF	487
ZF	354
ZF	612
ZF	565
ZF	563
ZF	547
ZF	462
ZF	542
ZF	459
ZF	549
ZF	468
ZF	456
ZF	446
ZF	561
ZF	584
ZF	564
ZF	516
ZF	496
ZF	507
ZF	407
ZF	494
ZF	553
ZF	535
ZF	585
ZF	587
ZF	488
ZF	526
ZF	480
ZF	309
ZF	460
ZF	473
ZF	596
ZF	623
ZF	560
ZF	551
ZF	580
ZF	493
ZF	594
ZF	419
ZF	554
ZF	553
ZF	611
ZF	556
ZF	603
ZF	458
ZF	388
ZF	540
ZF	520
ZF	604
ZF	407
ZF	425
ZF	519
ZF	566
ZF	509
ZF	428
ZF	516
ZF	445
ZF	554
ZF	535
ZF	464
ZF	510
ZF	597
ZF	441
ZF	626
ZF	490
ZF	528
ZF	541
ZF	496
ZF	535
ZF	509
ZF	558
ZF	562
ZF	532
ZF	464
ZF	507
ZF	518
ZF	456
ZF	498
ZF	361
ZF	502
ZF	551
ZF	502
ZF	594
ZF	488
ZF	582
ZF	445
ZF	595
ZF	619
ZF	533
ZF	631
ZF	480
ZF	579
ZF	438
ZF	506
ZF	538
ZF	543
ZF	615
ZF	358
ZF	416
ZF	435
ZF	581
ZF	596
ZF	626
ZF	466
ZF	405
ZF	228
ZF	397
ZF	569
ZF	527
ZF	486
ZF	574
ZF	425
ZF	373
ZF	505
ZF	545
ZF	490
ZF	581
ZF	415
ZF	562
ZF	567
ZF	293
ZF	382
ZF	415
ZF	504
ZF	436
ZF	541
ZF	404
ZF	576
ZF	546
ZF	459
ZF	535
ZF	259
ZF	307
ZF	537
ZF	490
ZF	550
ZF	573
ZF	642
ZF	484
ZF	399
ZF	550
ZF	424
ZF	409
ZF	436
ZF	598
ZF	508
ZF	485
ZF	441
ZF	619
ZF	534
ZF	571
ZF	567
ZF	450
ZF	391
ZF	316
ZF	537
ZF	561
ZF	619
ZF	567
ZF	629
ZF	576
ZF	481
ZF	484
ZF	597
ZF	553
ZF	569
ZF	509
ZF	510
ZF	467
ZF	552
ZF	572
ZF	586
ZF	625
ZF	336
ZF	382
ZF	451
ZF	611
ZF	398
ZF	540
ZF	573
ZF	569
ZF	563
ZF	566
ZF	287
ZF	517
ZF	560
ZF	494
ZF	679
ZF	458
ZF	581
ZF	513
ZF	639
ZF	501
ZF	580
ZF	419
ZF	544
ZF	356
ZF	335
ZF	554
ZF	572
ZF	490
ZF	509
ZF	639
ZF	363
ZF	548
ZF	507
ZF	379
ZF	506
ZF	533
ZF	513
ZF	563
ZF	492
ZF	587
ZF	416
ZF	525
ZF	515
ZF	584
ZF	523
ZF	666
ZF	525
ZF	566
ZF	563
ZF	468
ZF	592
ZF	405
ZF	370
ZF	608
ZF	532
ZF	429
ZF	596
ZF	488
ZF	562
ZF	519
ZF	582
ZF	372
ZF	538
ZF	568
ZF	619
ZF	492
ZF	606
ZF	356
ZF	475
ZF	698
ZF	539
ZF	590
ZF	594
ZF	495
ZF	552
ZF	622
ZF	511
ZF	574
ZF	554
ZF	415
ZF	258
ZF	582
ZF	613
ZF	618
ZF	622
ZF	584
ZF	461
ZF	542
ZF	253
ZF	418
ZF	520
ZF	600
ZF	585
ZF	464
ZF	483
ZF	473
ZF	500
ZF	520
ZF	479
ZF	612
ZF	516
ZF	558
ZF	401
ZF	475
ZF	559
ZF	591
ZF	509
ZF	590
ZF	449
ZF	586
ZF	474
ZF	340
ZF	422
ZF	611
ZF	561
ZF	511
ZF	580
ZF	516
ZF	468
ZF	549
ZF	530
ZF	402
ZF	592
ZF	614
ZF	444
ZF	597
ZF	616
ZF	528
ZF	611
ZF	638
ZF	547
ZF	202
ZF	266
ZF	603
ZF	631
ZF	592
ZF	491
ZF	612
ZF	483
ZF	368
ZF	518
ZF	569
ZF	545
ZF	592
ZF	493
ZF	554
ZF	644
ZF	450
ZF	600
ZF	528
ZF	524
ZF	461
ZF	547
ZF	621
ZF	607
ZF	453
ZF	329
ZF	250
ZF	618
ZF	586
ZF	531
ZF	486
ZF	571
ZF	541
ZF	464
ZF	509
ZF	390
ZF	432
ZF	460
ZF	631
ZF	364
ZF	515
ZF	745
ZF	316
ZF	269
ZF	534
ZF	537
ZF	567
ZF	538
ZF	569
ZF	599
ZF	546
ZF	538
ZF	568
ZF	511
ZF	651
ZF	306
ZF	533
ZF	621
ZF	416
ZF	554
ZF	588
ZF	515
ZF	524
ZF	548
ZF	587
ZF	602
ZF	538
ZF	615
ZF	553
ZF	402
ZF	506
ZF	455
ZF	639
ZF	540
ZF	556
ZF	523
ZF	243
ZF	415
ZF	637
ZF	495
ZF	489
ZF	531
ZF	540
ZF	538
ZF	520
ZF	529
ZF	680
ZF	602
ZF	526
ZF	486
ZF	398
ZF	360
ZF	476
ZF	385
ZF	475
ZF	297
ZF	441
ZF	675
ZF	573
ZF	471
ZF	354
ZF	531
ZF	499
ZF	482
ZF	452
ZF	471
ZF	336
ZF	416
ZF	839
ZF	476
ZF	384
ZF	489
ZF	319
ZF	851
ZF	651
ZF	453
ZF	556
ZF	525
ZF	781
ZF	861
ZF	365
ZF	454
ZF	566
ZF	462
ZF	722
ZF	558
ZF	524
ZF	476
ZF	763
ZF	795
ZF	341
ZF	487
ZF	464
ZF	415
ZF	528
ZF	830
ZF	433
ZF	459
ZF	491
ZF	487
ZF	445
ZF	759
ZF	760
ZF	382
ZF	457
ZF	499
ZF	458
ZF	610
ZF	504
ZF	857
ZF	484
ZF	444
ZF	418
ZF	393
ZF	819
ZF	622
ZF	486
ZF	307
ZF	513
ZF	491
ZF	486
ZF	918
ZF	874
ZF	306
ZF	329
ZF	555
ZF	438
ZF	527
ZF	453
ZF	889
ZF	442
ZF	435
ZF	426
ZF	764
ZF	838
ZF	365
ZF	506
ZF	439
ZF	597
ZF	459
ZF	694
ZF	526
ZF	538
ZF	344
ZF	391
ZF	586
ZF	404
ZF	766
ZF	821
ZF	366
ZF	448
ZF	352
ZF	534
ZF	465
ZF	808
ZF	514
ZF	462
ZF	443
ZF	822
ZF	907
ZF	562
ZF	434
ZF	509
ZF	464
ZF	528
ZF	489
ZF	740
ZF	761
ZF	383
ZF	687
ZF	619
ZF	526
ZF	586
ZF	703
ZF	834
ZF	375
ZF	530
ZF	528
ZF	438
ZF	730
ZF	812
ZF	450
ZF	706
ZF	520
ZF	562
ZF	341
ZF	408
ZF	441
ZF	789
ZF	890
ZF	448
ZF	767
ZF	481
ZF	420
ZF	761
ZF	852
ZF	424
ZF	783
ZF	654
ZF	475
ZF	797
ZF	799
ZF	377
ZF	704
ZF	589
ZF	493
ZF	740
ZF	742
ZF	371
ZF	736
ZF	444
ZF	666
ZF	474
ZF	769
ZF	716
ZF	389
ZF	570
ZF	547
ZF	440
ZF	719
ZF	788
ZF	400
ZF	721
ZF	427
ZF	370
ZF	741
ZF	506
ZF	484
ZF	495
ZF	484
ZF	728
ZF	852
ZF	379
ZF	773
ZF	627
ZF	472
ZF	780
ZF	892
ZF	317
ZF	780
ZF	836
ZF	412
ZF	757
ZF	493
ZF	475
ZF	735
ZF	861
ZF	313
ZF	729
ZF	598
ZF	549
ZF	777
ZF	536
ZF	562
ZF	534
ZF	771
ZF	879
ZF	481
ZF	767
ZF	530
ZF	490
ZF	467
ZF	881
ZF	746
ZF	372
ZF	734
ZF	454
ZF	492
ZF	692
ZF	503
ZF	746
ZF	827
ZF	399
ZF	810
ZF	506
ZF	403
ZF	624
ZF	824
ZF	481
ZF	720
ZF	355
ZF	670
ZF	883
ZF	544
ZF	638
ZF	564
ZF	453
ZF	752
ZF	509
ZF	434
ZF	503
ZF	676
ZF	448
ZF	716
ZF	728
ZF	408
ZF	757
ZF	496
ZF	643
ZF	424
ZF	773
ZF	683
ZF	463
ZF	556
ZF	675
ZF	432
ZF	725
ZF	563
ZF	555
ZF	541
ZF	522
ZF	462
ZF	783
ZF	802
ZF	438
ZF	510
ZF	589
ZF	475
ZF	769
ZF	765
ZF	514
ZF	744
ZF	604
ZF	580
ZF	487
ZF	765
ZF	730
ZF	431
ZF	600
ZF	548
ZF	440
ZF	763
ZF	735
ZF	421
ZF	723
ZF	403
ZF	343
ZF	348
ZF	737
ZF	810
ZF	404
ZF	782
ZF	438
ZF	589
ZF	518
ZF	812
ZF	721
ZF	409
ZF	447
ZF	522
ZF	473
ZF	639
ZF	493
ZF	828
ZF	781
ZF	534
ZF	724
ZF	586
ZF	458
ZF	780
ZF	749
ZF	408
ZF	668
ZF	765
ZF	421
ZF	0
ZF	0
ZF	0
ZF	721
ZF	409
ZF	443
ZF	605
ZF	457
ZF	755
ZF	763
ZF	443
ZF	777
ZF	622
ZF	493
ZF	710
ZF	424
ZF	511
ZF	531
ZF	793
ZF	444
ZF	433
ZF	494
ZF	880
ZF	367
ZF	617
ZF	441
ZF	645
ZF	468
ZF	592
ZF	494
ZF	769
ZF	406
ZF	543
ZF	441
ZF	722
ZF	765
ZF	451
ZF	526
ZF	616
ZF	588
ZF	665
ZF	687
ZF	316
ZF	341
ZF	487
ZF	735
ZF	571
ZF	447
ZF	407
ZF	812
ZF	454
ZF	540
ZF	432
ZF	584
ZF	441
ZF	712
ZF	853
ZF	447
ZF	419
ZF	613
ZF	452
ZF	739
ZF	916
ZF	452
ZF	675
ZF	527
ZF	519
ZF	600
ZF	375
ZF	806
ZF	831
ZF	327
ZF	811
ZF	585
ZF	432
ZF	469
ZF	838
ZF	823
ZF	405
ZF	792
ZF	551
ZF	669
ZF	429
ZF	791
ZF	487
ZF	519
ZF	389
ZF	746
ZF	891
ZF	363
ZF	660
ZF	416
ZF	696
ZF	446
ZF	412
ZF	883
ZF	792
ZF	456
ZF	843
ZF	495
ZF	504
ZF	522
ZF	715
ZF	863
ZF	362
ZF	772
ZF	645
ZF	548
ZF	470
ZF	517
ZF	795
ZF	900
ZF	318
ZF	764
ZF	566
ZF	531
ZF	568
ZF	445
ZF	735
ZF	890
ZF	310
ZF	813
ZF	629
ZF	587
ZF	444
ZF	893
ZF	862
ZF	451
ZF	753
ZF	566
ZF	543
ZF	557
ZF	527
ZF	730
ZF	878
ZF	392
ZF	806
ZF	568
ZF	530
ZF	397
ZF	744
ZF	790
ZF	360
ZF	444
ZF	495
ZF	776
ZF	874
ZF	448
ZF	782
ZF	595
ZF	576
ZF	446
ZF	755
ZF	873
ZF	378
ZF	688
ZF	508
ZF	542
ZF	396
ZF	825
ZF	793
ZF	460
ZF	908
ZF	412
ZF	490
ZF	522
ZF	822
ZF	768
ZF	443
ZF	800
ZF	493
ZF	482
ZF	559
ZF	854
ZF	547
ZF	506
ZF	439
ZF	724
ZF	809
ZF	533
ZF	775
ZF	604
ZF	632
ZF	432
ZF	720
ZF	778
ZF	651
ZF	515
ZF	633
ZF	761
ZF	384
ZF	359
ZF	600
ZF	637
ZF	592
ZF	644
ZF	669
ZF	543
ZF	544
ZF	608
ZF	606
ZF	557
ZF	602
ZF	124
ZF	267
ZF	581
ZF	716
ZF	715
ZF	682
ZF	648
ZF	687
ZF	335
ZF	653
ZF	702
ZF	325
ZF	648
ZF	690
ZF	496
ZF	535
ZF	558
ZF	441
ZF	617
ZF	622
ZF	568
ZF	568
ZF	512
ZF	670
ZF	582
ZF	770
ZF	774
ZF	625
ZF	379
ZF	692
ZF	676
ZF	461
ZF	703
ZF	466
ZF	533
ZF	480
ZF	615
ZF	620
ZF	629
ZF	705
ZF	630
ZF	748
ZF	551
ZF	644
ZF	462
ZF	757
ZF	520
ZF	332
ZF	179
ZF	715
ZF	701
ZF	479
ZF	616
ZF	424
ZF	698
ZF	681
ZF	666
ZF	700
ZF	601
ZF	570
ZF	507
ZF	526
ZF	537
ZF	612
ZF	488
ZF	669
ZF	547
ZF	536
ZF	698
ZF	602
ZF	761
ZF	667
ZF	681
ZF	445
ZF	675
ZF	650
ZF	716
ZF	656
ZF	523
ZF	749
ZF	589
ZF	485
ZF	637
ZF	686
ZF	591
ZF	408
ZF	642
ZF	630
ZF	520
ZF	585
ZF	483
ZF	510
ZF	707
ZF	615
ZF	677
ZF	641
ZF	589
ZF	366
ZF	188
ZF	605
ZF	691
ZF	661
ZF	800
ZF	666
ZF	724
ZF	446
ZF	624
ZF	657
ZF	588
ZF	581
ZF	589
ZF	629
ZF	683
ZF	679
ZF	722
ZF	702
ZF	521
ZF	806
ZF	699
ZF	819
ZF	733
ZF	609
ZF	597
ZF	625
ZF	539
ZF	557
ZF	630
ZF	631
ZF	257
ZF	684
ZF	662
ZF	670
ZF	719
ZF	620
ZF	573
ZF	557
ZF	314
ZF	665
ZF	754
ZF	534
ZF	630
ZF	648
ZF	430
ZF	700
ZF	758
ZF	698
ZF	243
ZF	368
ZF	680
ZF	649
ZF	784
ZF	673
ZF	608
ZF	651
ZF	701
ZF	727
ZF	781
ZF	31
ZF	494
ZF	598
ZF	606
ZF	695
ZF	91
ZF	269
ZF	591
ZF	659
ZF	573
ZF	627
ZF	586
ZF	602
ZF	561
ZF	312
ZF	680
ZF	822
ZF	460
ZF	707
ZF	495
ZF	601
ZF	310
ZF	722
ZF	592
ZF	537
ZF	514
ZF	550
ZF	607
ZF	692
ZF	513
ZF	681
ZF	323
ZF	431
ZF	504
ZF	542
ZF	751
ZF	601
ZF	632
ZF	607
ZF	574
ZF	631
ZF	444
ZF	170
ZF	592
ZF	699
ZF	641
ZF	825
ZF	513
ZF	537
ZF	631
ZF	712
ZF	756
ZF	672
ZF	625
ZF	561
ZF	597
ZF	624
ZF	609
ZF	549
ZF	153
ZF	691
ZF	448
ZF	673
ZF	695
ZF	496
ZF	524
ZF	570
ZF	647
ZF	593
ZF	687
ZF	536
ZF	641
ZF	347
ZF	305
ZF	568
ZF	663
ZF	576
ZF	654
ZF	637
ZF	650
ZF	822
ZF	488
ZF	632
ZF	592
ZF	744
ZF	653
ZF	680
ZF	498
ZF	536
ZF	765
ZF	375
ZF	533
ZF	627
ZF	517
ZF	729
ZF	546
ZF	600
ZF	579
ZF	509
ZF	677
ZF	475
ZF	610
ZF	514
ZF	762
ZF	608
ZF	747
ZF	641
ZF	821
ZF	652
ZF	953
ZF	751
ZF	406
ZF	591
ZF	773
ZF	579
ZF	366
ZF	544
ZF	655
ZF	478
ZF	715
ZF	582
ZF	643
ZF	642
ZF	760
ZF	636
ZF	612
ZF	602
ZF	552
ZF	582
ZF	243
ZF	480
ZF	629
ZF	624
ZF	636
ZF	262
ZF	610
ZF	689
ZF	711
ZF	564
ZF	526
ZF	647
ZF	604
ZF	701
ZF	514
ZF	609
ZF	581
ZF	728
ZF	291
ZF	584
ZF	608
ZF	450
ZF	732
ZF	540
ZF	620
ZF	758
ZF	576
ZF	649
ZF	441
ZF	551
ZF	565
ZF	696
ZF	635
ZF	484
ZF	513
ZF	733
ZF	505
ZF	627
ZF	723
ZF	594
ZF	685
ZF	517
ZF	518
ZF	751
ZF	561
ZF	619
ZF	431
ZF	673
ZF	609
ZF	476
ZF	431
ZF	669
ZF	622
ZF	517
ZF	866
ZF	737
ZF	615
ZF	643
ZF	592
ZF	605
ZF	642
ZF	704
ZF	667
ZF	104
ZF	594
ZF	654
ZF	413
ZF	889
ZF	600
ZF	460
ZF	567
ZF	332
ZF	532
ZF	612
ZF	539
ZF	583
ZF	567
ZF	692
ZF	721
ZF	773
ZF	682
ZF	717
ZF	550
ZF	588
ZF	482
ZF	688
ZF	736
ZF	733
ZF	646
ZF	105
ZF	552
ZF	692
ZF	695
ZF	744
ZF	434
ZF	699
ZF	736
ZF	635
ZF	728
ZF	581
ZF	770
ZF	663
ZF	714
ZF	824
ZF	682
ZF	799
ZF	593
ZF	588
ZF	158
ZF	522
ZF	740
ZF	739
ZF	670
ZF	593
ZF	736
ZF	666
ZF	703
ZF	598
ZF	719
ZF	721
ZF	600
ZF	584
ZF	704
ZF	486
ZF	480
ZF	678
ZF	443
ZF	614
ZF	599
ZF	849
ZF	410
ZF	638
ZF	697
ZF	666
ZF	465
ZF	502
ZF	556
ZF	658
ZF	730
ZF	631
ZF	712
ZF	678
ZF	680
ZF	554
ZF	307
ZF	775
ZF	648
ZF	623
ZF	636
ZF	565
ZF	712
ZF	576
ZF	619
ZF	488
ZF	634
ZF	547
ZF	669
ZF	587
ZF	698
ZF	582
ZF	87
ZF	373
ZF	602
ZF	661
ZF	398
ZF	643
ZF	418
ZF	652
ZF	751
ZF	682
ZF	629
ZF	546
ZF	597
ZF	606
ZF	509
ZF	129
ZF	326
ZF	555
ZF	697
ZF	599
ZF	614
ZF	125
ZF	247
ZF	542
ZF	458
ZF	624
ZF	426
ZF	657
ZF	492
ZF	711
ZF	682
ZF	471
ZF	467
ZF	666
ZF	681
[truncated: 4,001 more rows]

## Sheet: S1 Fig C
Totor song	Species	PC1	PC2
OF song	ZF	-0.762829	0.152929
OF song	ZF	-0.524858	0.735874
OF song	ZF	-0.566556	0.564479
OF song	ZF	-1.32777	0.320727
ZF song	OF	1.58687	-1.06549
ZF song	OF	1.61729	-1.0995
ZF song	OF	0.977461	-0.488488
ZF song	ZF	-1.42909	0.688104
ZF song	ZF	-3.08385	-0.408615
ZF song	ZF	-1.75201	1.55304
ZF song	ZF	-2.2747	-1.11655
ZF song	ZF	-3.22638	-1.58449
ZF song	ZF	-1.93578	0.863723
OF song	OF	1.05696	0.234579
OF song	OF	1.48947	0.392735
OF song	OF	3.03727	0.0981116
OF song	OF	2.4493	0.531902
OF song	OF	2.12985	-0.422199
OF song	OF	2.53937	0.0491305
