# Supplementary material for: Transcriptional regulatory divergence underpinning species-specific learned vocalization in songbirds
Source: PLoS Biol. 2019 Nov 13;17(11):e3000476. doi: 10.1371/journal.pbio.3000476 (PMC6853299; doi:10.1371/journal.pbio.3000476)
Supplement: S2 Data — (XLSX) [file pbio.3000476.s010.xlsx]

## Sheet: Fig 3A
Genes	RPKM_ZF1	RPKM_ZF2	RPKM_ZF3	RPKM_ZF4	RPKM_OF1	RPKM_OF2	RPKM_OF3	RPKM_OF4	p_value	A/B
GRIK1	180.73	217.15	220.695	161.614	45.5863	30.9918	67.5522	153.103	0.0292433	2.62484
RAB5A	60.5916	64.0222	73.433	53.8333	63.7617	63.8722	63.2897	64.076	0.97715	0.987767
LMO7	17.7652	29.0933	52.8832	53.0021	115.053	108.196	162.33	96.5947	0.000506006	0.316781

## Sheet: Fig 3B top
Reads number of each ss-SNP
RASGEF1B
Position	Chr4:13815619		Chr4:13815649		Chr4:13816010		Chr4:13816156		Chr4:13816251		Chr4:13816295		Chr4:13816447		Chr4:13816527		Chr4:13816564		Chr4:13816603		Chr4:13817734		Chr4:13818447
Alleli	ZF allele	OF allele	ZF allele	OF allele	ZF allele	OF allele	ZF allele	OF allele	ZF allele	OF allele	ZF allele	OF allele	ZF allele	OF allele	ZF allele	OF allele	ZF allele	OF allele	ZF allele	OF allele	ZF allele	OF allele	ZF allele	OF allele
SNP	G	T	T	C	A	T	G	A	A	T	T	A	G	A	T	C	A	G	T	C	A	C	C	T
zebra finch	59	0	99	0	305	0	264	0	142	0	115	0	112	0	41	0	53	0	61	0	9	0	19	0
owl finch	0	8	0	27	0	35	0	60	0	32	0	17	0	60	0	39	0	44	0	51	0	10	0	12
OZ hybrid	14	3	40	11	91	18	63	20	44	14	52	6	69	27	58	14	62	13	70	12	15	2	24	3
ZO hybrid	7	4	19	17	108	9	78	12	78	8	68	8	57	18	38	8	25	5	25	9	3	0	13	3
HTR0B
Position	Chr3:82421739		Chr3:82421838		Chr3:82424561		Chr3:82424570		Chr3:82424682		Chr3:82424693		Chr3:82424792		Chr3:82424821		Chr3:82425119
Alleli	ZF allele	OF allele	ZF allele	OF allele	ZF allele	OF allele	ZF allele	OF allele	ZF allele	OF allele	ZF allele	OF allele	ZF allele	OF allele	ZF allele	OF allele	ZF allele	OF allele
SNP	G	C	T	C	A	G	G	A	A	T	A	G	C	T	A	T	T	C
zebra finch	34	0	44	0	541	0	538	0	171	0	95	0	147	0	261	0	149	0
owl finch	0	378	0	379	0	1105	0	1018	0	229	0	96	0	182	0	309	0	248
OZ hybrid	59	251	53	302	320	735	293	675	75	106	41	36	54	109	86	214	19	209
ZO hybrid	140	371	147	375	77	495	69	458	12	93	7	42	3	111	8	183	18	109

## Sheet: Fig 3B botom
		RASGEF1B	HTR1B			individual	RASGEF1B a/b	HTR1B a/b
Individuals	Allele	Percentage	Percentage			OZ1	3.1	0.124573
OZ1	ZFallele	0.756098	0.110773			OZ2	3.82482	0.111432
	OFallele	0.243902	0.889227			OZ3	4.5241	0.0912235
OZ2	ZFallele	0.792738	0.10026			OZ4	2.6717	0.88172
	OFallele	0.207262	0.89974			OZ average	3.42212	0.235789
OZ3	ZFallele	0.818975	0.0835975			ZO1	5.33929	0.373716
	OFallele	0.181025	0.916403			ZO2	3.3239	0.539938
OZ4	ZFallele	0.727646	0.468571			ZO3	3.04054	0.460377
	OFallele	0.272354	0.531429			ZO4	5.98238	0.386364
ZO1	ZFallele	0.842254	0.272047			ZO average	4.12999	0.437094
	OFallele	0.157746	0.727953
ZO2	ZFallele	0.768727	0.350623
	OFallele	0.231273	0.649377
ZO3	ZFallele	0.752508	0.315245
	OFallele	0.247492	0.684755
ZO4	ZFallele	0.856782	0.278689
	OFallele	0.143218	0.721311
ZF1	ZFallele	1	1
	OFallele	0	0
ZF2	ZFallele	1	1
	OFallele	0	0
ZF3	ZFallele	1	1
	OFallele	0	0
ZF4	ZFallele	1	1
	OFallele	0	0
OF1	ZFallele	0	0
	OFallele	1	1
OF2	ZFallele	0	0
	OFallele	1	1
OF3	ZFallele	0	0
	OFallele	1	1
OF4	ZFallele	0	0
	OFallele	1	1

## Sheet: S3 Fig
Genes	RPKM_ZF1	RPKM_ZF2	RPKM_ZF3	RPKM_ZF4	RPKM_OF1	RPKM_OF2	RPKM_OF3	RPKM_OF4	p_value
PRKAA1	42.6218	39.2656	39.1105	36.4275	11.1154	10.6619	9.4437	5.3341	2.2e-05
NR2E1	54.4922	78.3361	52.3042	66.7424	77.5103	62.6909	62.7689	67.1109	0.94227
CACNA1E	13.4931	26.5783	21.9192	7.93336	49.3869	56.6837	62.441	55.764	0.00155934
