# Supplementary material for: Transcriptional regulatory divergence underpinning species-specific learned vocalization in songbirds
Source: PLoS Biol. 2019 Nov 13;17(11):e3000476. doi: 10.1371/journal.pbio.3000476 (PMC6853299; doi:10.1371/journal.pbio.3000476)
Supplement: S3 Data — (XLSX) [file pbio.3000476.s011.xlsx]

## Sheet: Fig 4A
HVC 612 gene expression (ratio) in ZF and OF										HVC 612 genes allelic expression ratio in F1 hybrid									log2((A/B)/(a/b))		RA 812 genes expression (ratio) in ZF and OF										RA 812 genes allelic expression ratio in F1 hybrid									log2((A/B)/(a/b))
Gene	ZF1	ZF2	ZF3	ZF4	OF1	OF2	OF3	OF4	log2(A/B)	OZ1	OZ2	OZ3	OZ4	ZO1	ZO2	ZO3	ZO4	log2(a/b)			Gene	ZF1	ZF2	ZF3	ZF4	OF1	OF2	OF3	OF4	log2(A/B)	OZ1	OZ2	OZ3	OZ4	ZO1	ZO2	ZO3	ZO4	log2(a/b)
STX8	2.37261	1.11187	1.64646	1.07208	0.535386	0.323856	0.513894	0.423839	1.7874	0.5	0.454545	0.411765	0.318182	0.49359	0.5	0.5	0	4	-2.51929		ENSTGUG00000012275	1.08436	0.386775	1.56655	4	0.00786872	0.021097	0.0714876	0.368426	4	0.261702	0.408665	0.495902	0.46966	0.483871	0.335249	0.487288	0.451872	4	-0.590882
ENSTGUG00000014816	3.37203	1.26733	0.450093	0.518581	0.439086	0.399524	1.28676	0.266596	1.2293	0.5	0.5	0.5	0.5	0.5	0.214286	0.346154	0.5	3.54236	-2.31307		PRELP	1.56585	0.454058	0.945888	4	0.0475214	0.150067	0.0706248	0.340386	3.60228	0.428571	0.412409	0.409091	0.166667	0.461538	0.5	0.5	0.5	4	-0.515201
ENSTGUG00000016161	2.56244	0.765817	1.38828	1.76361	1.03633	0.056538	0	0.426982	2.0921	0.5	0.5	0.454545	0.5	0.255459	0.304878	0.5	0.426606	3.48312	-1.39102		TATDN3	1.78796	1.43813	1.21882	0.949659	0.641561	0.590123	0.726706	0.647038	1.04999	0.5	0.5	0.5	0.5	0.5	0.295455	0.293103	0.1875	2.83828	-1.78829
ACBD7	2.93377	0.954978	0.53112	0.563167	1.904	0.347527	0.488909	0.276524	0.723927	0.5	0.405063	0.399371	0.319048	0.452904	0.455224	0.264151	0.388112	3.6301	-2.90617		MAFB	1.80456	1.15781	1.59742	2.48652	0.329783	0.154213	0.364373	0.105323	2.88527	0.360034	0.425573	0.430233	0.411538	0.265625	0.443841	0.470213	0.448052	3.544	-0.658731
CTTNBP2NL	1.29578	1.3259	1.16371	1.65401	0.831668	0.669932	0.416731	0.642276	1.08696	0.252137	0.490148	0.369347	0.385714	0.426199	0.410931	0.436709	0.410959	3.5234	-2.43644		POLK	1.79033	1.20369	0.958424	2.41829	0.801758	0.126944	0.416349	0.284211	1.96724	0.115819	0.457766	0.37472	0.413805	0.374109	0.399371	0.468844	0.328391	3.0724	-1.10516
POLK	1.45681	1.93947	0.974359	2.60497	0.323307	0.245629	0.0437702	0.411693	2.76754	0.323834	0.205539	0.434118	0.362464	0.367871	0.401747	0.410663	0.415619	2.83292	-0.0653847		ENSTGUG00000016161	2.37555	0.597563	0.949622	2.05588	1.47218	0.0111068	0.206141	0.331962	1.56446	0.336364	0.44898	0.467213	0.453333	0.0679012	0.430233	0.395833	0.307947	3.1393	-1.57483
RNF223	1.21938	1.78904	1.31348	0.921308	0.725456	0.538682	0.677465	0.815182	0.927465	0.5	0.338384	0.262963	0.272973	0.368715	0.310811	0.207071	0.195652	2.11576	-1.1883		SNORD77	4	1.0444	1.25719	1.01503	0.211464	0	0.0920631	0.190164	3.92642	0.442446	0.447368	0.394737	0.375	0.3	0.153846	0.314815	0.330508	2.68075	1.24567
TGFBR2	0.977636	0.367042	1.90892	2.14758	0.627755	0.432067	0.885164	0.653835	1.05542	0.283133	0.46	0.29	0.272222	0.198214	0.31203	0.201493	0.374725	2.18348	-1.12806		SPAG9	1.61222	1.5399	1.66925	1.60424	0.651774	0.313086	0.29854	0.310982	2.02905	0.264671	0.332178	0.326685	0.359126	0.257231	0.405808	0.377175	0.362301	2.40777	-0.378718
UBE2G1	1.56395	1.69199	0.872097	1.41316	0.644389	1.1553	0.599495	0.0596109	1.17225	0.298165	0.382812	0.102899	0.3	0.271717	0.273364	0.257377	0.277778	1.80961	-0.637365		THBS2	1.73078	1.2177	0.641695	2.47631	0.331958	0.44575	0.974802	0.181005	1.64964	0.181081	0.210692	0.38403	0.240041	0.393168	0.389532	0.369649	0.351929	2.2708	-0.621164
RASGEF1B	0.558859	1.3799	1.7265	1.35119	0.262359	0.933516	0.540098	1.24758	0.749634	0.404153	0.271074	0.347291	0.179688	0.312561	0.222611	0.25058	0.172549	1.83405	-1.08441		TMEM64	0.894817	0.65282	1.32034	4	0.101821	0.169658	0.381471	0.126396	3.21179	0.160377	0.290698	0.288571	0.438	0.272021	0.277778	0.445455	0.327338	2.32979	0.882005
ENSTGUG00000002424	2.52302	1.83862	1.85094	0.880636	0.294571	0.103966	0.336195	0.17205	2.96761	0.174779	0.262963	0.311864	0.262712	0.282585	0.37251	0.118497	0.342857	1.78454	1.18307		RFC3	1.25331	1.58318	1.38436	1.04282	0.711135	0.476765	1.1167	0.431726	0.943829	0.346922	0.403125	0.259202	0.2311	0.169746	0.345311	0.415459	0.223542	2.13541	-1.19158
UQCRC2	1.39423	1.52436	1.36135	1.2263	0.51239	0.568065	0.800247	0.613054	1.14275	0.242049	0.316406	0.239777	0.194669	0.265525	0.25	0.270992	0.348214	1.73702	-0.594273		PHLPP2	1.09318	1.41309	1.37529	2.1741	0.543271	0.361219	0.558346	0.48151	1.639	0.0849802	0.341535	0.313017	0.320152	0.306584	0.380056	0.313278	0.307958	2.04308	-0.404081
RPS27L	1.52462	1.21461	1.14045	1.48347	0.397189	0.622746	0.939335	0.677572	1.02427	0.18323	0.154676	0.194118	0.348387	0.38565	0.253731	0.270053	0.280488	1.72989	-0.70562		ATP6AP1	1.16524	1.74526	0.817432	2.16524	0.535942	0.487448	0.717841	0.365591	1.48398	0.184211	0.210843	0.127219	0.365285	0.260638	0.40393	0.380223	0.389678	2.07978	-0.595799
PRKAA1	1.75778	1.61936	1.61297	1.50232	0.458412	0.439711	0.38947	0.219985	2.10652	0.26259	0.394531	0.222063	0.211538	0.28932	0.214286	0.151969	0.237796	1.63417	0.47235		ENSTGUG00000011523	2.4813	1.26287	0.386741	1.71158	0.425815	0.577175	0.546218	0.608299	1.43722	0.325215	0.25	0.287313	0.36385	0.340278	0.140845	0.315951	0.265591	1.93307	-0.49585
SPECC1L	0.772604	1.63895	0.912838	1.22237	0.699236	0.547176	1.40263	0.804202	0.396888	0.459184	0.322222	0.198925	0.184492	0.196078	0.314286	0.137255	0.159794	1.77412	-1.37723		CDKN2C	1.73115	1.66264	1.50546	1.51702	0.607168	0.503977	0.417772	0.0548108	2.01841	0.3	0.347619	0.40566	0.190909	0.258621	0.232673	0.405405	0.14433	2.01523	0.00317684
SEMA5A	1.56695	0.771632	1.4543	1.82773	0.462914	0.47111	0.827735	0.617625	1.24014	0.246667	0.182842	0.344486	0.116438	0.120997	0.278471	0.269793	0.303817	1.51163	-0.27149		ENSTGUG00000012884	2.04405	1.69465	1.28241	0.528135	0.434102	0.682692	0.825332	0.508634	1.17906	0.347507	0.21322	0.137978	0.130556	0.357143	0.344291	0.304825	0.293388	1.7983	-0.619244
IDH1	0.863559	1.06492	0.965892	1.56179	0.745565	0.643356	1.33142	0.823498	0.330487	0.243187	0.216351	0.193359	0.293532	0.131481	0.0945455	0.304061	0.332838	1.45899	-1.1285		ENSTGUG00000006576	1.42125	1.71299	0.751677	1.45532	0.996878	0.323439	0.692895	0.645558	1.00641	0.236154	0.202039	0.19152	0.200331	0.330145	0.328863	0.306481	0.248807	1.66325	-0.656838
WDR12	1.02181	1.52071	0.976712	0.79459	0.744611	0.951568	1.09318	0.896819	0.22684	0.310345	0.229097	0.208333	0.12234	0.345297	0.172078	0.216495	0.126667	1.38678	-1.15994		PRKAA1	1.65039	2.25171	1.80769	0.916558	0.354981	0.41248	0.356015	0.250169	2.27021	0.107477	0.283307	0.214702	0.194175	0.359213	0.270627	0.175177	0.350444	1.61405	0.656154
ENSTGUG00000006576	1.81416	1.92374	1.03552	1.1464	0.526718	0.671098	0.486906	0.395455	1.50885	0.154438	0.087541	0.136364	0.18007	0.248082	0.274272	0.266583	0.284139	1.28151	0.22734		ENSTGUG00000010966	0.961055	1.07176	1.57792	1.54505	0.763482	0.520953	0.831745	0.72803	0.858165	0.16147	0.187259	0.288732	0.331099	0.263926	0.174591	0.246988	0.297535	1.57341	-0.715246
NPDC1	0.971448	2.00463	1.53458	0.740199	0.628365	0.648579	0.715831	0.756369	0.93357	0.272388	0.283835	0.0700141	0.203264	0.135091	0.179598	0.238956	0.106838	1.16055	-0.226975		RGMB	1.0552	1.72272	1.75765	1.21868	0.46039	0.552447	0.48977	0.743146	1.35743	0.271776	0.222686	0.236271	0.186163	0.241235	0.283736	0.19938	0.280987	1.5222	-0.164769
UTP15	0.812806	1.18737	1.2001	1.31704	0.38526	1.10732	1.08445	0.905648	0.375271	0.207143	0.262058	0.151376	0.126374	0.260391	0.0891089	0.236842	0.144385	1.1409	-0.765631		UBE2G1	1.82155	1.18351	1.10375	1.37099	0.57095	1.11378	0.650414	0.185053	1.12058	0.218333	0.289116	0.113518	0.244681	0.264706	0.351602	0.147826	0.291793	1.56163	-0.441047
BARX2	0.950605	1.99627	1.51905	0.708707	0.489248	0.881213	0.587104	0.867801	0.873019	0.117978	0.158904	0.299233	0.261278	0.0464481	0.172215	0.157734	0.152081	1.05796	-0.184938		ABHD17B	1.76978	1.2797	1.01125	1.06381	0.683803	0.885803	0.764182	0.541672	0.833629	0.355769	0.152174	0.249634	0.316643	0.105657	0.208245	0.213631	0.276794	1.52849	-0.694863
ENSTGUG00000013071	1.76951	1.4954	1.17108	0.838675	0.925974	0.546654	0.67222	0.580497	0.952638	0.0662651	0.0889571	0.15493	0.185841	0.240464	0.212803	0.195652	0.186499	1.01272	-0.0600812		LRP6	0.888248	0.889505	0.808555	2.70872	0.475219	0.756255	0.854168	0.61933	0.969024	0.193946	0.269657	0.0862069	0.138508	0.420335	0.25348	0.237416	0.215328	1.52572	-0.556693
GNS	1.09621	0.690765	1.03158	1.56673	0.952255	0.886261	0.823914	0.952288	0.278786	0.0941704	0.244101	0.169002	0.0741119	0.169543	0.152551	0.12037	0.242555	0.962594	-0.683808		SAV1	0.566835	0.864543	0.908178	2.23426	0.526388	0.899707	1.16206	0.838028	0.416796	0.191729	0.243056	0.350993	0.0746269	0.35259	0.17561	0.261329	0.159664	1.48305	-1.06626
BRS3	1.19948	0.892481	1.35631	1.01093	1.15198	0.954681	0.633422	0.800716	0.332712	0.232044	0.114276	0.14019	0.127803	0.0819622	0.179793	0.118803	0.266488	0.960482	-0.62777		SARS	0.881271	1.2851	1.48665	1.78791	0.584064	0.678964	0.601241	0.694802	1.08823	0.357143	0.160377	0.239496	0.203264	0.181159	0.306723	0.206897	0.147482	1.44978	-0.361546
C13ORF1	1.00629	1.47631	1.18147	1.08537	0.976935	0.74443	0.982731	0.546466	0.547067	0.211429	0.0755396	0.211911	0.181948	0.126462	0.0523013	0.233161	0.123333	0.922554	-0.375487		HTR1D	1.31238	1.6015	1.67609	0.574315	0.473116	1.05456	0.584735	0.723309	0.86485	0.256593	0.255306	0.206079	0.237148	0.158402	0.265896	0.220953	0.168961	1.38192	-0.517066
UGDH	0.383796	1.00597	1.05027	1.91333	0.59867	0.913466	0.928406	1.2061	0.255559	0.156388	0.227273	0.166667	0.129386	0.234916	0.172913	0.0361367	0.088785	0.918932	-0.663373		MESDC1	0.74554	0.853476	1.45862	1.48281	1.04985	0.878847	0.848674	0.682184	0.392246	0.225381	0.219481	0.295009	0.188889	0.0595238	0.306683	0.260274	0.147059	1.35102	-0.958777
EPB41L3	1.41178	0.999634	0.863739	1.39411	0.70192	0.801124	1.10019	0.727513	0.487349	0.0702479	0.226103	0.14899	0.0669856	0.116554	0.14977	0.162304	0.267372	0.920087	-0.432738		PEMT	1.41405	0.833656	1.55223	2.19393	0.526084	0.216207	0.769711	0.494137	1.57906	0.151865	0.23	0.230887	0.193227	0.134615	0.208235	0.273663	0.272857	1.32165	0.257417
ENSTGUG00000003549	0.763884	1.4055	1.13621	1.29485	0.221725	0.529967	2.17915	0.46871	0.436426	0.173913	0.169355	0.226415	0.096463	0.205722	0.138889	0.10177	0.0932203	0.907788	-0.471362		SLC18B1	0.996428	1.31908	1.39563	1.44617	0.647483	0.692165	0.662183	0.840856	0.859365	0.297297	0.0565217	0.126374	0.225564	0.289954	0.231638	0.25	0.209486	1.33532	-0.475952
ENSTGUG00000005619	1.65809	0.860906	0.967683	1.31076	0.783384	0.596545	0.736595	1.08604	0.583039	0.234748	0.206199	0.124602	0.0421245	0.129981	0.11959	0.0897833	0.10951	0.793868	-0.210829		NID1	0.565285	1.02039	0.638891	2.45948	0.751069	0.519187	1.52555	0.520152	0.498328	0.165635	0.22766	0.134146	0.22104	0.342105	0.131206	0.130682	0.325806	1.34778	-0.84945
ENSTGUG00000000732	1.0524	0.979486	1.04901	1.15267	0.911242	0.976596	1.00695	0.871655	0.168671	0.113546	0.193201	0.118156	0.0776536	0.0398712	0.0890411	0.173443	0.216621	0.765284	-0.596613		RNF223	1.40118	1.10212	1.17949	1.72538	1.05537	0.365841	0.712993	0.457619	1.06117	0.175653	0.262751	0.20456	0.198049	0.0973223	0.285679	0.191446	0.2607	1.31026	-0.249085
FDX1	0.996515	0.637467	0.810144	1.8948	0.875565	0.991826	1.09695	0.696734	0.245068	0.191977	0.181957	0.0816327	-0.0180266	0.199897	0.140902	0.0939279	0.115385	0.74043	-0.495363		WAC	1.91707	0.769659	0.959918	2.11854	0.886312	0.407164	0.502939	0.438393	1.36722	0.202945	0.330846	0.271384	0.147845	0.163379	0.15433	0.256219	0.139844	1.31682	0.0504019
SV2C	0.792507	1.47009	1.21012	0.805724	1.17795	0.992595	0.575701	0.975315	0.201178	0.0784753	0.205298	0.16344	0.137091	0.110152	0.091008	0.101598	0.06558	0.707399	-0.506221		SLC38A4	0.315453	0.291164	0.390075	4	0.617933	0.174419	0.498537	0.349486	1.95492	0.0915813	0.165012	0.178241	0.221183	0.303079	0.136505	0.292742	0.265861	1.3065	0.64842
MYH10	1.28538	1.21278	1.04564	0.656355	0.835178	1.22067	0.927047	0.816949	0.144504	0.0318471	0.143603	0.129174	0.176471	0.108344	0.116667	0.139381	0.0822306	0.68623	-0.541725		ANKRA2	0.908096	1.48218	1.39071	0.741902	0.756063	0.996041	0.757491	0.96752	0.379352	0.250539	0.245823	0.295164	0.156347	0.14741	0.0698299	0.152679	0.317728	1.29879	-0.91944
ENSTGUG00000001546	2.06625	1.14865	0.857048	0.658812	1.05455	0.693883	0.886554	0.63425	0.533121	0.168001	0.0610371	0.124505	0.0976139	0.143396	0.0983248	0.107946	0.11529	0.675486	-0.142365		MZT1	1.83683	1.35817	1.22267	0.892419	0.806084	0.981026	0.433204	0.469588	0.981185	0.123991	0.27045	0.290736	0.22273	0.0957044	0.234597	0.165385	0.21879	1.26891	-0.287722
MED10	1.65053	1.28186	1.00471	0.766291	0.806679	0.977059	0.846461	0.666401	0.512725	0.0654346	0.148264	0.15316	0.150869	0.10467	0.065097	0.0969203	0.0661479	0.626873	-0.114148		LIAS	1.5954	1.63516	1.07213	0.762549	0.763626	0.732057	0.667777	0.771305	0.787384	0.111111	0.143258	0.2334	0.25	0.240319	0.215397	0.215789	0.207574	1.24951	-0.462124
FGD3	0.684151	1.09828	1.42207	1.20841	0.562822	0.999737	0.825802	1.19873	0.298912	0.175241	0.0629496	0.0757238	0.13886	0.0739086	0.0914948	0.123494	0.0959233	0.617053	-0.31814		GPBP1	1.18647	1.05897	0.743951	1.49754	1.02971	0.683386	0.890985	0.908989	0.352999	0.345304	0.0856833	0.1914	0.255418	0.13466	0.122307	0.279528	0.188958	1.27833	-0.925329
PSMA4	1.66809	0.831753	1.07108	0.762232	1.47248	0.817897	0.464122	0.912338	0.240883	-0.0972046	0.149629	0.164769	0.174736	0.167503	0.109871	0.114266	0.0462478	0.618982	-0.378099		NONO	1.02787	0.90397	1.47077	1.89829	0.634354	0.451626	1.1368	0.476329	0.973753	0.265579	0.203226	0.183491	0.133429	0.135535	0.169343	0.280976	0.2213	1.23469	-0.260936
CENPP	0.870218	0.993509	1.03491	1.27208	0.897967	0.960004	0.973924	0.997386	0.123222	0.0433383	0.136823	0.0705726	0.108262	0.0619835	0.0720497	0.136077	0.0530667	0.499618	-0.376396		ENSTGUG00000009622	0.897685	0.971529	1.2766	1.84592	0.794868	0.615934	0.864034	0.733433	0.730606	0.1512	0.135193	0.210468	0.156042	0.310219	0.151797	0.25885	0.203817	1.22855	-0.497947
BTF3	1.51259	1.35967	0.757177	0.674635	0.866046	0.796132	1.3016	0.732155	0.219764	0.0990453	0.144699	0.0876225	0.0508274	0.0833887	0.0215085	0.11064	0.0694704	0.488343	-0.268579		PHB2	1.54782	1.40216	1.52832	1.40861	0.462408	0.437479	0.668292	0.544912	1.47816	0.207985	0.190547	0.239024	0.207874	0.128788	0.17406	0.251678	0.17753	1.21149	0.266665
RGS7BP	1.80491	1.06663	0.892598	0.885174	1.48269	0.625936	0.616556	0.625513	0.472558	0.0463778	0.0617357	0.0836839	0.0932589	0.0836791	0.108971	0.0644646	0.0529557	0.433247	0.0393111		ENSTGUG00000003306	0.839983	1.21843	1.28923	2.31064	0.515715	0.430197	0.938069	0.457738	1.2728	0.23063	0.265363	0.217971	0.164409	0.133515	0.140068	0.177665	0.247668	1.21724	0.0555554
RNPS1	0.910635	1.29472	1.27727	0.961681	0.468841	1.04672	0.924546	1.11558	0.321829	0.0921788	0.0893523	0.0678821	0.0578947	0.050648	0.0592992	0.0642179	0.0255077	0.368272	-0.0464421		CENPK	1.09761	1.5383	1.31953	1.09411	0.63855	0.792149	0.736706	0.783046	0.77522	0.199637	0.18241	0.140642	0.18662	0.138724	0.227795	0.199728	0.266105	1.18278	-0.407557
CCDC84	0.929215	1.00013	0.830185	0.687521	1.17221	0.792025	0.970454	1.61826	-0.401441	-0.0547445	-0.0154508	-0.0576483	-0.0315191	-0.0456454	-0.0367353	-0.0468152	-0.0716008	-0.260775	-0.140666		SRP68	0.9699	1.51526	1.29684	1.38466	0.92722	0.546228	0.827257	0.532626	0.866735	0.123821	0.181876	0.103616	0.111111	0.287717	0.210526	0.303774	0.180466	1.17505	-0.308316
TRAPPC13	1.13037	0.604702	0.643532	1.00449	1.42222	1.15479	1.0971	0.942788	-0.448578	-0.0693762	-0.0697007	-0.0185789	-0.0665935	-0.0568662	-0.0502959	-0.0610034	-0.0909317	-0.350868	-0.09771		ENSTGUG00000002822	1.0299	1.35566	1.46955	1.27306	0.652838	0.641425	0.707343	0.870231	0.836468	0.197452	0.204797	0.206107	0.241784	0.150943	0.314815	0.075	0.108696	1.16969	-0.333226
TNKS2	0.773266	0.581259	1.05803	1.11709	0.979488	1.53564	0.787298	1.16792	-0.340862	-0.100639	-0.0189911	-0.0405405	-0.0788591	-0.0453397	-0.0475952	-0.0666997	-0.0983003	-0.361457	0.0205955		CHGA	2.2383	0.67133	1.09719	0.870482	0.704769	0.974114	0.830675	0.613134	0.643295	0.164336	0.142544	0.121505	0.229786	0.309226	0.175912	0.0902923	0.252632	1.15713	-0.513834
KIAA1430	0.822784	0.708141	1.13191	0.969169	0.757663	1.29217	1.00985	1.30831	-0.266208	-0.0880306	-0.0980707	-0.0678945	-0.044057	-0.0683624	-0.0328886	-0.0432079	-0.0598054	-0.36496	0.0987521		HNRNPDL	1.69091	0.717373	1.11385	1.72001	0.922505	0.392175	0.910563	0.532609	0.926613	0.16249	0.241427	0.20303	0.161654	0.0986654	0.213165	0.237476	0.161697	1.13156	-0.204952
SEC11C	0.990536	1.03562	0.735566	0.708557	1.21832	1.08587	1.32412	0.901423	-0.384373	-0.0833333	-0.0841404	-0.0830793	-0.0436544	-0.0304617	-0.0929352	-0.0700268	-0.0398551	-0.383502	-0.000870794		SV2C	1.65114	1.36486	1.12431	0.585172	1.17913	0.896095	0.687243	0.51205	0.529182	0.225436	0.214935	0.232606	0.129616	0.22166	0.0463508	0.138619	0.257175	1.13158	-0.602395
RABL6	0.772692	1.1067	0.954498	0.698141	1.3192	1.15054	0.880917	1.11732	-0.339122	-0.0617838	-0.0851442	-0.0543691	-0.0559309	-0.0652693	-0.0683737	-0.0794891	-0.0586636	-0.384036	0.0449135		INIP	1.59088	1.30297	1.37421	0.896321	0.940327	0.640451	0.562076	0.692762	0.864934	0.137056	0.196733	0.11285	0.176471	0.119658	0.165194	0.2297	0.281277	1.08782	-0.222885
OGFRL1	1.61149	0.498224	0.697091	0.681262	1.50731	1.0674	0.771108	1.16612	-0.371315	-0.108597	-0.0288303	-0.115319	-0.0851735	-0.0680751	-0.0818182	-0.115594	-0.0939086	-0.509618	0.138303		BEND3	1.56856	0.842849	0.490821	1.74677	0.70484	0.616173	0.838435	1.19155	0.472332	0.126609	0.0532407	0.226744	0.110169	0.17803	0.254491	0.260911	0.204545	1.09137	-0.619035
RNF219	0.953253	0.974451	0.875247	0.980305	0.924577	1.15972	0.958936	1.17351	-0.1565	-0.0260901	-0.0772532	-0.090371	-0.0633845	-0.123279	-0.113827	-0.0957278	-0.110344	-0.512111	0.355611		CASP9	0.621737	1.05929	0.620415	2.36428	0.742668	0.929888	0.834239	0.827486	0.484724	0.141892	0.00212766	0.118644	0.184848	0.234375	0.241573	0.270642	0.216667	1.09339	-0.608669
MAT2B	1.04656	0.613777	0.684189	0.682758	2.26892	0.885414	0.876662	0.941722	-0.716014	-0.0933208	-0.0899225	-0.0786228	-0.112183	-0.072771	-0.0385572	-0.0945815	-0.120742	-0.511853	-0.20416		ENSTGUG00000014780	1.1686	0.851172	1.52481	2.10264	0.573475	0.386686	0.770538	0.622087	1.26317	0.28831	0.209677	0.152893	0.13986	0.0919732	0.214286	0.0752577	0.193878	1.0505	0.212673
SMC5	0.816262	0.589042	0.730066	1.19915	0.94618	1.3925	1.02822	1.29859	-0.484548	-0.0517241	-0.0330189	-0.0556439	-0.0857957	-0.154219	-0.11241	-0.0782967	-0.135762	-0.518994	0.0344453		ENSTGUG00000008382	1.42354	1.40867	0.956525	0.881717	0.386319	0.747377	1.24684	0.949017	0.48823	0.193895	0.040305	0.0682715	0.24664	0.238931	0.20875	0.144769	0.208809	1.03712	-0.548888
C11orf87	0.393068	0.985841	1.06385	1.18201	0.770625	1.2112	1.08544	1.30796	-0.271466	-0.0949657	-0.10184	-0.101405	-0.0574273	-0.136038	-0.113507	-0.0384925	-0.0822368	-0.531317	0.259851		APLP2	1.06552	0.710499	1.23374	2.56556	0.670906	0.491858	0.815241	0.446671	1.20126	0.241923	0.203482	0.195017	0.176532	0.171852	0.118434	0.121746	0.118061	1.02057	0.180693
ACSL4	0.86571	0.509437	0.957649	1.02928	0.777815	1.18345	1.06555	1.61111	-0.464128	-0.14497	-0.152124	-0.0415094	-0.0598991	-0.0972184	-0.0668135	-0.112412	-0.0714286	-0.548307	0.0841793		GLUL	1.25833	0.635193	0.484809	3.29946	0.903258	0.350178	0.600311	0.468458	1.28983	0.153372	0.131713	0.154774	0.22109	0.137917	0.190691	0.12059	0.194974	0.982593	0.307242
PPP2R2D	0.609784	0.903295	1.26498	0.841046	0.521005	1.28341	0.868283	1.7082	-0.275595	0.405405	-0.196078	-0.142202	-0.24744	-0.151261	-0.0811321	-0.211268	-0.129213	-0.472888	0.197294		DTYMK	1.28599	1.29243	1.25704	1.45137	0.499396	0.507893	1.04031	0.665571	0.962428	0.138199	0.123932	0.157895	0.181661	0.227848	0.112903	0.166667	0.187631	0.97646	-0.0140324
ATP8A1	0.888011	0.621764	0.953797	1.07809	1.34282	1.34361	0.869656	0.902247	-0.332078	-0.121622	-0.0341989	-0.119231	-0.0627763	-0.108375	-0.100852	-0.0788758	-0.156784	-0.575063	0.242984		SERINC1	0.594456	1.36698	1.67335	1.10729	0.762563	0.749611	0.698852	1.0469	0.541561	0.104164	0.247525	0.216641	0.131993	0.0746476	0.135759	0.20317	0.17212	0.976525	-0.434964
STK11IP	0.625624	1.29275	1.09858	0.639342	1.13058	1.13585	0.989734	1.08753	-0.248538	0.0346756	-0.115894	-0.160566	-0.11213	-0.12486	-0.0482026	-0.152893	-0.104115	-0.579491	0.330953		NPDC1	0.915088	1.24387	1.52191	1.26866	0.643272	0.624876	0.895248	0.887082	0.698254	0.166667	0.0962315	0.207041	0.0778944	0.184251	0.13903	0.126646	0.286099	0.981407	-0.283153
CDC42	0.949875	0.800467	0.856846	0.865017	0.853729	1.13578	1.2668	1.27149	-0.382957	-0.0486457	-0.0663376	-0.153521	-0.128166	-0.0703424	-0.100094	-0.113069	-0.11734	-0.585851	0.202893		ARFGAP3	0.96377	0.948005	0.979776	1.51384	0.714	0.861309	1.36843	0.650876	0.293433	0.176692	0.221311	0.192771	0.0813149	0.226667	0.185221	0.0517241	0.11875	0.95189	-0.658457
PDK1	0.778505	0.685081	0.961822	0.869025	1.31139	1.30092	1.08179	1.01146	-0.514339	-0.139908	-0.1	-0.115842	-0.101626	-0.0566522	-0.0399828	-0.143361	-0.110398	-0.593567	0.0792279		SLC6A11	1.18697	1.62615	1.23264	0.632454	0.725812	0.826136	1.09293	0.676906	0.494	0.165799	0.221675	0.162155	0.0840762	0.171951	0.0568907	0.233756	0.15754	0.949684	-0.455684
ENSTGUG00000005216	0.606833	0.799581	0.889721	1.25212	1.04394	1.10443	1.06408	1.2393	-0.327262	-0.076779	-0.125	-0.155738	0.0295567	-0.152174	-0.0870206	-0.133406	-0.117357	-0.604463	0.277201		SMIM14	1.5763	0.866107	0.916413	1.11379	1.14189	0.752024	0.859107	0.774373	0.342514	0.111111	0.210917	0.274606	-0.0418605	0.106241	0.172269	0.171679	0.238891	0.960204	-0.617691
PPFIBP1	0.387262	0.633203	1.07409	0.656458	0.663373	1.38396	1.16334	2.03831	-0.932073	-0.0575342	-0.0883888	-0.167317	-0.0968858	-0.141507	-0.137775	-0.0746835	-0.0568327	-0.604847	-0.327226		UQCRC2	1.49496	1.6538	1.49919	1.12303	0.553842	0.599755	0.486092	0.589329	1.37241	0.175584	0.190994	0.0885613	0.0852787	0.204771	0.144423	0.163781	0.163261	0.913155	0.459253
KLHL22	1.0102	0.505281	1.01191	1.09478	0.742044	1.30052	1.10926	1.226	-0.273359	-0.118421	-0.14876	-0.0585106	-0.164706	-0.135093	-0.0269461	-0.112245	-0.075	-0.619811	0.346452		PTTG1IP	0.905254	1.02217	0.843451	1.82479	1.22882	0.515978	1.13733	0.522204	0.432899	0.226727	0.217362	0.146341	0.153673	0.0370705	0.178797	0.0932642	0.155213	0.913231	-0.480332
KIAA1045	0.440531	1.13734	0.924318	0.503063	0.880009	1.65414	1.24672	1.21388	-0.732925	-0.158214	-0.0560435	-0.0608805	-0.0784173	-0.107793	-0.0673613	-0.118033	-0.193834	-0.62215	-0.110775		BASP1	1.35477	1.00034	1.37373	0.688075	1.16973	0.777817	0.796939	0.83861	0.30183	-0.0752916	0.127512	0.218563	0.15474	0.143967	0.122972	0.283734	0.229341	0.932164	-0.630334
MRPS18A	0.963912	1.01507	0.870098	0.817956	1.20916	0.859474	1.33034	0.933993	-0.240737	-0.108333	-0.0766929	-0.110573	-0.152143	-0.112819	-0.0919887	-0.029436	-0.175278	-0.632824	0.392087		ELMOD1	1.4963	1.1368	1.38235	0.700452	0.780364	0.838554	0.749552	0.915634	0.522032	0.190349	0.159201	0.190176	0.055938	0.154959	0.158569	0.0630713	0.225636	0.903701	-0.381669
CYP46A1	0.929967	0.927066	0.749487	1.15366	0.810805	1.10993	1.26929	1.04979	-0.173204	-0.011236	-0.0631068	-0.0913043	-0.135659	-0.190408	-0.14011	-0.197947	-0.0962733	-0.690697	0.517493		GABRA4	1.185	0.52935	0.931926	2.02065	1.23489	0.540975	0.456894	1.10032	0.485615	0.161815	0.187831	0.149643	0.0928962	0.247601	0.171011	0.0619048	0.0828663	0.872268	-0.386653
ENSTGUG00000003258	0.960976	0.848853	1.01649	0.620411	0.760237	1.18143	1.38976	1.22183	-0.401673	-0.110224	-0.19556	-0.0993976	-0.0777778	-0.084124	-0.117111	-0.1419	-0.112838	-0.69448	0.292807		POLB	1.16822	1.65355	1.24965	0.740445	0.698445	0.909974	0.686791	0.892923	0.593885	0.213519	0.132837	0.107599	0.111528	0.104669	0.152926	0.150725	0.171411	0.855087	-0.261202
NIM1K	1.01071	0.400317	0.572037	0.780347	1.58429	0.897068	1.09648	1.65875	-0.922174	-0.119644	-0.10154	-0.136524	-0.0902141	-0.234048	-0.141288	-0.0438596	-0.0846851	-0.710387	-0.211787		CENPP	0.584361	0.796923	1.07364	1.70898	0.912155	0.740218	0.907858	1.27587	0.118296	0.0641429	0.0524747	0.22085	0.131542	0.102131	0.149325	0.189792	0.229238	0.861383	-0.743087
KIAA1462	0.863442	0.967271	0.677834	1.10661	1.03003	1.27542	1.08463	0.994762	-0.278468	-0.151698	-0.117443	-0.207341	-0.163094	-0.00435441	-0.122166	-0.0543478	-0.145004	-0.720701	0.442233		GMDS	0.651661	0.960896	1.48232	1.58712	0.739771	0.845018	0.98071	0.752513	0.496803	0.116279	0.0342466	0.145455	0.20122	0.172727	0.0981735	0.198473	0.171141	0.853897	-0.357094
FAM168B	0.702298	0.989518	1.13021	0.796067	1.25383	1.06622	1.02192	1.03993	-0.276327	-0.102254	-0.13646	-0.164195	-0.0995807	-0.05818	-0.157352	-0.109685	-0.205189	-0.76897	0.492643		RBM39	0.871912	0.829628	0.867752	1.69138	0.847259	1.02776	1.02331	0.840994	0.188301	0.15564	0.0704307	0.0977626	0.176374	0.105634	0.136031	0.128718	0.263362	0.855868	-0.667567
SFI1	0.733315	0.60077	0.687943	0.948618	2.05773	1.04795	0.920607	1.00307	-0.759596	-0.108355	-0.156294	-0.124506	-0.0651486	-0.152205	-0.13175	-0.10694	-0.188472	-0.767145	0.00754896		EEF1B2	1.39729	1.03434	0.975696	0.907558	0.77482	0.720021	1.17688	1.0134	0.227612	0.206612	0.128146	0.155518	0.114841	0.213864	0.0635277	0.173913	0.0714286	0.847166	-0.619554
PTPDC1	0.799942	1.20576	0.668443	0.83508	1.69615	1.0929	0.818982	0.88274	-0.355811	-0.211297	-0.077707	-0.102365	-0.0986395	-0.148683	-0.130081	-0.052015	-0.213355	-0.774828	0.419017		ENSTGUG00000015938	1.4019	0.490539	0.888748	1.71888	0.712947	0.493657	1.32382	0.969507	0.362618	0.254098	0.172727	0.216667	0.105042	-0.0882353	0.127907	0.117647	0.215686	0.859297	-0.496679
SEPP1	0.547471	0.390981	0.450741	0.974786	1.72976	1.08498	1.55661	1.26467	-1.25346	-0.208812	-0.165644	-0.0989848	-0.14951	-0.0597173	-0.113748	-0.123545	-0.115572	-0.770907	-0.482552		ARFGEF2	0.896748	0.973368	1.10866	1.59595	0.902829	0.772044	0.947474	0.802924	0.417468	0.106695	0.094533	0.0726842	0.171529	0.155928	0.209825	0.0620094	0.243346	0.84336	-0.425892
E2F6	0.578508	0.644379	0.743008	0.648131	1.43214	1.71466	0.995507	1.24366	-1.04293	-0.159574	-0.154918	-0.131667	-0.0730586	-0.145489	-0.074418	-0.155429	-0.174658	-0.794803	-0.24813		HSF2	1.0891	1.24035	1.28132	0.844957	0.7576	0.943364	0.819766	1.02353	0.330177	0.126931	0.1708	0.164607	0.0525494	0.0826064	0.147104	0.182797	0.173267	0.821474	-0.491297
EIF4E	1.06363	0.808891	0.865539	1.04892	1.13959	1.10423	0.986021	0.983188	-0.153813	-0.0472973	-0.193482	-0.1218	-0.206625	-0.170602	-0.149573	-0.0978873	-0.0830389	-0.801137	0.647324		ENSTGUG00000012863	1.81445	0.946952	0.785283	0.892036	1.11461	0.76405	0.602082	1.08054	0.317747	0.130631	0.0617978	0.162921	0.154545	0.204453	0.15534	0.0496689	0.176471	0.819979	-0.502232
CDC42BPA	1.01069	0.584535	0.854091	0.948698	1.71425	0.927036	1.1176	0.843099	-0.437567	-0.177632	-0.187598	-0.123256	-0.112654	-0.151184	-0.10223	-0.189205	-0.0284091	-0.801215	0.363647		GOLGB1	1.11937	0.962441	1.01758	1.37606	0.876062	0.862866	1.093	0.69262	0.344594	0.0491166	0.160377	0.165348	0.0140426	0.171789	0.16729	0.211921	0.152597	0.821061	-0.476467
TRAK1	0.828362	0.523091	0.86858	1.18229	1.57889	1.02139	0.815971	1.18143	-0.434382	-0.0772727	-0.154514	-0.209794	-0.161504	-0.119718	-0.175926	-0.120225	-0.128464	-0.857415	0.423033		ETV1	2.40929	0.761416	0.70186	1.21259	1.00053	0.537087	0.697587	0.679643	0.80287	0.0444596	0.103296	0.100194	0.17562	0.1212	0.187392	0.158436	0.197864	0.813967	-0.0110977
DLGAP4	0.644418	0.407783	1.0251	0.524175	1.2013	1.29357	1.49343	1.41023	-1.05324	-0.110526	-0.0700416	-0.200292	-0.0972973	-0.165808	-0.147564	-0.183862	-0.177262	-0.862891	-0.190345		SLC30A5	0.945449	1.03858	1.0736	1.50293	0.987379	0.691256	0.731703	1.0291	0.407037	0.123511	0.128684	0.255853	0.116457	0.199317	0.0705813	0.0689655	0.113803	0.812398	-0.405361
ENSTGUG00000005587	0.573775	1.17854	0.909673	1.0008	1.11818	0.916263	0.923023	1.37974	-0.243824	-0.0833333	-0.160377	-0.185934	-0.0761905	-0.225173	-0.25	-0.120035	-0.0671642	-0.887014	0.64319		ENSTGUG00000003549	1.05159	1.07873	0.845384	1.69779	0.878064	0.438538	0.849031	1.16086	0.490501	0.182292	0.0779037	0.118201	-0.0486111	0.199248	0.135854	0.191919	0.17052	0.772949	-0.282447
MKRN2	0.644301	0.843476	1.06345	0.742013	1.0237	1.04157	1.38486	1.25663	-0.515223	-0.169065	-0.0492063	-0.194107	-0.0829016	-0.149414	-0.103917	-0.244914	-0.203202	-0.906742	0.391519		ENSTGUG00000012273	1.01284	1.03425	1.01355	1.28335	1.11223	0.816792	0.905662	0.821335	0.248743	0.203543	0.0773081	0.0968	0.0380711	0.174672	0.126354	0.11329	0.190199	0.762627	-0.513883
ENSTGUG00000004224	0.246437	1.05706	0.573766	1.34147	0.379337	1.55093	2.05544	0.795567	-0.570901	0.00485437	-0.0597855	-0.1875	-0.183186	-0.1554	-0.237245	-0.193662	-0.193931	-0.917591	0.34669		IDNK	1.77743	0.836586	0.674371	1.34009	1.17129	0.554218	0.624161	1.02185	0.457137	0.180068	0.0979681	0.133431	0.126576	0.142741	0.143631	-0.000978474	0.185051	0.751504	-0.294367
LCLAT1	0.650778	0.853425	0.743381	1.15234	1.22823	0.836224	1.272	1.26362	-0.436155	-0.261905	-0.146643	-0.133663	0.135783	-0.248588	-0.234177	-0.20068	-0.127451	-0.944456	0.508301		GRINA	0.816859	1.30319	1.20259	1.84828	0.296901	0.76903	1.01334	0.749803	0.870091	0.143312	0.0438596	0.156977	0.0478992	0.151163	0.106838	0.179167	0.158228	0.734195	0.135896
ENSTGUG00000011032	0.620027	0.641265	0.633833	0.589462	1.79631	1.18187	1.17777	1.35947	-1.15046	-0.156499	-0.0756509	-0.154164	-0.100813	-0.158454	-0.172397	-0.15331	-0.260184	-0.930844	-0.219619		SNX24	1.5897	1.00384	0.8198	0.910627	0.747608	0.930087	0.936946	1.0614	0.234202	0.0731625	0.0810556	0.0616711	0.150534	0.10628	0.1046	0.188179	0.196062	0.715543	-0.481342
ENSTGUG00000002926	0.710265	0.478589	1.00591	1.47335	1.26812	1.17409	0.956402	0.93328	-0.239957	0.157588	-0.269517	-0.255332	-0.0724726	-0.170674	-0.157377	-0.248366	-0.215871	-0.964636	0.724679		DNAJC21	1.15749	1.51573	1.04515	1.24259	0.552414	0.918939	0.762441	0.805252	0.706999	0.0676259	0.144603	0.194853	0.0546737	0.142328	0.130127	0.0707584	0.148476	0.707929	-0.000929231
ENSTGUG00000011949	0.645349	1.0152	0.809155	1.16767	0.644703	1.44317	1.28864	0.986112	-0.262299	-0.157895	-0.211712	-0.253571	-0.265957	-0.166667	-0.0789474	0.121951	-0.22549	-0.964196	0.701897		GLDC	1.027	1.22108	0.932662	1.67227	0.9124	0.669398	0.760917	0.804271	0.624911	0.14245	0.153846	0.0943925	0.121904	0.0373665	0.14386	0.0717916	0.184588	0.70472	-0.0798091
C18orf21	1.26107	0.686597	0.713961	1.02798	1.2347	0.79864	1.47997	0.797086	-0.224355	-0.229858	-0.139792	-0.183516	-0.079161	-0.249737	-0.158451	-0.0688889	-0.149783	-0.956991	0.732636		WDR36	1.04458	1.1984	1.67567	0.68337	0.633189	0.992409	0.801954	0.970428	0.43759	0.139334	0.132675	0.0712452	0.0803213	0.0388693	0.182442	0.142476	0.151303	0.695905	-0.258315
HMGN3	1.29288	0.921997	0.622145	0.789284	1.42647	0.768737	1.28877	0.889704	-0.27035	-0.067029	-0.199412	-0.206368	-0.127451	-0.160289	-0.25	-0.166667	-0.0903614	-0.962124	0.691774		HTATSF1	1.20204	0.957127	1.17647	1.04752	0.955541	0.873554	0.920759	0.866992	0.277237	0.147718	0.0730045	0.119122	0.0915233	0.142725	0.0171233	0.135799	0.200252	0.689003	-0.411766
ADCY8	0.537612	1.08337	1.41183	0.747463	0.453802	1.55777	0.859794	1.34836	-0.158655	-0.264706	-0.154494	-0.106061	-0.0380435	-0.278523	-0.168329	-0.119772	-0.139405	-0.977398	0.818742		ENSTGUG00000012476	2.13069	1.27436	1.05139	0.831854	0.992857	0.457812	0.698502	0.562534	0.963602	0.0995996	0.128378	0.140798	0.0821277	0.178218	0.113767	0.0571227	0.126891	0.684661	0.278941
HNRNPK	0.527829	0.512009	0.536562	0.584991	1.18183	1.50464	1.57257	1.57957	-1.43367	-0.187292	-0.204163	-0.157831	-0.203756	-0.0430922	-0.10883	-0.179912	-0.190259	-0.963625	-0.47004		PPP2R2B	1.64543	1.12167	1.23935	0.966352	1.12544	0.554535	0.510641	0.83658	0.716077	0.0580369	0.17724	0.140294	0.0714286	0.123692	0.136257	0.0764509	0.111274	0.660742	0.0553346
SLC4A10	0.917276	0.543368	1.0775	1.05126	1.32598	1.22792	0.730674	1.12603	-0.297229	-0.124573	-0.199006	-0.15429	-0.157275	-0.212348	-0.247731	-0.109829	-0.0711511	-0.967905	0.670675		WDR59	0.731802	1.20417	1.35759	1.36084	0.526106	0.900643	0.978903	0.93994	0.476336	0.124227	0.0796767	0.126884	-0.0695364	0.147273	0.172383	0.1352	0.139344	0.634976	-0.15864
MRPL35	0.94833	1.08288	0.906448	0.632045	1.10951	1.04779	1.41906	0.853932	-0.311596	-0.234375	-0.146919	-0.231844	-0.0333333	-0.182041	-0.214286	-0.16782	-0.0856164	-0.988906	0.677311		FAM181B	1.68769	1.36524	1.14159	0.68879	1.05921	0.737398	0.497774	0.822309	0.647847	0.0688623	0.0830116	0.106742	0.121457	0.142857	0.0768025	0.0978648	0.125	0.603513	0.0443348
EAPP	0.653072	1.05516	0.649489	0.768481	1.29442	0.941282	1.63351	1.00458	-0.640632	-0.151869	-0.0985977	-0.124291	-0.23662	-0.236066	-0.135262	-0.203901	-0.113483	-0.986725	0.346094		ENSTGUG00000001006	0.847494	1.09263	1.15979	1.38391	0.921129	0.198689	0.788685	1.60767	0.350725	0.114035	0.0936675	0.16171	0.0333333	0.137153	0.0871725	0.100694	0.0902993	0.601746	-0.251021
CASP8	0.523089	0.689877	0.62458	1.10716	1.45967	0.89827	1.41774	1.27961	-0.779668	-0.107843	-0.238868	-0.248414	-0.261976	-0.0851918	-0.146831	-0.0780022	-0.144562	-1.00829	0.228618		ENSTGUG00000002930	1.06545	1.27639	1.01323	0.812687	0.901886	1.08095	0.837714	1.01169	0.121086	0.0791702	0.118863	0.15678	0.0241302	0.0639098	0.0646594	0.162286	0.142045	0.59954	-0.478454
ATF6	0.682026	0.474004	0.624879	0.739891	1.08012	1.10237	1.36648	1.93023	-1.12008	-0.149682	-0.103306	-0.243421	-0.15974	-0.140336	-0.157588	-0.261261	-0.152239	-1.04248	-0.0776014		CNN3	0.997074	1.15674	0.882438	2.0817	0.632406	0.777606	1.05776	0.414278	0.828474	0.0762454	0.126667	0.122744	0.111923	0.0355355	0.132997	0.0788068	0.114779	0.586949	0.241525
SCAMP5	0.872827	0.815535	1.37887	0.530145	0.970317	1.30501	0.93583	1.19147	-0.291415	-0.178799	-0.0787546	-0.0430501	-0.166282	-0.201689	-0.182697	-0.202668	-0.335154	-1.08818	0.796766		ENSTGUG00000007412	0.834744	1.52155	1.4044	0.786744	0.829564	1.00467	0.860014	0.758312	0.39739	0.0742235	0.115088	0.111525	0.0747085	0.0589102	0.122642	0.036	0.193045	0.580474	-0.183083
MYRIP	0.704702	0.580319	0.891205	0.721575	1.88463	1.03113	1.01185	1.17459	-0.81616	-0.137681	-0.11435	-0.126606	-0.129176	-0.245312	-0.201944	-0.285199	-0.151478	-1.06929	0.253131		KIF2A	1.27453	1.17777	0.958096	0.748031	1.10029	1.00518	0.863398	0.872706	0.11434	0.0333168	0.116014	0.0592551	0.0897028	0.140825	0.0678575	0.0676393	0.151624	0.533343	-0.419002
ENSTGUG00000006482	0.921855	0.855183	0.893475	0.825334	1.23696	1.14531	0.810702	1.31118	-0.365614	-0.131579	-0.17658	-0.204128	-0.072549	-0.27865	-0.101036	-0.174286	-0.253463	-1.07279	0.707173		ENSTGUG00000012618	1.35129	0.881039	1.53415	1.50922	0.637755	0.703293	0.626758	0.756498	0.953473	0.158192	0.088785	0.0804481	0.123622	0.103399	-0.0842294	0.115108	0.0907859	0.497603	0.45587
MED6	1.26452	0.732417	0.88326	0.702977	1.08735	0.877849	1.01572	1.43591	-0.30177	-0.150659	-0.149582	-0.0987903	-0.104502	-0.291968	-0.149764	-0.194036	-0.262261	-1.08253	0.780761		MYH10	0.976959	0.954426	1.37791	0.975426	0.758764	1.10572	0.75134	1.09946	0.20573	0.04242	0.0936953	0.112705	0.170569	0.0726681	0.0457064	0.04	0.0932836	0.492822	-0.287093
SCG3	0.857865	0.936175	1.04061	0.761444	1.06353	1.21726	0.955324	1.16779	-0.292354	-0.248515	-0.258513	-0.212275	0.0643927	-0.244309	-0.235227	-0.237581	-0.0565641	-1.12407	0.831714		ENSTGUG00000010538	0.737655	0.865947	1.19012	1.4423	1.26307	0.962338	0.864445	0.674126	0.170453	0.0755287	0.0523466	0.084466	0.119298	0.0658284	0.0328283	0.103509	0.120433	0.477921	-0.307468
MFN1	0.712213	0.767994	0.759479	0.954304	0.960432	1.28463	1.10542	1.45553	-0.58948	-0.337398	-0.0694444	-0.142157	-0.167355	-0.167464	-0.15	-0.210366	-0.19898	-1.128	0.538518		RAB7A	1.04689	1.16416	1.18858	0.938096	0.815629	0.960902	0.980948	0.904792	0.244202	0.0826518	0.121951	0.113652	0.0369955	0.0290276	0.0748709	0.0937244	0.0884123	0.468377	-0.224175
ENSTGUG00000009663	0.560293	0.956297	0.727619	1.15702	0.945502	1.15111	1.23503	1.26713	-0.435196	-0.0757576	-0.222222	-0.0735294	-0.267361	-0.295455	-0.188623	-0.192308	-0.144068	-1.13728	0.702087		ADK	0.970006	1.73509	1.41822	0.65909	0.706393	0.79945	0.895896	0.81586	0.571751	0.0557473	0.0317748	0.0569051	0.034413	0.0848684	0.08865	0.101538	0.139819	0.433765	0.137985
ENSTGUG00000004920	0.640445	0.894753	0.931732	0.805163	0.801289	1.59344	1.13961	1.19356	-0.530988	-0.210526	-0.210769	-0.182609	-0.265306	-0.00113722	-0.104478	-0.190987	-0.313559	-1.16346	0.632473		CLCN3	1.53681	1.0085	0.785018	1.00731	1.40086	0.656733	0.63109	0.973682	0.244134	0.108469	0.0752501	0.0447414	-0.0611805	0.0878229	0.0969017	0.124395	0.111194	0.430248	-0.186114
ENSTGUG00000006583	0.2749	1.24877	0.807831	0.396435	1.39161	1.08915	1.66687	1.12443	-0.950555	-0.230769	-0.0737705	-0.212159	-0.147186	-0.164442	-0.170554	-0.224638	-0.258803	-1.13899	0.188439		CCT2	0.857429	1.41261	1.03781	0.858135	1.02198	1.07786	0.920017	0.814166	0.119801	0.0740794	0.104682	0.0515267	0.0238932	0.0888516	0.0197813	0.0563291	0.07366	0.358415	-0.238614
PROSC	0.980099	1.1574	0.808699	0.620478	1.07919	0.970784	1.19552	1.18783	-0.313807	-0.175971	-0.0919574	-0.27375	-0.195988	-0.209239	-0.320305	-0.0760188	-0.159788	-1.18015	0.866347		GRB2	1.69722	0.650369	0.997519	0.917879	1.30254	0.624277	1.22207	0.588134	0.189977	0.0612271	0.0635024	0.0624604	0.00817308	0.0636654	0.0571984	0.0617907	0.113798	0.357602	-0.167626
MAN2A2	0.6896	0.970397	0.897875	0.757257	0.753764	1.07176	1.72123	1.13812	-0.498944	-0.370968	-0.171429	-0.20751	-0.126263	-0.231629	-0.207317	-0.0714286	-0.124454	-1.2092	0.710252		RBM12	0.911822	0.773898	0.866937	1.78671	0.710633	0.85642	1.0669	1.02668	0.245389	-0.00441715	0.0629395	0.080912	0.0630799	0.103056	0.0541634	0.0677083	0.054318	0.350211	-0.104822
ENSTGUG00000012701	0.914997	0.639987	1.3958	0.545792	1.0049	0.983105	0.653995	1.86143	-0.36508	-0.200483	-0.246009	-0.113909	-0.265677	-0.235071	-0.189076	-0.0521236	-0.215753	-1.1765	0.811423		ENSTGUG00000012074	0.862848	1.17768	1.18447	1.06058	0.817929	1.0622	0.988424	0.845867	0.206352	0.0806452	0.0569755	0.0706667	0.0828221	0.0833333	-0.0110887	0.0436081	0.0678756	0.345063	-0.138711
CAAP1	0.437239	0.276792	0.535143	0.619745	1.57336	1.60015	1.50487	1.4527	-1.71394	-0.245022	-0.0436293	-0.177826	-0.229232	-0.223911	-0.239005	-0.145237	-0.217285	-1.17502	-0.538921		SFI1	0.52009	0.309167	0.83091	2.46609	0.796516	0.436507	0.575948	2.06477	0.0911043	0.054078	0.0231618	0.0681582	0.0617496	0.0373045	0.00740026	0.0629599	0.0463576	0.26162	-0.170515
EIF4H	1.29507	0.759679	0.943881	0.731736	1.20571	1.05367	0.911526	1.09872	-0.194796	-0.277563	-0.255034	-0.0687847	-0.108696	-0.25777	-0.182573	-0.2506	-0.13208	-1.19833	1.00354		VDAC2	1.37269	1.34094	1.16755	0.825256	0.785458	0.889009	0.782635	0.836462	0.514986	0.0516499	0.0489951	0.0653836	-0.0835364	0.0609236	0.0577692	0.0459476	0.101146	0.252699	0.262287
HDAC4	0.467235	0.537667	0.450642	0.878009	1.26262	1.49042	1.21684	1.69657	-1.27992	-0.220588	-0.230769	-0.327309	-0.127737	-0.143006	-0.203571	-0.113445	-0.199153	-1.22503	-0.054889		PARP1	0.942342	1.42611	1.04764	0.704151	0.761572	1.18621	0.964439	0.967538	0.086762	0.0751756	0.0188729	0.0294503	0.0289299	0.0271394	0.0535276	0.0403226	0.0696743	0.248518	-0.161756
GABBR2	0.6128	0.69529	0.761334	0.571845	1.28963	1.1871	0.880568	2.00143	-1.02066	-0.285235	-0.172566	-0.236025	-0.141919	-0.207551	-0.223214	-0.192308	-0.13029	-1.22877	0.208108		ANKRD46	1.08029	1.18062	1.05494	0.475257	1.15627	1.068	0.880394	1.10424	-0.150827	-0.0773573	-0.065021	-0.0536723	-0.113568	-0.0489079	-0.0589131	-0.0413019	0.014776	-0.322953	0.172126
BCL2L1	0.247894	0.473534	0.609797	1.00425	0.711166	1.88423	1.6242	1.44493	-1.27824	-0.0471698	-0.214808	-0.216	-0.266667	-0.163921	-0.230435	-0.23516	-0.234307	-1.2511	-0.0271399		FUBP1	0.448365	0.594338	0.685205	1.59356	1.23872	0.741661	1.54683	1.15132	-0.494234	-0.0499594	-0.0360186	-0.0822246	-0.0424033	-0.0765432	-0.0953361	-0.0556029	-0.0462649	-0.351722	-0.142513
ALDH7A1	0.469037	0.756499	0.728892	0.762046	1.29357	1.12416	1.6365	1.2293	-0.959765	-0.0654613	-0.219522	-0.237714	-0.273566	-0.229618	-0.180172	-0.212556	-0.198113	-1.25542	0.295657		NUDT9	0.781086	1.01486	1.38791	0.693502	0.744822	1.10579	1.02817	1.24386	-0.0884963	-0.0421245	-0.0744048	-0.0467075	-0.0585242	-0.110028	-0.0915318	-0.0855379	-0.0283019	-0.390953	0.302457
ENSTGUG00000001577	0.868628	0.947258	0.405998	0.495968	1.27162	1.21623	1.88974	0.904555	-0.958658	-0.215438	-0.219328	-0.260728	-0.132883	-0.217417	-0.131929	-0.216578	-0.24938	-1.27307	0.314411		ENSTGUG00000008071	1.03146	1.16579	0.861846	0.659268	1.2759	1.21498	0.717183	1.07358	-0.203497	-0.108643	-0.0322581	-0.0480132	-0.0210762	-0.101068	-0.06495	-0.089404	-0.0819936	-0.398812	0.195316
ENSTGUG00000000571	0.620398	0.836306	0.610876	0.398577	0.852764	1.52357	2.42971	0.727807	-1.16602	-0.131469	-0.226115	-0.193029	-0.189189	-0.241872	-0.250797	-0.126766	-0.295455	-1.29108	0.125062		ZNF598	0.78634	0.737255	0.880454	0.420551	1.02733	1.70063	0.947192	1.50025	-0.873624	-0.0272525	-0.138528	-0.0731167	-0.0463228	-0.0957309	-0.0521644	-0.0751174	-0.100861	-0.444972	-0.428652
KIAA1143	0.749548	1.05237	0.788362	0.668473	1.30825	1.33567	1.20149	0.895834	-0.540945	-0.265258	-0.379562	-0.227536	0.241935	-0.381919	-0.242857	-0.161972	-0.25463	-1.43607	0.895126		RAP1A	0.95026	1.20641	0.953105	0.590061	1.12753	1.08847	1.08828	0.995888	-0.21693	-0.124365	-0.0776398	-0.127706	-0.102086	-0.11007	-0.0777778	-0.0243191	-0.0315904	-0.494648	0.277718
ZBTB18	0.514467	0.55614	0.876659	0.484791	1.90694	1.04306	1.06394	1.55401	-1.19497	-0.340056	-0.28744	-0.14777	-0.173461	-0.216277	-0.19532	-0.187003	-0.146936	-1.34247	0.147506		ENSTGUG00000005965	0.670063	0.984366	1.07012	0.684385	1.01757	1.35095	0.998847	1.2237	-0.429508	-0.0912807	-0.138068	-0.134377	-0.111623	-0.0542029	-0.0441064	-0.0672023	-0.0390533	-0.498264	0.0687566
ENSTGUG00000011219	0.912291	0.5374	0.95593	1.17626	1.30883	0.880422	1.24349	0.985377	-0.302713	-0.345	-0.261194	-0.197842	-0.194194	-0.0662778	-0.150754	-0.226073	-0.270787	-1.3685	1.06579		TMEM188	1.19041	0.811637	0.659723	0.959307	1.30504	1.04485	0.885251	1.14378	-0.27416	0.0443593	-0.0912951	-0.0705128	-0.10261	-0.179803	-0.110075	-0.100302	-0.0805861	-0.50929	0.235131
FNIP2	0.406976	0.470949	0.68008	1.33979	0.722267	2.06012	1.33204	0.987775	-0.816164	-0.275194	-0.15625	-0.169431	-0.221992	-0.239687	-0.190909	-0.303419	-0.179521	-1.36201	0.545842		KIAA0141	0.496393	0.714929	1.06156	1.22436	0.792892	0.801547	2.07408	0.834237	-0.364593	-0.0581658	-0.0963861	-0.11693	-0.0800646	-0.129268	-0.100571	-0.0899781	-0.0379806	-0.518782	0.154189
RAD51AP1	0.669511	0.637051	0.852091	0.813487	1.68769	0.897035	1.30822	1.13492	-0.758443	-0.2	-0.228205	-0.280165	-0.174757	-0.257676	-0.247967	-0.311388	-0.132558	-1.45339	0.694944		ENSTGUG00000004009	0.640317	0.653997	1.00099	0.773823	1.41565	1.16738	1.30232	1.04553	-0.684017	-0.10601	-0.0792564	-0.101493	-0.0841584	-0.154167	-0.108974	-0.0184275	-0.0710526	-0.530578	-0.15344
PLD1	0.321242	0.669973	1.19943	1.01444	0.813114	1.81589	0.896925	1.269	-0.581147	0.386364	-0.340164	-0.342857	-0.134259	-0.301427	-0.367235	-0.335052	-0.411654	-1.63445	1.05331		CAMK2B	0.492599	0.770719	1.47313	0.538516	0.738608	0.893171	1.52473	1.56853	-0.528849	-0.111111	-0.123025	-0.0646552	-0.0451163	-0.162791	-0.080756	-0.0900383	-0.0487365	-0.533211	0.00436201
NKAIN4	0.469665	0.196435	1.19603	1.38355	0.902111	1.07291	1.35319	1.42611	-0.550723	-0.13186	-0.410739	-0.190023	-0.22737	-0.275346	-0.176976	-0.276376	-0.198316	-1.5702	1.01948		NIM1K	2.33297	0.366859	0.418069	0.513254	1.62707	0.717751	1.00353	1.02049	-0.266826	-0.0510397	-0.111321	-0.143466	-0.113165	-0.0790363	-0.157935	-0.0882998	-0.0469331	-0.581941	0.315115
ENSTGUG00000005060	1.00417	0.574	0.625994	0.837436	1.44394	1.28125	1.27856	0.954642	-0.705041	-0.171642	-0.21123	-0.257764	-0.326531	-0.091954	-0.292453	-0.333333	-0.210227	-1.53943	0.834392		ENSTGUG00000018295	0.709019	1.12044	1.22979	0.609589	1.0443	0.875155	1.38124	1.03047	-0.239431	-0.10076	0.0355191	-0.0724138	-0.172065	-0.116541	-0.153722	-0.139098	-0.0797101	-0.591312	0.351881
EPDR1	0.997944	0.700656	0.679516	1.11958	1.19975	1.35964	1.00663	0.936281	-0.364259	-0.226801	-0.301282	-0.345511	-0.0631313	-0.260524	-0.24776	-0.24574	-0.237603	-1.56502	1.20076		MICU3	1.067	0.937225	0.886321	0.863607	1.1153	1.09283	0.829972	1.20775	-0.177562	-0.0526182	-0.0814743	-0.106829	-0.130016	-0.179355	-0.103752	-0.109735	-0.0380435	-0.590959	0.413397
SLITRK4	0.766157	0.540165	0.882759	0.881543	1.5454	1.2267	0.768444	1.38884	-0.682874	-0.346702	-0.335423	-0.264441	-0.143773	-0.191878	-0.20361	-0.271403	-0.178427	-1.57592	0.893047		ENSTGUG00000003291	1.78577	0.218421	0.256928	1.27511	1.92104	0.323204	1.85602	0.363506	-0.336055	-0.141608	-0.174138	-0.0996377	-0.125	-0.0591398	-0.12069	0.0141509	-0.101681	-0.596932	0.260877
CTNNA2	0.529428	0.397922	0.918496	0.996231	1.30278	0.741946	1.04502	2.06818	-0.859845	-0.359244	-0.161871	-0.13775	-0.324651	-0.170017	-0.240377	-0.256637	-0.300272	-1.60012	0.740279		ACP2	0.597317	0.727041	0.781604	1.61586	1.09249	0.915847	1.20044	1.0694	-0.200984	-0.0833333	-0.0853099	-0.129564	-0.126955	-0.0342105	-0.0606162	-0.161597	-0.131038	-0.598433	0.397449
IMPAD1	0.446802	0.746522	0.78393	1.11728	1.38751	1.25257	1.11369	1.1517	-0.664671	-0.136364	-0.212219	-0.226852	-0.373786	-0.301415	-0.260446	-0.206186	-0.24211	-1.59843	0.933754		SCAMP5	1.14991	0.631027	1.15278	0.528299	1.09273	1.34878	1.00469	1.09177	-0.390435	-0.0386982	-0.0597604	-0.0825243	-0.143832	-0.102101	-0.111784	-0.136948	-0.157593	-0.613911	0.223476
CCDC92	0.444971	0.452506	1.48804	0.579662	0.918119	1.67051	0.741718	1.70447	-0.763819	0	-0.5	-0.234694	-0.155172	-0.263158	-0.136364	-0.217391	-0.224138	-1.45888	0.695057		AP2B1	0.467226	0.602319	0.920201	1.05459	0.827413	1.21797	1.4754	1.43489	-0.702954	-0.0915304	-0.0937586	-0.127889	-0.132852	-0.0944882	-0.0803408	-0.144268	-0.0821694	-0.622128	-0.080826
ATP6V1H	0.670076	0.593688	0.729562	0.715419	0.999729	1.71051	1.0672	1.51382	-0.965985	-0.405149	-0.167974	-0.17408	-0.300813	-0.212644	-0.267713	-0.180653	-0.275272	-1.654	0.688011		LSAMP	0.981804	0.581481	1.19179	0.663098	1.29831	0.911272	1.28783	1.08441	-0.422697	-0.139304	-0.101805	-0.123276	-0.107172	-0.120816	-0.0776563	-0.0755642	-0.109761	-0.627811	0.205113
CDKN1B	0.372662	0.178009	0.390746	0.427634	2.07899	1.86851	1.45225	1.23121	-2.27604	-0.223577	-0.37963	-0.192641	-0.318868	-0.180929	-0.253086	-0.247596	-0.197436	-1.63503	-0.641009		RPP38	1.10367	0.940864	0.865569	0.604706	1.02401	1.33617	0.864903	1.26011	-0.351725	-0.111892	-0.116197	-0.0952677	-0.174362	-0.0312883	-0.131696	-0.122618	-0.0759076	-0.633697	0.281973
CTSD	0.321902	0.665067	0.591909	0.482362	1.06185	1.54741	1.78819	1.54131	-1.52665	-0.273643	-0.268392	-0.16055	-0.220983	-0.299621	-0.111742	-0.36802	-0.297233	-1.6473	0.120652		TBC1D2B	0.539118	0.58468	0.611872	1.24816	1.38639	1.37446	1.46334	0.791979	-0.749422	-0.139118	-0.088585	-0.0834739	-0.112226	-0.190476	-0.0979933	-0.0460225	-0.120467	-0.64903	-0.100391
PMM2	0.764537	0.32739	1.24488	1.09319	1.70969	0.937808	0.975382	0.947128	-0.413988	-0.295758	-0.217647	-0.139949	-0.332776	-0.12354	-0.332323	-0.385287	-0.178356	-1.68973	1.27574		RPL30	1.2857	1.04555	0.696249	0.695236	1.32	0.826703	1.17292	0.957633	-0.200325	-0.0942308	-0.0594937	-0.154378	-0.0813953	-0.191781	-0.158537	-0.055102	-0.108173	-0.669702	0.469377
ENSTGUG00000009082	0.0926403	0.496953	1.07315	0.323754	1.11767	1.41886	1.56746	1.90951	-1.59798	-0.145614	-0.227273	-0.20936	-0.252252	-0.264182	-0.251397	-0.295181	-0.377333	-1.65716	0.0591852		E2F6	0.638827	0.880105	0.827408	0.589546	1.14902	1.51856	0.902885	1.49365	-0.786514	-0.0305762	-0.141198	-0.0813305	-0.205008	-0.137951	-0.140832	-0.108805	-0.0775823	-0.685844	-0.10067
RTCB	0.639874	0.458667	0.88665	0.810382	1.15424	1.01464	1.46476	1.57078	-0.896595	-0.138095	-0.397059	-0.323529	-0.320513	-0.164255	-0.245455	-0.226236	-0.23028	-1.71695	0.82036		DLGAP4	0.93626	0.389502	0.891462	0.554531	1.59443	1.02359	1.61135	0.998881	-0.915527	-0.084316	-0.0953408	-0.141204	-0.13494	-0.166889	-0.0861066	-0.156587	-0.078478	-0.697427	-0.2181
SARM1	0.775969	0.986378	0.833988	0.924144	0.442307	1.06989	1.59547	1.37185	-0.347572	-0.301802	-0.42	-0.322222	-0.207692	-0.235602	-0.3	-0.159341	-0.106299	-1.7596	1.41203		ENSTGUG00000010074	0.879588	0.689492	0.947784	0.458805	1.57837	1.07931	1.23892	1.12773	-0.755718	-0.0627748	-0.177419	-0.131528	-0.13385	-0.0684307	-0.183058	-0.080304	-0.107831	-0.701051	-0.0546664
YPEL1	0.771065	0.645303	0.994078	0.836561	1.01399	1.2252	0.981738	1.53206	-0.549726	-0.247899	-0.346232	-0.161234	-0.0779967	-0.357011	-0.365248	-0.305656	-0.278679	-1.82256	1.27283		USP46	0.924415	0.779584	0.865484	0.943267	1.2368	1.16464	0.865398	1.22041	-0.353231	-0.209321	-0.147528	-0.0891341	-0.100779	-0.106287	-0.137017	-0.139898	-0.0190355	-0.705956	0.352725
ZFAND6	0.269057	0.972924	0.866624	1.03789	0.381252	1.30432	1.0195	2.14844	-0.625283	-0.326087	-0.283626	-0.0798817	-0.357143	-0.256329	-0.4	-0.264045	-0.188	-1.84931	1.22403		MAGI3	1.04854	0.491147	0.564986	0.836183	1.22795	0.946468	1.65148	1.23324	-0.782655	-0.0400798	-0.077424	-0.111253	-0.177209	-0.20247	-0.139032	-0.149695	-0.080978	-0.728772	-0.0538838
ENSTGUG00000003560	1.1463	0.423923	1.15757	0.555779	1.90783	0.684108	0.804938	1.31954	-0.522423	-0.114504	-0.240984	-0.212468	-0.381356	-0.238667	-0.365613	-0.33165	-0.369732	-1.95266	1.43023		DDX59	0.552439	1.17313	0.929689	0.857095	1.1216	1.03446	1.21843	1.11316	-0.35352	-0.241176	-0.0974843	-0.164	-0.211268	0.305556	-0.13522	-0.252066	-0.184211	-0.729634	0.376114
tgu-mir-125-2	0.517304	0.563634	0.343681	0.534177	1.29662	1.85807	1.72032	1.16619	-1.62487	-0.0990338	-0.364919	-0.326367	-0.0948718	-0.329233	-0.302548	-0.365482	-0.377301	-1.98617	0.361296		DAGLB	0.81014	0.632669	0.84708	0.793465	1.09054	1.37324	1.26429	1.18858	-0.673174	-0.176724	-0.215164	-0.120779	-0.0671378	-0.146907	-0.0552147	-0.0687885	-0.141434	-0.740848	0.0676742
ACN9	1.05031	0.280534	0.510296	0.262651	2.82415	0.734368	1.08332	1.25437	-1.4868	-0.18595	-0.164384	-0.38862	-0.381773	-0.246617	-0.268817	-0.227273	-0.422601	-2.03628	0.549484		PIP5K1C	0.64499	0.706605	0.814998	1.09805	1.02886	0.876113	1.48033	1.35005	-0.536547	-0.0948542	-0.0755102	-0.0868316	-0.228911	-0.138311	-0.134588	-0.0905292	-0.165414	-0.757791	0.221244
ENSTGUG00000008475	0.762763	0.815451	0.343189	0.349065	2.36972	1.49143	0.969232	0.899156	-1.33543	-0.390625	-0.356075	-0.335325	-0.0474339	-0.139447	-0.32622	-0.386986	-0.330275	-2.06924	0.733811		CISD1	0.828365	1.02563	1.02353	1.03284	1.23704	0.942321	1.1104	0.799872	-0.0646684	-0.147585	-0.189487	-0.138686	-0.172701	-0.0446224	-0.089618	-0.199634	-0.0368344	-0.762963	0.698295
ENSTGUG00000015873	0.169752	0.455894	0.477656	1.11532	1.71983	1.56775	1.05999	1.43381	-1.38175	-0.5	-0.289773	-0.270115	-0.279116	-0.258741	-0.154321	-0.291667	-0.284038	-2.34972	0.967968		SLC9A7	0.961202	1.03942	0.895312	0.666382	0.83436	1.40421	0.885513	1.3136	-0.316991	-0.175649	-0.215278	-0.063543	-0.125532	-0.188547	-0.0760441	-0.064898	-0.125526	-0.77503	0.458039
GNPDA1	0.684294	0.476767	0.754344	0.753869	0.757897	1.46693	1.60168	1.50422	-0.997884	-0.44382	-0.344444	-0.164336	-0.248252	-0.398477	-0.239535	-0.303681	-0.242222	-2.15972	1.16183		ENSTGUG00000009845	0.719177	1.0507	1.0327	0.572208	1.13757	1.12202	1.02183	1.34379	-0.454725	-0.129834	-0.114213	-0.0885886	-0.229213	-0.0707591	-0.217256	-0.121841	-0.0875543	-0.795719	0.340995
YRDC	0.99906	0.628095	0.950031	0.294009	0.700924	1.33359	1.86829	1.226	-0.836972	-0.105042	-0.335991	-0.336177	-0.296748	-0.312646	-0.41601	-0.329268	-0.291667	-2.1322	1.29523		PROSC	0.712708	0.88113	0.831426	0.687296	1.18081	1.33361	1.27136	1.10165	-0.650977	-0.114183	-0.192625	-0.190045	-0.147541	-0.109345	-0.113081	-0.0748899	-0.118005	-0.788737	0.13776
ENSTGUG00000007103	0.568424	0.412008	0.689963	0.811923	1.68504	1.24447	1.31863	1.26954	-1.15237	-0.5	-0.149573	-0.335616	-0.21875	-0.298742	-0.253012	0	-0.375	-1.93986	0.787486		ENSTGUG00000006482	0.790125	1.10169	0.790826	0.629996	1.18684	0.977046	1.26501	1.25846	-0.500795	-0.192449	-0.0888224	-0.185289	-0.146927	-0.102532	-0.154499	-0.15088	-0.0433604	-0.794587	0.293792
AFAP1	0.611491	0.278812	0.657832	1.53518	0.888789	1.12899	1.22812	1.67079	-0.673204	-0.425926	-0.228285	-0.246341	-0.26779	-0.199191	-0.304615	-0.35918	-0.444345	-2.28764	1.61444		tgu-let-7a-4	0.378566	0.370583	0.632962	1.84423	0.778014	0.57766	1.35618	2.0618	-0.565198	-0.0934959	-0.198667	-0.0787671	-0.139164	-0.116307	-0.196824	-0.145092	-0.116667	-0.809338	0.24414
DBX2	0.546845	0.516689	0.537887	0.278279	3.15803	1.02178	1.07954	0.860953	-1.7031	-0.470297	-0.273897	-0.330247	-0.252577	-0.273904	-0.313725	-0.265182	-0.416201	-2.46964	0.766542		FAM20B	0.730147	1.12497	0.876804	0.756987	0.92784	1.25119	1.21862	1.11344	-0.370698	-0.0446429	-0.111691	-0.173759	-0.176995	-0.138889	-0.231798	-0.149236	-0.0594136	-0.816471	0.445773
VPS39	0.504874	0.47371	0.420881	0.367971	1.02888	1.7116	1.62002	1.87207	-1.81817	-0.123016	-0.330891	-0.362745	-0.399512	-0.313293	-0.371942	-0.36092	-0.339136	-2.34239	0.524222		CMAS	0.594726	1.01424	0.602854	0.741735	1.54075	1.17088	1.37809	0.956719	-0.772816	-0.144474	-0.173469	-0.112756	-0.250733	-0.132042	-0.0613839	-0.149485	-0.0917431	-0.839633	0.0668172
TMEM67	0.428306	0.859357	0.480623	0.857785	2.4007	0.576936	0.83752	1.55877	-1.03307	-0.328571	-0.397436	-0.371287	-0.429293	-0.29078	-0.238095	-0.42029	-0.196429	-2.50221	1.46914		CD74	0.465025	0.906225	0.616191	1.679	0.780508	1.32881	1.35174	0.872497	-0.241172	-0.138624	-0.0669504	-0.142419	-0.189374	-0.130631	-0.126002	-0.0583127	-0.26916	-0.849352	0.60818
ENSTGUG00000012835	0.137854	0.207786	0.471187	1.64735	0.272334	1.69407	2.27213	1.29729	-1.1677	-0.38	-0.260204	-0.21831	-0.360215	-0.464286	-0.259259	-0.438172	-0.391892	-2.73637	1.56867		PPP1R12B	0.513558	1.06429	1.15268	0.719915	0.711284	1.60446	0.893062	1.34075	-0.398945	-0.157639	-0.190179	-0.175079	-0.189454	-0.0959004	-0.0683263	-0.184597	-0.0709001	-0.848756	0.449811
FAAH	0.461762	1.07933	0.927307	0.922774	0.594902	1.28891	1.78389	0.941128	-0.442614	-0.5	-0.246667	-0.355422	-0.417808	-0.457746	-0.201031	-0.333333	-0.270833	-2.6974	2.25479		DPYSL2	0.66575	0.896647	0.989198	0.949495	1.21004	1.32977	0.917485	1.04161	-0.361771	-0.154658	-0.198123	-0.19445	-0.209736	-0.14184	-0.0916894	-0.104925	-0.0592659	-0.867706	0.505935
FAP	0.899633	0.546093	0.855458	1.07502	0.53852	0.364626	1.83065	1.89	-0.453679	-0.485714	-0.32963	-0.346626	-0.382353	-0.197674	-0.40566	-0.22619	-0.412898	-2.87878	2.4251		ZBTB8OS	0.978334	0.801864	0.40466	0.661874	1.07098	0.918372	1.5638	1.60012	-0.856181	-0.123693	-0.177326	-0.213881	-0.165314	-0.248571	-0.0837838	-0.0607477	-0.0846868	-0.877107	0.0209262
ENSTGUG00000014399	0.29072	1.12581	0.259715	0.661799	0.531022	1.57311	1.78645	1.77138	-1.276	-0.46875	-0.402098	-0.325243	-0.171233	-0.465986	-0.327957	-0.27551	-0.368132	-2.87865	1.60265		CAMK1D	0.46575	0.730359	1.04656	0.864867	1.00954	1.1217	1.3833	1.37794	-0.654791	-0.238767	-0.17597	-0.19209	-0.153804	-0.0623188	-0.0977654	-0.0842895	-0.159378	-0.877928	0.223137
CAP2	0.352268	0.408977	0.255934	0.19243	1.44901	1.81465	1.42241	2.10432	-2.48895	-0.43808	-0.406897	-0.295268	-0.326403	-0.320256	-0.341931	-0.376397	-0.350688	-2.66919	0.180237		B4GALT2	1.36578	0.579713	0.848583	1.04585	1.31666	0.548437	1.40643	0.888536	-0.115527	-0.213706	-0.186945	-0.105031	-0.224515	-0.128959	-0.0557522	-0.196721	-0.0557481	-0.883671	0.768144
SLC25A16	0.313482	0.798047	0.9062	0.973562	0.677774	1.78194	1.29612	1.25288	-0.74367	-0.325373	-0.163725	-0.416667	-0.285106	-0.42182	-0.47191	-0.439577	-0.373418	-2.99602	2.25235		UBE2B	1.05361	0.805919	0.753301	0.770903	1.12021	0.956245	1.08714	1.45268	-0.448115	-0.101512	-0.180908	-0.161616	-0.208696	-0.170695	-0.0867841	-0.186391	-0.0814196	-0.884227	0.436113
TSEN15	1.33733	0.933724	0.639447	0.520922	1.09563	1.0675	1.72043	0.685013	-0.412935	-0.464912	-0.4	-0.5	-0.1875	-0.424779	-0.245098	-0.297101	-0.403226	-3.22405	2.81112		ENSTGUG00000009496	0.458622	0.796143	1.28506	0.754423	0.74127	1.19291	1.1293	1.64227	-0.514476	-0.174189	-0.188325	-0.164122	-0.232639	0.00179211	-0.105567	-0.155022	-0.169087	-0.897367	0.382891
ENSTGUG00000011664	0.393745	0.599327	0.930538	0.956381	1.4258	1.32058	0.663814	1.70982	-0.830082	-0.472973	-0.241176	-0.270574	-0.456897	-0.379781	-0.350467	-0.398734	-0.424812	-3.13222	2.30214		SLC44A1	1.03168	0.713663	0.790596	0.73855	0.925756	1.14399	1.15571	1.50006	-0.529203	-0.166157	-0.127559	-0.189203	-0.137319	-0.179943	-0.247336	-0.0542636	-0.0943739	-0.903617	0.374414
ZMAT5	0.594779	0.837271	0.21908	0.330611	3.12888	1.43185	1.39379	0.0637421	-1.60258	-0.423077	0	-0.377551	-0.456522	-0.354922	-0.5	-0.463415	-0.115385	-3.18586	1.58328		CLDN12	0.459115	0.630373	0.822876	0.953482	1.34055	1.01261	1.29117	1.48983	-0.841165	-0.172809	-0.165124	-0.207385	-0.232464	-0.0929204	-0.151582	-0.0952486	-0.0806207	-0.903504	0.0623387
KIAA1919	0.146118	0.421779	0.578718	0.431471	1.39022	2.02889	1.15285	1.84995	-2.02483	-0.5	-0.4375	-0.343373	-0.423611	-0.465318	-0.493421	-0.398305	-0.410569	-3.98988	1.96505		PEX14	0.885894	0.893488	1.14144	0.85045	1.2104	0.848256	0.869497	1.30058	-0.165175	-0.0835371	-0.170792	-0.0426136	-0.154704	-0.139175	-0.207637	-0.246032	-0.157143	-0.909547	0.744372
ENSTGUG00000014726	0.277345	0.140828	0.0123635	1.14375	0.878163	1.82257	1.9681	1.75688	-2.02916	0	0	-0.309524	-0.5	-0.5	-0.5	-0.388889	-0.5	-2.60151	0.572346		HDAC4	0.970397	0.346026	0.649792	1.07712	1.56848	0.864407	1.34184	1.18194	-0.703717	-0.210425	-0.117433	-0.182927	-0.181648	-0.183417	-0.0806452	-0.0942029	-0.176976	-0.923495	0.219779
VAMP1	3.57114	1.17741	1.9688	0.520709	0.271273	0.113551	0.132643	0.244476	3.24785	-0.275758	0.332536	0.137509	0.0129534	0.099418	0.145089	0.0925	0.122694	0.514836	2.73301		RPA1	0.726636	0.968127	0.928943	0.855031	0.86939	1.36194	1.14802	1.14191	-0.378162	-0.195652	-0.222846	0.0021097	-0.0717593	-0.221088	-0.155678	-0.212418	-0.157831	-0.941477	0.563315
ELP4	1.02515	2.14449	2.16482	1.9014	0.157601	0.0948919	0.354819	0.156824	3.24326	0.0185185	-0.277778	-0.0625	-0.188525	0.0912409	-0.0714286	-0.0384615	0.19697	-0.263838	3.5071		RAB33B	0.743971	1.04636	0.821993	0.674173	1.06283	1.2013	1.10675	1.34262	-0.52025	-0.0109101	-0.197761	-0.155298	-0.075376	-0.18911	-0.154227	-0.223624	-0.229995	-0.940867	0.420618
LACC1	2.75921	1.24043	1.16733	2.06732	0.149325	0.158689	0.234442	0.223256	3.23998	-0.142857	0.0714286	0.276	-0.0384615	0.237654	0.0585586	-0.281609	0.0777778	0.197643	3.04233		ILKAP	0.28112	0.617397	0.331623	1.45671	1.38706	1.07177	1.45404	1.40028	-0.983654	-0.238764	-0.0745968	-0.117257	-0.234024	-0.121622	-0.0777778	-0.219557	-0.186636	-0.968417	-0.0152372
MOCS2	2.36125	1.86978	1.26495	1.67388	0	0	0.626069	0.204071	3.11052	0.296875	0.0130435	0.0858586	-0.00769231	0.0722022	0.0435685	0.0630252	0.0989583	0.514915	2.5956		XRN2	0.725557	0.558418	0.740936	1.29699	0.795282	1.07564	1.51232	1.29485	-0.49391	-0.165434	-0.198795	-0.215074	-0.121375	-0.247405	-0.148582	-0.0787832	-0.102848	-0.969757	0.475847
ST8SIA5	1.07601	1.90634	1.55802	2.62261	0.285853	0.227858	0.0883583	0.234941	3.09724	-0.383117	0.160714	0.142975	0.159653	-0.0570292	0.328025	-0.117363	0.147059	0.246086	2.85116		SLC30A6	0.458963	0.654568	0.927178	0.879508	1.28228	1.22734	1.3913	1.17886	-0.798692	-0.090301	-0.164587	-0.225664	-0.138974	-0.161267	-0.242537	-0.140777	-0.125906	-0.976385	0.177693
UTS2B	2.84266	2.28279	1.27226	0.59132	0.346287	0.147729	0.36573	0.15122	2.78936	-0.02	0.213836	0.131137	0.263889	0.0150905	0.0107034	0.015625	0.0550459	0.52876	2.2606		COMMD2	1.02094	0.780924	0.898486	0.883214	1.2219	1.12093	1.04888	1.02473	-0.301489	-0.148936	-0.263098	-0.111326	-0.14047	-0.241784	-0.113304	-0.184771	-0.0951417	-0.990397	0.688908
ENSTGUG00000004239	1.61919	4	0.374331	0.280593	0.275723	0.115376	0.501453	0.0397352	2.9224	0	0.059322	0.0885167	-0.158892	0.216456	0.195652	0.265152	-0.0686275	0.535115	2.38728		ENSTGUG00000011032	0.883083	0.730081	0.716322	0.77091	1.3558	1.1703	1.20434	1.16916	-0.660213	-0.16899	-0.167123	-0.219818	-0.0565584	-0.193878	-0.232026	-0.0913647	-0.169565	-0.986199	0.325987
ENSTGUG00000014961	2.12029	3.63517	0.561316	0.505108	0.497772	0.115445	0.354102	0.210796	2.53369	0.402542	0.224359	0.153988	0.0559259	-0.019833	0.163391	0.179803	0.166667	1.09975	1.43394		MEMO1	0.668965	0.636545	0.703973	0.694751	1.34918	1.39646	1.25082	1.2993	-0.96962	-0.102694	-0.109406	-0.241107	-0.220421	-0.144022	-0.116515	-0.24848	-0.130154	-1.00102	0.0314017
ENSTGUG00000002332	1.62446	1.94508	2.15026	1.02198	0.358761	0.165031	0.394882	0.339553	2.42174	0.182836	-0.0468165	-0.152778	-0.0046729	-0.135071	-0.187179	-0.149165	0.095186	-0.296089	2.71783		SLITRK4	0.579088	0.631863	0.954224	0.867827	1.79218	0.828837	0.962383	1.38359	-0.711628	-0.166285	-0.0702564	-0.16092	-0.192144	-0.258682	-0.129082	-0.155434	-0.183379	-0.998704	0.287076
ENSTGUG00000012902	2.9523	1.81953	1.22222	0.62467	0.512854	0.299632	0.33227	0.236514	2.26056	0	-0.119048	-0.0625	0.131579	-0.150538	-0.257576	-0.166667	-0.1	-0.630102	2.89066		ENSTGUG00000005869	0.990666	1.14516	0.95497	0.419329	1.50992	1.1354	0.906429	0.938125	-0.355153	-0.0708556	-0.15367	-0.109375	-0.136179	-0.339695	-0.132877	-0.195556	-0.186627	-1.03427	0.679117
THY1	1.19277	2.30788	2.33009	0.688925	0.205302	0.340717	0.452931	0.48138	2.13888	-0.1	-0.142857	0.09	0.251323	-0.016129	-0.102484	0.0454545	-0.0125786	0.0230873	2.11579		MRPL35	1.0708	0.782853	1.02173	0.518883	1.26082	1.17761	1.12332	1.04399	-0.440334	-0.253425	-0.237089	-0.186667	-0.07	-0.0704698	-0.167969	-0.235294	-0.116541	-1.02677	0.586434
CCDC28A	1.48619	2.28453	1.5969	1.14079	0.27687	0.56145	0.269495	0.383775	2.12545	-0.0149254	0.0489806	0.106426	0.0214724	-0.269514	-0.227656	-0.255668	0.0758871	-0.424946	2.5504		CD2AP	0.504572	0.581069	0.547086	0.916802	1.40117	0.759245	2.6272	0.662852	-1.09615	-0.22973	-0.226974	-0.117284	-0.244928	-0.15	-0.206553	-0.0583756	-0.112717	-1.03034	-0.0658122
ENSTGUG00000005741	3.90521	1.45475	0.574104	0.549312	0.280884	0.303532	0.779042	0.153174	2.09587	0.158854	-0.203704	-0.143791	0.0781818	-0.0766962	-0.0762712	-0.144444	0.138743	-0.202852	2.29872		TTYH3	0.575977	0.69711	0.923281	0.638595	1.19163	1.19417	1.71455	1.06469	-0.865449	-0.148658	-0.221013	-0.210933	-0.181367	-0.139563	-0.182041	-0.22108	-0.0427077	-1.02437	0.158923
MAP2K5	1.81531	2.03394	1.47506	1.10949	1.35976	0.089941	0.106055	0.0104464	2.03841	-0.316327	-0.192308	0.108696	-0.270492	-0.366667	-0.261364	0.136364	-0.5	-1.32294	3.36135		ENSTGUG00000003713	1.29669	0.523349	0.583447	0.878661	1.99862	0.713085	1.10405	0.902089	-0.523488	-0.205202	-0.193694	-0.232759	-0.0552699	-0.219298	-0.0855513	-0.182819	-0.176471	-1.02995	0.506458
ATP6AP1	1.87856	0.985005	1.0297	2.46516	0.462983	0.485165	0.42846	0.264968	1.95359	-0.45	-0.5	-0.35	0.0294118	-0.415493	-0.0384615	-0.227273	-0.289474	-2.43955	4		RHOBTB3	2.22073	0.606328	0.466626	0.396324	1.65662	0.644041	1.12571	0.883624	-0.224064	-0.210227	-0.127566	-0.266839	-0.115635	-0.189189	-0.0731959	-0.138436	-0.234694	-1.03843	0.814366
HMOX1	0.931539	4	0.731714	0.43953	0.287003	0.345198	0.714975	0.260882	1.99094	0.0449438	-0.126632	-0.147929	0.13929	0.155689	0.0466238	0.092145	0.249175	0.346794	1.64414		CERS5	0.562076	0.523094	0.87412	1.77409	0.817554	0.825443	1.87789	0.745735	-0.192613	-0.174177	-0.0488215	-0.102294	-0.189655	-0.238095	-0.28355	-0.193122	-0.130807	-1.04768	0.85507
ZMYM6NB	2.3244	1.47232	1.40168	1.01013	0.295958	0.322182	0.850222	0.323097	1.79312	-0.0881503	0.0734665	-0.0508864	-0.00265487	-0.041657	-0.0428973	-0.0412979	-0.0310734	-0.163068	1.95619		ARL6	0.873842	0.828064	0.795895	0.584046	1.43462	0.900535	1.35912	1.22388	-0.674322	-0.196148	-0.261039	-0.248731	-0.130225	-0.234568	-0.197952	0.131443	-0.249386	-1.0865	0.412183
MTRR	1.82514	1.48664	1.45965	1.41225	0.334718	0.299918	0.592585	0.589109	1.76744	0.0777778	-0.12585	-0.00888889	0.0342205	0.109865	0.174863	0.192029	-0.0444744	0.308196	1.45924		ENSTGUG00000007671	0.9522	0.690484	0.790849	0.575164	1.46897	1.1436	1.34615	1.03259	-0.730278	-0.116531	-0.159639	-0.157627	-0.161728	-0.126932	-0.305882	-0.265494	-0.09375	-1.07577	0.345496
CADPS2	1.52034	2.16781	0.84666	1.5869	1.22774	0.161693	0.266353	0.222509	1.70451	-0.178373	-0.113281	0.139378	0.180462	-0.0721154	-0.16129	-0.0890052	0.00475367	-0.212661	1.91717		KBTBD11	0.644764	0.618702	0.88015	0.271093	1.48916	1.54522	1.45244	1.09847	-1.20978	-0.161395	-0.17292	-0.095582	-0.156219	-0.244681	-0.273137	-0.224274	-0.0688299	-1.07551	-0.134269
ENSTGUG00000016717	0.595945	1.40053	1.08852	2.92259	0.161852	0.421426	1.01185	0.397283	1.59227	-0.5	-0.275168	-0.3	-0.377551	-0.371345	-0.262712	-0.333333	0	-2.94872	4		RAB3IL1	0.83022	0.90318	0.857075	0.825847	1.0286	1.18817	1.09305	1.27386	-0.424063	-0.159459	-0.240331	-0.262397	-0.190141	-0.0775578	-0.242958	-0.11354	-0.113419	-1.07721	0.653143
ASS1	1.3604	0.914205	1.25678	2.43445	0.398526	0.21051	0.73647	0.688666	1.55228	-0.214286	0.123656	0.0365854	-0.0614035	-0.102564	0.0625	-0.0945946	-0.0526316	-0.229136	1.78142		ATP6V1H	0.742623	0.772954	0.894473	0.420157	1.11647	1.41969	1.26002	1.37361	-0.869198	-0.243088	-0.240823	-0.115487	-0.234868	-0.0735849	-0.239313	-0.14248	-0.119802	-1.0849	0.215704
ENSTGUG00000013752	1.37662	1.67742	1.60172	1.30976	0.294448	0.487994	0.743059	0.508983	1.55198	-0.230594	0.0182636	0.0723861	-0.289272	-0.315889	-0.299065	-0.309182	-0.309302	-1.39092	2.9429		MEI4	0.75752	1.12216	1.6339	0.315205	1.46531	0.906861	0.870163	0.928883	-0.123586	-0.190531	-0.0757576	-0.173701	-0.173333	-0.145514	-0.085917	-0.315436	-0.265138	-1.11259	0.989009
BCCIP	2.02808	2.21104	0.686941	0.964212	0.498972	0.618574	0.677102	0.315076	1.48128	-0.122581	0.0211581	0.0608195	-0.145695	0.115735	0.0687204	0.132948	0.0611511	0.138377	1.3429		GRB14	0.57441	1.72631	0.718704	0.442605	1.28969	1.29446	0.699886	1.25394	-0.390432	-0.236111	-0.25	-0.265957	-0.177778	-0.0961538	0.0517241	-0.27	-0.192308	-1.12796	0.737527
BBS12	1.6472	2.16267	1.14691	0.931233	0.326033	0.512931	0.687187	0.585835	1.47918	0.25	-0.5	-0.5	-0.3	-0.5	-0.5	-0.5	-0.0833333	-2.25452	3.7337		RNF182	0.70727	0.689248	0.598384	0.561858	2.25942	0.543097	0.947802	1.69292	-1.09015	-0.140449	-0.101852	-0.219101	-0.22093	-0.057377	-0.295181	-0.182051	-0.226027	-1.11887	0.0287217
PPP2R3B	1.19238	2.92096	0.794466	0.977603	0.875535	0.387369	0.337761	0.513924	1.47677	-0.266667	-0.00892857	-0.114583	0.003663	-0.124021	-0.201754	0.00310559	-0.18	-0.681842	2.15861		ENSTGUG00000000571	1.49553	0.475025	0.347998	0.237957	1.03935	1.86813	1.64208	0.893923	-1.09036	-0.178218	-0.17252	-0.174801	-0.140187	-0.22987	-0.226084	-0.129199	-0.193918	-1.09779	0.00743523
GNG4	4	0.307014	0.361414	0.552384	0.964813	0.241475	0.466817	0.235386	1.67437	-0.334532	-0.275862	-0.256198	0.0909091	-0.121392	-0.380597	-0.329545	-0.0235294	-1.40558	3.07995		KIAA1143	0.975491	0.95572	0.908102	0.573301	0.997618	1.54173	1.06499	0.983045	-0.426794	-0.292638	-0.21912	-0.198413	0.0349839	-0.230546	-0.235261	-0.0872534	-0.244404	-1.15796	0.731162
CNP	1.15273	3.38891	0.825311	0.454744	0.458968	0.374575	0.940047	0.404722	1.41823	-0.201754	-0.245421	0.0471698	-0.136866	-0.0127425	0.0535714	0.0149051	-0.000745156	-0.375419	1.79365		DGKZ	0.440001	0.535184	0.773014	1.41003	1.02415	0.708023	1.61636	1.49324	-0.616417	-0.255556	-0.143956	-0.15996	-0.26554	-0.165517	-0.0223881	-0.233161	-0.228916	-1.14422	0.527801
ENSTGUG00000001724	0.984733	2.54283	1.35662	0.78855	0.254173	0.441554	1.04721	0.584336	1.28541	-0.0714286	0.0483871	0.0327869	0.0221239	0.135179	0.103015	0.132911	0.109023	0.376334	0.909071		ABCG4	1.48052	0.692142	0.763779	0.65934	1.46399	0.913466	1.29334	0.73342	-0.29258	-0.176301	-0.128986	-0.116519	-0.137931	-0.171141	-0.339286	-0.159341	-0.25	-1.15977	0.867189
ADSL	1.35973	1.32457	0.853827	2.08692	0.194318	0.404045	1.10425	0.672346	1.24396	0	-0.025641	0.00649351	-0.125731	-0.235294	-0.0423729	-0.145161	0.06	-0.385713	1.62968		HSPBAP1	0.314979	0.916394	0.705809	1.19631	0.933729	1.20748	1.38533	1.33997	-0.635113	-0.317121	-0.248634	-0.177686	-0.23991	0.133484	-0.150655	-0.274011	-0.227723	-1.20211	0.566993
ENSTGUG00000011886	2.84608	1.41556	0.581351	0.760592	0.112681	0.393686	1.32699	0.563053	1.22548	-0.0131579	-0.414729	-0.393805	-0.222222	-0.396321	0.0263158	-0.466942	-0.433333	-2.44857	3.67404		ENSTGUG00000009918	0.800758	0.607542	0.353708	0.967527	1.28155	1.15904	2.13832	0.691565	-0.949275	-0.253103	-0.261737	-0.227891	-0.22822	-0.0935673	-0.115248	-0.125641	-0.197092	-1.16177	0.212496
TXNDC12	1.22708	2.03252	1.1147	1.22449	0.325926	0.743151	0.825911	0.506223	1.22135	-0.468354	-0.171779	-0.317109	-0.285714	-0.317427	-0.0955882	-0.293814	-0.404	-2.238	3.45935		PCF11	0.466597	0.379395	0.560087	1.43587	1.19124	1.05818	1.55052	1.35811	-0.859946	-0.231677	-0.269691	-0.132306	-0.262465	-0.110727	-0.159886	-0.202016	-0.161348	-1.18255	0.322605
ENSTGUG00000013103	0.725113	2.11497	2.17609	0.569422	0.34878	0.576253	0.771466	0.717907	1.21004	-0.25	-0.394737	-0.236111	-0.254717	-0.069378	-0.0725806	-0.038835	-0.323529	-1.38071	2.59075		PGAM5	0.411273	0.907191	0.508888	1.38935	0.863866	1.31001	1.5797	1.02973	-0.572424	-0.221739	-0.239669	-0.225962	-0.00220264	-0.277027	-0.281676	-0.225	-0.0611222	-1.21176	0.639332
ENSTGUG00000009653	1.26161	0.630857	0.644389	3.01806	0.353283	0.644019	0.980098	0.467686	1.18388	-0.261905	-0.354305	-0.418919	0	-0.470085	-0.436508	-0.488889	-0.28125	-3.1183	4		N6AMT1	0.841679	1.15073	0.884871	0.803385	1.07463	0.953393	1.29813	0.99318	-1.63123	-0.246649	-0.276786	-0.204961	-0.189895	-0.0612245	-0.198953	-0.11553	-0.268276	-1.21839	-0.412837
ENSTGUG00000009368	0.926047	2.5776	1.27774	0.771682	0.242075	0.411083	1.34099	0.452783	1.18231	0.0769231	-0.0813953	-0.166667	-0.285714	-0.297468	-0.22549	-0.153061	-0.340909	-1.19937	2.38168		CDKN1B	0.482961	0.2566	0.363032	0.849692	1.89422	1.26469	1.80215	1.08665	-0.252119	-0.236957	-0.289041	-0.201595	-0.0853659	-0.301653	-0.239612	-0.136076	-0.0869018	-1.24419	0.992073
MICU1	1.49128	1.68349	1.44321	0.902797	0.536176	0.491836	0.701531	0.749687	1.15498	-0.397959	0.0707965	-0.0283951	-0.201823	-0.200962	-0.0850202	0.00773994	-0.15704	-0.842861	1.99784		ENSTGUG00000004802	1.03385	0.942761	0.841352	0.833413	0.810215	1.37698	1.07943	1.082	-0.312887	-0.179715	-0.282473	-0.305328	-0.21068	-0.110778	-0.221068	-0.170886	-0.105263	-1.24274	0.929852
CCNDBP1	1.28442	1.58774	1.59403	1.03245	0.417775	0.598017	0.8204	0.665165	1.13636	-0.469499	-0.415344	-0.209891	-0.180162	-0.153986	-0.466434	-0.463855	-0.471216	-3.29799	4		RNF214	0.523173	0.741783	1.03113	1.27186	0.856938	1.12638	1.32918	1.11956	-1.81893	-0.205323	-0.233405	-0.254464	-0.152709	-0.268116	-0.131111	-0.23523	-0.108277	-1.23249	-0.586444
MFSD8	1.35962	1.35376	1.39287	1.3523	0.266423	0.703952	0.716719	0.854367	1.10286	-0.0206897	-0.15928	-0.244125	-0.103306	-0.0242787	0.0522727	0.0195122	0.0968992	-0.296899	1.39976		PLXNC1	0.136897	0.489085	0.740871	0.399855	1.42764	1.15011	2.18265	1.4729	-1.02987	-0.187943	-0.269231	-0.177966	-0.210345	-0.24359	-0.238636	-0.180412	-0.0970149	-1.24222	0.212345
CRHBP	1.36265	2.53621	0.947191	0.609165	0.648691	0.627916	0.6088	0.659383	1.10009	-0.0950578	-0.00483016	-0.0592201	-0.11498	-0.0108578	0.0158672	0.0116279	-0.0366882	-0.214777	1.31486		RAF1	0.192156	0.285469	0.795716	1.35664	0.50545	1.53457	1.46334	1.86665	-0.36076	-0.233333	-0.198795	-0.274194	-0.217195	-0.203125	-0.20235	-0.258772	-0.0496183	-1.2771	0.916336
GTPBP10	1.59524	1.6635	0.996494	1.18496	0.768107	0.853632	0.576929	0.361135	1.08763	-0.0151515	0.0479876	-0.119423	-0.212154	-0.128831	-0.0269841	0.0182073	0.108451	-0.249338	1.33696		POMGNT1	0.722373	0.765292	1.07199	0.942817	0.735429	0.897187	1.29578	1.56913	-1.36872	-0.199875	-0.22885	-0.28963	-0.109665	-0.308176	-0.216298	-0.0953307	-0.191333	-1.29137	-0.0773437
THBS4	0.927074	1.36273	2.19397	0.953081	0.688422	0.45116	0.873607	0.549948	1.08486	-0.09375	-0.0191176	-0.112564	0.118524	-0.198217	-0.0793001	-0.0513514	0.0025641	-0.321975	1.40684		QPCT	0.495005	0.413278	0.668822	0.656032	1.21656	1.11137	2.12303	1.31591	-0.847886	-0.240426	-0.198113	-0.172662	-0.158019	-0.291045	-0.154362	-0.26	-0.172566	-1.28098	0.433089
NINJ2	0.739488	3.83668	0.33324	0.516693	1.09014	0.472792	0.729256	0.281715	1.07596	-0.101351	-0.139053	-0.166667	-0.202857	-0.239788	-0.0176471	-0.218182	-0.330918	-1.1144	2.19036		RAD51AP1	0.691207	0.683163	0.807606	0.675308	1.54944	1.23632	1.12097	1.23599	-0.350473	-0.0789474	-0.234146	-0.302817	-0.107287	-0.255102	-0.257333	-0.256098	-0.158824	-1.30342	0.952951
C6orf106	0.925164	1.9534	1.4275	1.06876	0.32873	0.865731	0.626415	0.804293	1.03381	-0.354651	-0.138989	-0.0421687	-0.112245	-0.0820657	-0.0374677	-0.0673913	-0.103369	-0.746689	1.7805		RIT1	0.644148	0.783318	0.766242	1.32281	0.74865	1.08735	1.39791	1.24957	-0.386843	-0.26	-0.215426	-0.158537	-0.181319	-0.12766	-0.361261	-0.229167	-0.119403	-1.31945	0.932608
CABP1	1.47509	2.0904	1.11603	0.656637	0.79264	0.67893	0.701787	0.488478	1.00392	-0.0253576	-0.00840752	0.0421007	-0.00134048	0.0876504	0.00196078	0.0156951	0.00934256	0.0884677	0.915455		ABCB10	0.56642	0.987834	0.972408	0.94025	0.972648	1.22282	0.91212	1.4255	-1.43178	-0.145068	-0.232584	-0.190391	-0.142564	-0.195581	-0.229167	-0.253514	-0.269094	-1.28599	-0.145787
CD82	1.2717	1.71574	1.19576	1.14519	0.624599	0.569396	0.655946	0.821677	0.995984	0.0277487	0.0259336	0	0.0918197	0.0772901	0.0375408	0.0406613	0.101622	0.292825	0.703158		CSGALNACT2	0.87559	0.0956112	0.383012	0.809241	1.08148	1.41976	2.0741	1.26121	-1.42963	-0.253994	-0.192063	-0.243215	-0.26569	-0.236111	-0.265599	-0.153595	-0.0788288	-1.32349	-0.106134
ENSTGUG00000005031	2.18777	1.62103	0.816857	0.685538	0.751618	0.692543	0.813097	0.43155	0.982069	0.214286	0.0555556	-0.130435	-0.227273	-0.268145	-0.291304	-0.125	-0.185714	-0.756898	1.73897		ENSTGUG00000000021	0.394458	0.255583	0.517731	0.998035	1.10821	1.27564	1.56572	1.88462	-1.70539	-0.13466	-0.228383	-0.248871	-0.204225	-0.141466	-0.199762	-0.27961	-0.258427	-1.32262	-0.382767
ENSTGUG00000008770	1.45811	1.53178	0.937797	1.3602	0.438532	0.754906	0.965933	0.552739	0.963277	-0.316112	0.00319635	-0.103448	-0.140267	-0.0739092	-0.0311721	-0.0581699	-0.0244161	-0.582121	1.5454		CAAP1	0.520678	0.434667	0.566645	0.355432	1.53422	1.81501	1.5415	1.23184	-0.994473	-0.256647	-0.266642	-0.266885	-0.124654	-0.246324	-0.21917	-0.247325	-0.0844391	-1.34691	0.352437
SNRNP40	1.21775	1.67563	1.2228	1.16013	0.701788	0.542295	1.07031	0.409302	0.953966	-0.5	-0.227273	-0.408451	-0.431034	-0.290698	-0.14	-0.0714286	-0.29661	-2.14974	3.10371		GTF2H5	0.952778	0.658183	0.613072	0.449449	1.83653	1.36656	1.08327	1.04016	-0.618924	-0.245174	-0.335749	-0.200301	-0.123529	-0.208333	-0.306584	-0.145833	-0.15625	-1.37343	0.754508
SNX30	1.50971	0.813172	1.3659	1.56212	0.428036	0.825085	0.687426	0.80856	0.9336	-0.0367847	-0.151163	-0.132628	-0.0266215	-0.123057	-0.0953545	0.0411862	-0.036302	-0.413095	1.3467		PLEKHD1	0.882459	0.538449	0.554868	1.17913	2.06983	0.430679	0.449297	1.89528	-0.421967	-0.108796	-0.164931	-0.298387	-0.272477	-0.317518	-0.183014	-0.261194	-0.13467	-1.3895	0.967533
ZNF385B	1.57283	1.59639	0.898928	1.17136	1.15027	0.508951	0.550952	0.550311	0.924509	-0.031768	0.0628743	-0.0909091	-0.0630355	0.011806	0.0169683	-0.0594406	-0.110602	-0.192821	1.11733		ENSTGUG00000001387	0.85798	0.776021	1.08589	0.699276	1.56185	1.03333	0.983237	1.00241	-0.805015	-0.0589942	-0.250787	-0.198095	-0.321752	-0.157848	-0.185062	-0.271715	-0.312268	-1.41025	0.605235
TIMM17A	1.88412	1.34204	1.07036	0.936001	0.905232	0.413399	1.00834	0.440511	0.918928	0.0789474	0.056962	0	-0.125	-0.00670241	-0.0283019	0.0483871	-0.0128205	0.00706785	0.91186		ENSTGUG00000012122	0.287573	1.18815	0.675674	0.760693	1.29964	1.52834	1.20973	1.05019	-0.909436	-0.141727	-0.218137	-0.219832	-0.34643	-0.236976	-0.0869457	-0.289689	-0.221077	-1.4108	0.501364
ENSTGUG00000009650	1.64306	0.478514	1.51426	1.59217	0.563894	0.952008	0.466828	0.789262	0.915338	-0.325911	-0.109795	-0.0532734	0.00497018	-0.0786408	-0.0603272	0.0390625	-0.173522	-0.59956	1.5149		VASH1	0.47727	0.644599	0.654734	1.0028	0.979512	1.2099	1.33898	1.6922	-0.908307	-0.261905	-0.292453	0	-0.199849	-0.179426	0	-0.213096	-0.185818	-1.39262	0.484314
CMC2	0.589305	1.98501	1.12972	1.52022	0.792285	0.708678	0.695101	0.579678	0.912354	-0.2	-0.211538	-0.135193	-0.0714286	0.0325733	-0.00553505	0.0661157	-0.0241158	-0.417406	1.32976		CUL5	0.910075	0.574023	0.683274	0.613455	1.34646	1.42213	1.42208	1.0285	-0.404081	-0.126866	-0.215736	-0.120553	-0.328358	-0.17619	-0.369947	-0.174725	-0.26908	-1.45671	1.05263
PGD	1.38351	1.07748	1.11812	1.61466	0.42054	0.648213	1.10648	0.631009	0.888141	-0.10828	-0.00437318	-0.0894428	0.0945946	-0.0735736	0.0514019	0.00847458	0.0614618	-0.0442482	0.932389		ZW10	0.804703	0.736829	0.941935	0.959991	0.847533	1.23505	1.26497	1.20899	-0.990504	-0.211302	-0.312207	-0.23855	-0.330781	-0.205769	-0.0945559	-0.281553	-0.115323	-1.44233	0.451828
RANBP3	1.53611	0.529851	2.15266	0.964139	0.675944	0.0406539	0.540563	1.56008	0.87944	-0.056872	-0.0527809	-0.00796626	-0.11089	0.0191884	-0.0855705	0.00711514	0.00993378	-0.202699	1.08214		ARL3	1.29648	0.319835	0.64636	0.415708	2.00153	0.714938	1.64246	0.962696	-0.93639	-0.242331	-0.0779221	-0.178733	-0.186937	-0.3	-0.222667	-0.395425	-0.213287	-1.49842	0.562025
AIG1	1.63659	1.42458	1.18267	0.918758	0.647226	0.597646	1.01001	0.582515	0.86353	-0.0166667	-0.0920177	-0.0854411	0.0517544	-0.0253311	0.0565476	0.0248227	-0.0529158	-0.101661	0.965191		UNC79	0.282836	0.611986	0.362384	1.48841	1.29766	1.53573	1.05127	1.36972	-1.19043	-0.291563	-0.344444	-0.229323	-0.150146	-0.236364	-0.264815	-0.139535	-0.161435	-1.45827	0.267838
ENSTGUG00000003331	1.17442	1.33839	1.2635	1.37605	0.698489	0.834427	0.758065	0.55666	0.855466	-0.293911	-0.0708661	-0.0482625	-0.155063	-0.27797	0.0435356	-0.0966587	-0.0942029	-0.779289	1.63475		KCTD10	0.263288	0.498125	0.673639	1.00233	0.946445	1.51454	1.79269	1.30894	-0.273336	-0.222543	-0.101852	-0.15	-0.333333	-0.254717	-0.295699	-0.342105	-0.154676	-1.5141	1.24077
ENSTGUG00000011203	0.847182	2.31465	0.788836	1.17326	1.35833	0.250531	0.950377	0.316831	0.83315	-0.183932	-0.0372822	-0.0991304	-0.248848	-0.102097	-0.309269	-0.0610948	-0.295956	-1.06073	1.89388		ENSTGUG00000007072	0.897139	0.99098	1.24531	0.488778	1.00491	0.976084	1.28193	1.11487	-1.19158	-0.262924	-0.176916	-0.355282	-0.242311	-0.244584	-0.167606	-0.281999	-0.133607	-1.50319	0.311609
PLA2G3	1.41411	1.64119	1.37088	0.686004	0.424368	0.719126	1.10009	0.64424	0.823956	-0.0306859	-0.0567686	0.0317919	0.0534759	0.105943	0.0448852	0.0187793	0.0737705	0.175617	0.648339		ALDH7A1	0.410568	0.524046	0.616549	0.884868	1.03634	1.25368	1.87065	1.40329	-0.638786	-0.359756	-0.196203	-0.267241	-0.111621	-0.253846	-0.317857	-0.22619	-0.138037	-1.52436	0.885572
ENSTGUG00000010445	1.07319	1.5796	1.30618	1.15179	0.422118	0.844948	0.958616	0.66355	0.822854	-0.00337079	-0.0408163	0.0781818	0.0664683	0.0678253	0.0392887	0.0505952	0.0325203	0.210897	0.611957		MCMBP	0.413566	0.549781	0.979755	1.18554	0.876547	0.999005	1.72188	1.27392	-1.67951	-0.169516	-0.263804	-0.338298	-0.325871	-0.308786	-0.104953	-0.241706	-0.126822	-1.53713	-0.142387
RABL3	1.84347	1.54936	0.727388	0.982382	0.418251	0.972926	0.850752	0.65547	0.816474	-0.0828221	-0.0921376	0.0960396	0.0225464	0.00734463	0.0583864	0.0159091	-0.0522388	-0.0198384	0.836313		C2orf44	0.181883	0.511171	0.787414	0.422842	1.24318	1.51978	1.64237	1.69136	-0.602619	-0.205521	-0.224832	-0.333333	-0.15873	-0.314815	-0.195652	-0.154545	-0.295918	-1.51802	0.915404
SLC13A3	0.885295	0.469469	0.405264	3.33681	0.218946	0.643178	1.12295	0.918086	0.811979	-0.0454545	-0.301242	-0.423077	-0.304954	-0.233703	-0.196721	-0.213433	-0.428571	-1.94784	2.75982		ENSTGUG00000013175	1.13153	0.316496	0.741365	0.987142	1.21973	1.23453	1.57542	0.793793	-0.311808	-0.277778	-0.333333	-0.115385	-0.346847	-0.259259	-0.136364	-0.227273	-0.190476	-1.53894	1.22713
GMDS	1.03404	1.28497	1.76631	1.00072	0.530384	0.683682	0.941046	0.758845	0.803564	-0.15	0	-0.0151515	-0.217647	-0.254777	0.0714286	-0.203704	-0.189189	-0.741254	1.54482		ENSTGUG00000003082	0.716459	0.991498	1.10025	0.761213	0.869192	1.33502	1.00633	1.22004	-0.459723	-0.180855	-0.121636	-0.311881	-0.215596	-0.281589	-0.35458	-0.185686	-0.262212	-1.55631	1.09659
TCEA2	1.08954	1.97261	1.24476	0.772717	0.406873	0.684954	1.19201	0.636546	0.798565	-0.0664062	-0.0272547	-0.079024	-0.377934	0.0506035	-0.0439331	-0.0617716	-0.0830508	-0.58156	1.38012		GGACT	1.31655	0.216019	1.01607	0.819392	1.5964	0.81483	1.13298	1.08776	-0.779685	-0.202381	-0.136842	-0.273756	-0.177419	-0.284431	-0.328283	-0.312155	-0.200935	-1.54602	0.76633
HPRT1	1.55902	1.39729	1.15484	0.966397	0.57114	0.830897	0.803803	0.716604	0.796959	-0.186627	-0.0130674	0.00746269	-0.00694444	-0.152242	-0.146141	-0.0432498	-0.0154799	-0.414956	1.21191		ENSTGUG00000003992	0.598629	0.720341	0.624125	1.00159	1.23035	1.07443	1.44982	1.30071	-1.94191	-0.198745	-0.195599	-0.109233	-0.39779	-0.316609	-0.255823	-0.26988	-0.206215	-1.62175	-0.320159
KDM1B	1.5426	1.24582	1.19702	1.08851	0.481439	0.845143	0.71427	0.885197	0.794156	-0.167436	-0.0467422	-0.119949	-0.134146	0.0346939	-0.138026	0.0109489	-0.126076	-0.509079	1.30324		DGKI	0.34387	0.338054	0.551099	0.419138	1.13333	1.69047	0.940603	2.58344	-1.43195	-0.322102	-0.148	-0.33391	-0.408517	-0.23516	-0.256098	-0.150177	-0.140394	-1.69506	0.26311
CA7	1.25015	1.60552	1.31364	0.901755	0.549747	0.79916	0.780822	0.799212	0.791908	0.0467626	0.0306122	0.0546306	-0.0547445	-0.0533981	-0.0540984	-0.075	-0.00199203	-0.0779349	0.869843		GAS2	1.16084	0.399758	0.446539	0.156123	1.0156	1.01666	1.23033	2.57414	-0.978009	-0.333669	-0.318108	-0.35509	-0.080402	-0.261589	-0.284582	-0.207916	-0.178529	-1.67736	0.699349
ENSTGUG00000007483	0.778218	2.22975	1.32552	0.725283	0.211242	0.695005	1.24053	0.794449	0.782373	-0.245763	-0.204918	-0.166667	-0.0363636	-0.18599	-0.452941	-0.290123	-0.228571	-1.60292	2.38529		TNFRSF19	0.476567	0.910739	0.855284	0.451244	1.24456	1.01499	1.55496	1.49165	-1.65984	-0.307175	-0.130752	-0.199647	-0.335733	-0.357356	-0.168416	-0.333844	-0.204412	-1.698	0.0381582
C11orf96	1.62604	1.28628	1.09682	1.03371	0.964842	0.637694	0.994899	0.359729	0.770021	-0.0110533	-0.100492	-0.0784705	-0.0832961	-0.0567652	-0.126185	-0.0591483	0.00115741	-0.375382	1.1454		CTSD	0.640926	0.328277	0.331557	0.622405	1.40072	1.13361	2.55766	0.984843	-0.480607	-0.159794	-0.3	-0.33871	-0.164384	-0.176471	-0.423077	-0.295918	-0.211111	-1.77893	1.29832
ALDH1A2	2.34179	1.13953	0.836572	0.720998	1.14762	0.219771	1.16299	0.430741	0.766965	-0.00649351	-0.0653775	0.0203354	-0.228261	-0.107821	-0.016696	-0.0726916	-0.157603	-0.476786	1.24375		EFCAB10	0.502819	0.949023	0.964247	0.923742	0.994238	0.93536	1.31539	1.41518	-0.912168	-0.172209	-0.28714	-0.180115	-0.277202	-0.376997	-0.3	-0.153061	-0.324102	-1.72352	0.811347
ENSTGUG00000005479	1.50866	1.25789	1.42201	0.819778	0.441889	0.532816	1.25861	0.758344	0.743389	-0.472222	-0.174699	-0.285714	-0.18	-0.0989583	-0.0428571	-0.166667	-0.180851	-1.50793	2.25132		CD80	0.464801	1.63473	0.437377	0.239069	1.2043	1.73973	1.46869	0.811293	-0.903335	-0.19011	-0.396266	-0.0677419	-0.349776	-0.229839	-0.28733	-0.310458	-0.264706	-1.78477	0.881437
ABCF2	0.753589	1.9406	1.4109	0.895509	0.421393	0.903978	0.862295	0.811741	0.737422	0.0224839	0.0714286	-0.00391134	-0.0095057	0.0268929	-0.00409357	0.0284464	0.00891266	0.101867	0.635555		DDX20	1.02516	0.370889	0.383999	1.00704	1.21578	1.34473	1.31026	1.34215	-2.58056	-0.220982	-0.340855	-0.349558	-0.151438	-0.376515	-0.101164	-0.271889	-0.294544	-1.78753	-0.793032
ENSTGUG00000006913	0.825553	1.47889	1.75479	0.93723	0.557492	0.778137	0.824891	0.843014	0.734248	-0.28481	-0.131579	0.0241379	-0.0728155	-0.0171569	-0.1	-0.0389222	0.0196078	-0.465502	1.19975		TPBG	0.31183	0.253454	0.305749	0.274818	3.26234	1.47558	1.13007	0.986164	-0.481739	-0.286517	-0.257895	-0.360465	-0.146341	-0.171642	-0.3	-0.379397	-0.210938	-1.7774	1.29566
CCDC134	0.608777	1.99268	1.65397	0.739269	0.484248	0.848689	0.855464	0.81691	0.73288	-0.264075	-0.27234	-0.37874	-0.232441	0.00277778	-0.183642	0.0270588	-0.159549	-1.20767	1.94055		ENSTGUG00000011965	0.777117	0.997176	0.841577	0.722434	0.969947	1.08803	1.50408	1.09965	-0.835026	-0.126582	-0.399344	-0.373711	-0.304054	-0.2751	-0.3471	-0.292507	-0.0154321	-1.87636	1.04134
TSPAN3	1.04425	1.65143	1.09991	1.17148	0.55261	0.895643	0.826657	0.758029	0.711676	-0.113264	-0.000696056	-0.0320641	-0.0350158	-0.221337	-0.315889	-0.205221	-0.0391621	-0.757714	1.46939		ENSTGUG00000010175	0.610085	0.223598	1.10399	0.936004	0.968265	1.50717	1.56959	1.08129	-0.321423	-0.221014	-0.170139	-0.123693	-0.384393	-0.360294	-0.334507	-0.288679	-0.266667	-1.8287	1.50728
PCYT1A	1.08929	1.60563	1.2329	1.01227	0.486815	0.665437	1.18952	0.718143	0.691043	-0.136051	0.0551504	0.00838323	-0.109756	-0.0192249	0.0124792	-0.035254	-0.0212632	-0.180855	0.871898		ENSTGUG00000002210	1.09501	0.914116	0.988203	0.558914	0.834081	1.34087	1.0432	1.22559	-1.58866	-0.138728	-0.150718	-0.332536	-0.386486	-0.3	-0.314332	-0.347458	-0.223618	-1.87426	0.285596
ENSTGUG00000009561	1.74491	2.01884	0.521039	0.645746	0.832137	0.590015	1.07532	0.571988	0.683757	0.0539739	-0.0288198	-0.157988	-0.0776173	-0.0292588	-0.0416667	0.0215517	-0.0153153	-0.202924	0.886682		ENSTGUG00000005964	0.25	0.313707	0.515464	0.916988	2.47156	0.738762	1.74829	1.04523	-0.849591	-0.214286	-0.428571	-0.313953	-0.313953	-0.32967	-0.0945274	-0.241294	-0.269231	-1.92162	1.07203
DBNDD2	1.29776	2.00288	0.891127	0.725544	0.521406	0.540608	1.56056	0.46012	0.67368	-0.16443	-0.180365	-0.057971	-0.152893	0.0257453	-0.0503876	-0.130769	-0.0746269	-0.584056	1.25774		CHSY1	0.701244	0.393815	0.873182	0.886874	1.82569	0.925134	1.40766	0.9864	-1.82677	-0.269231	-0.238636	-0.321705	-0.386968	-0.258621	-0.155395	-0.275061	-0.392157	-1.97811	0.151346
MCTS1	1.93182	1.38889	0.954452	0.638926	1.16585	0.605284	0.800257	0.514523	0.671228	0.0635541	0.0555947	0.0635373	-0.0272309	-0.0169078	-0.00926811	-9.88e-05	-0.0555556	0.053583	0.617645		ENSTGUG00000009082	0.0969939	0.2539	0.731265	0.677082	1.01394	1.25606	1.76844	2.20233	-2.25442	-0.222222	-0.295396	-0.248252	-0.251351	-0.293566	-0.407937	-0.287975	-0.323171	-1.9827	-0.271719
ASNS	0.633862	0.968858	1.60378	1.69575	0.663382	0.885959	0.870733	0.677676	0.662224	-0.416031	-0.232759	-0.323529	-0.10119	-0.161017	-0.450355	-0.244076	-0.291878	-2.05087	2.71309		ENSTGUG00000003537	0.162935	0.442333	0.30954	0.471334	1.76603	1.37034	1.74427	1.73322	-1.63084	-0.293814	-0.3	-0.173913	-0.277778	-0.5	-0.330357	-0.32	-0.13522	-2.12319	0.49235
ALKBH1	0.9973	2.10955	1.07556	0.715735	0.557471	0.855995	0.67375	1.01464	0.659105	-0.119965	-0.06	-0.0693161	0.0234043	-0.027188	-0.176271	-0.00429799	-0.0118243	-0.329292	0.988397		ENSTGUG00000016023	1.20463	0.114394	0.317319	0.316339	1.10752	0.708748	2.15429	2.07675	-1.42032	-0.366255	-0.355297	-0.369792	-0.138875	-0.4375	-0.338095	-0.2254	-0.192005	-2.20871	0.788397
TDRP	0.578773	0.294155	0.671266	3.3076	0.209209	1.03173	1.15218	0.755088	0.623991	0	-0.1	-0.0869565	0.0660377	-0.0944056	-0.0652174	-0.166667	-0.128571	-0.485358	1.10935		BCL2L1	0.318269	0.414634	0.53897	0.904143	1.08365	1.71445	1.67757	1.34831	-1.97106	-0.409091	-0.365979	-0.226027	-0.198718	-0.394231	-0.275281	-0.359155	-0.232673	-2.19539	0.224324
USP35	1.30587	1.5473	1.18755	0.799782	0.561702	1.09449	0.756936	0.746371	0.61546	-0.037415	-0.188147	-0.208772	-0.235469	-0.231375	-0.239726	-0.0411765	-0.0774947	-0.969692	1.58515		ENSTGUG00000014399	0	0.890653	0.274119	0.461056	1.07605	0.78872	1.72	2.7894	-0.866425	-0.306094	-0.367788	-0.308926	-0.254202	-0.106335	-0.34188	-0.337989	-0.453125	-2.27772	1.4113
ZNF385D	1.46815	0.581131	1.00572	1.78521	0.872367	0.72446	0.839688	0.723273	0.615243	0.0361272	-0.154303	-0.0453268	-0.0282759	-0.0814029	-0.0138705	0.0218216	-0.0369261	-0.222344	0.837587		ENSTGUG00000005612	0.358353	1.05185	1.06959	0.353926	0.942403	0.750958	1.35582	2.11709	-0.407237	-0.0610465	-0.195652	-0.425532	-0.286325	-0.411243	-0.405013	-0.437853	-0.270335	-2.41695	2.00971
CUTC	1.45368	1.73596	1.11983	0.515775	0.464539	0.937066	1.29305	0.480099	0.603955	-0.126113	-0.114428	-0.0574913	-0.367052	-0.170118	-0.204878	-0.0987654	-0.242331	-1.10465	1.7086		SLC25A16	0.6265	0.966247	1.06891	0.777517	1.04796	1.30346	1.0225	1.18691	-1.36265	-0.332827	-0.387324	-0.256219	-0.3	-0.271028	-0.272059	-0.394737	-0.287402	-2.17691	0.814259
SERGEF	0.6736	0.321441	2.90563	0.922387	0.967076	0.537696	1.15222	0.519954	0.602309	-0.294286	-0.30303	-0.222838	-0.0922131	-0.152273	-0.189349	-0.0185996	-0.0150442	-1.01868	1.62099		FBXO28	0.648934	0.863962	0.195644	0.531373	0.790061	1.54895	2.11	1.31107	-1.45121	-0.405956	-0.287456	-0.259897	-0.263232	-0.382593	-0.280036	-0.334803	-0.294159	-2.19124	0.740029
ARHGEF3	1.26724	0.985202	1.33771	1.23041	1.3644	0.770801	0.533224	0.511014	0.600431	0.0135135	-0.00632911	0	-0.0557377	-0.0208333	0.0254902	-0.0464684	-0.142384	-0.171068	0.771499		CAP2	0.535705	0.997438	0.269302	0.339813	1.81136	1.49662	1.38825	1.16152	-1.57964	-0.163704	-0.437943	-0.395299	-0.328883	-0.233051	-0.393048	-0.343254	-0.343697	-2.45625	0.876612
CHFR	1.24524	1.01983	1.10216	1.4377	0.556981	1.02657	0.827168	0.78434	0.588673	0.284922	-0.191877	-0.0559503	-0.14	-0.261158	-0.130769	-0.134945	-0.260736	-0.670708	1.25938		VPS39	0.679011	0.513545	0.464633	0.348354	1.37751	1.67373	1.65188	1.29134	-2.04474	-0.328571	-0.277778	-0.324468	-0.406977	-0.328283	-0.283537	-0.349246	-0.368313	-2.36732	0.32258
RALGAPA1	1.00167	1.08859	1.25067	1.46169	0.45177	0.862075	0.845852	1.03768	0.586931	-0.0477387	-0.0730061	-0.0995851	0.0045045	-0.162936	-0.0284974	0.00411862	-0.0523466	-0.33463	0.921561		NEFL	0.698279	0.252398	0.267592	0.342406	1.70339	1.83189	1.98914	0.91491	-3.13321	-0.343666	-0.384774	-0.460396	-0.343493	-0.441573	-0.29906	-0.363222	-0.335165	-2.92547	-0.20774
ENSTGUG00000011303	0.988495	0.869323	0.904456	2.03729	0.398757	0.340812	0.719838	1.74103	0.584637	-0.0343511	-0.157895	-0.269231	0.1875	-0.0979167	-0.168571	-0.125	-0.271429	-0.727264	1.3119		ENSTGUG00000008568	0.174163	0.109008	0.517801	0.0175384	2.05417	1.68653	1.55452	1.88626	3.0839	0.00943396	-0.321429	-0.357143	-0.259259	-0.3	-0.264706	-0.0121951	-0.368421	-1.61032	4
ATP5G3	1.82154	1.39659	0.854252	0.714333	1.25679	0.546701	0.811357	0.598434	0.574991	0.00418814	0.00205011	-0.0591106	-0.119621	-0.00652921	-0.0268373	-0.0295567	0.045	-0.139218	0.714209		MAP2K5	2.12275	0.464181	2.35862	2.21048	0.148847	0.0640635	0.581308	0.0497513	2.79737	0.0398872	0.0732759	0.090796	0.314815	0.140682	0.238277	0.178095	0.282686	1.07224	1.72514
IQSEC3	0.907622	1.42842	1.32775	1.12085	1.05361	0.941712	0.585048	0.634983	0.573433	-0.200437	-0.0459588	-0.127803	-0.0946286	-0.0472584	-0.024002	-0.0699816	-0.110694	-0.53332	1.10675		VAMP1	2.36964	1.85816	1.81948	0.946647	0.194601	0.227897	0.304801	0.27877	2.77663	-0.0128205	0.0752979	0.190037	0.0407725	0.0497685	-0.0943396	0.0800654	0.0454545	0.277559	2.49907
TMEM183A	1.10512	2.00177	0.989642	0.67667	0.479271	0.745276	1.39	0.612247	0.564855	-0.1	-0.0466667	-0.0125	-0.0869565	-0.0932203	0.0342466	0.0384615	-0.111111	-0.276278	0.841134		MOCS2	3.62169	1.35674	1.46214	0.540641	0.492927	0.525859	0	0	2.56212	0.12963	-0.016129	0.136364	0.1	-0.0833333	0.184211	0.0333333	-0.0714286	0.30905	2.25307
CDC42SE2	0.739756	1.26727	1.35033	1.41459	0.851344	0.692086	0.644633	1.03999	0.563913	0.00493421	-0.00455063	0.0346658	0.0417193	0.0101573	0.0302419	0.027439	-0.0225343	0.0882037	0.47571		TMEM234	1.34633	1.58419	2.02445	1.88657	0.427832	0.193495	0.28773	0.249401	2.90492	-0.248428	-0.114137	0.0649351	0.13981	0.131579	-0.0191638	-0.140669	0.107547	-0.0718049	2.97673
ENSTGUG00000002160	1.33617	1.44047	1.15674	0.829341	0.678021	0.884614	0.718235	0.956407	0.557005	-0.5	-0.354839	-0.13747	-0.177536	-0.311203	-0.0810056	-0.394737	-0.174107	-1.84241	2.39941		ENSTGUG00000011705	0.137036	0.223936	0.33053	4	0.501475	0.135288	0.145216	0.160329	2.12529	0.0586493	0.104113	0.0924437	0	-0.0358491	0.0942261	-0.00529501	0.00094518	0.258204	1.86709
MRPS33	1.4502	1.42765	0.930834	0.95195	0.82063	0.45979	1.47757	0.48137	0.555444	-0.0655738	-0.0289575	-0.0895954	-0.157143	-0.0932203	-0.280822	-0.0666667	-0.0588235	-0.639306	1.19475		SRD5A2	1.31329	3.0843	1.46006	0.650623	0.399407	0.418312	0.465921	0.208086	2.43527	-0.209552	-0.349829	-0.0354691	0.039604	0.171141	-0.267494	-0.326446	-0.0753086	-0.89355	3.32882
PFKP	0.840078	1.53438	1.51821	0.857925	0.67181	0.987167	0.744294	0.84614	0.547927	-0.058642	-0.012468	-0.00575935	-0.147562	-0.0756028	-0.00494473	-0.0532628	-0.0578512	-0.304363	0.852291		SLC13A3	0.532618	0.292728	0.307678	4	0.55777	0.191542	0.2882	0.210799	2.03739	0.125	0.166667	0.0192308	0.104651	0.0483871	0.0285714	0.0294118	0.245098	0.577944	1.45945
KLHDC3	1.0896	1.54872	1.38328	0.72781	0.489035	0.607338	1.2096	0.94462	0.547048	-0.124113	-0.0822785	0.0336134	-0.234568	-0.156958	-0.054878	-0.186869	-0.143052	-0.715354	1.2624		ASS1	2.4216	0.852902	1.6682	1.49021	0.289073	0.345906	0.412007	0.520096	1.99787	-0.0960983	-0.00574053	0.0148026	-0.00116482	-0.02	-0.007109	-0.0483871	0.070073	-0.0681883	2.06606
SESTD1	1.31066	1.12675	1.25962	1.04913	0.633898	0.89941	0.929144	0.791396	0.544611	0.075804	-0.0204474	-0.0125967	0.0391683	0.0345175	0.0155844	0.0262964	0.0191136	0.128536	0.416075		ENSTGUG00000017273	0.488218	1.60255	1.41538	2.89196	0.212779	0.365446	0.745826	0.277838	2.13768	0.202247	0.12908	-0.0168539	-0.0327103	0.23913	0.218519	0.202899	0.0984704	0.798286	1.33939
SLC32A1	1.05257	1.53908	1.38399	0.767989	0.5415	0.955101	0.87723	0.882547	0.54272	-0.0702247	0.0747664	-0.00802139	-0.0299145	-0.00290698	0.0226824	0.0124283	0.0147368	0.00983183	0.532889		ITIH2	0.804127	0.406517	0.358767	4	0.45774	0.255915	0.370442	0.397237	1.82615	-0.265556	0.0321984	-0.0262281	-0.262743	-0.224242	-0.243624	-0.315574	-0.129375	-1.14944	2.97559
KCNK9	0.562558	1.25848	1.94846	0.96944	0.848486	0.519341	0.666749	1.22648	0.539223	-0.40625	-0.367188	-0.271429	-0.0915119	-0.395765	-0.345771	0.0570934	-0.231458	-1.86777	2.40699		ENSTGUG00000013752	1.1799	1.04839	2.62079	1.39109	0.547651	0.319706	0.504434	0.388042	2.27636	-0.174419	-0.0625	0	-0.5	-0.285714	0	-0.0961538	0.0714286	-1.06207	3.33843
PPAP2A	1.52993	1.51244	1.04143	0.64509	0.843005	0.563304	1.20149	0.663315	0.531721	0.047619	0.0434995	0.00601504	-0.0263158	-0.0165631	-0.0578818	-0.0234493	0.0623472	0.0256396	0.506082		ENSTGUG00000013578	0.11339	0.382491	0.292465	4	0.237935	0.303597	0.346658	0.480609	1.78839	0.0262172	0.0829285	-0.0103687	0.0259939	-0.0504032	-0.0646753	0.106509	0.0816327	0.144638	1.64375
GOLGA7	0.519962	1.40821	1.38289	1.41321	0.575871	0.875002	0.948767	0.876079	0.528283	-0.141026	-0.0198238	-0.0737052	0.05	-0.0889571	-0.0571429	-0.154709	-0.034413	-0.382742	0.911025		RANBP3	1.53173	0.872533	2.68011	1.11961	0.414929	1.08859	0.275925	0.0165777	1.74536	0.19434	0.0620915	-0.118421	-0.0672515	0.151442	0.0836066	0.131466	0.0882353	0.392198	1.35316
ENSTGUG00000010255	0.835818	1.36015	1.20483	1.31142	0.730825	0.862749	0.935602	0.758609	0.51929	-0.274359	-0.0947368	0.00544662	-0.201299	-0.108991	-0.103774	-0.0141388	-0.0452261	-0.64031	1.1596		SLC2A12	0.660486	1.17393	1.35055	2.97713	0.514958	0.453252	0.340168	0.529527	1.74412	0.149123	0.0644172	-0.0663717	-0.0483871	0.0903614	-0.037037	-0.0113636	0.0611111	0.149738	1.59438
ADAM23	2.13365	0.665654	1.21542	0.690278	1.43275	0.570165	0.596009	0.696068	0.513921	-0.0241935	0.00109601	-0.0201924	-0.0551907	0.0452565	-0.019814	0.000824176	-0.0454545	-0.085073	0.598994		TLCD2	2.57341	1.38116	1.16826	1.03805	0.576736	0.178373	0.737678	0.346335	1.69085	0.133772	-0.105351	-0.16787	-0.00881612	0.122378	-0.0697211	-0.0803758	0.160714	-0.00939794	1.70025
GPHN	0.968014	1.42168	1.38285	0.924148	0.689514	0.953292	0.698129	0.962379	0.507729	-0.0106383	-0.0616292	0.06	-0.096748	-0.0784967	-0.0245509	0.00356779	-0.0511811	-0.188843	0.696572		SERGEF	0.858296	0.501511	4	0.737364	0.292862	0.389083	0.602808	0.607181	1.70775	0.0362319	0.143766	0.134783	0.0889145	0.0416667	-0.0423729	-0.166667	0.102703	0.247052	1.4607
ENSTGUG00000007430	1.43746	1.42772	1.06791	0.760681	0.647811	0.975249	0.678793	1.00438	0.50556	-0.0844749	-0.00802644	-0.00746269	-0.11275	-0.145344	-0.162651	-0.143234	0.0362426	-0.465266	0.970826		SLC6A13	0.676842	0.844535	0.468501	4	0.406938	0.451278	0.582689	0.434165	1.66957	-0.271287	-0.150579	-0.0986159	-0.047619	-0.10687	-0.252222	-0.098163	-0.0113872	-0.796365	2.46594
DCLRE1A	1.27312	1.53148	1.07507	0.813029	1.17422	0.566449	0.781703	0.784926	0.504766	0	-0.15493	-0.330189	-0.0769231	-0.223565	-0.207692	-0.359649	-0.22	-1.28781	1.79258		SLC16A6	0.653828	0.58543	0.786519	4	0.444453	0.4267	0.602183	0.439989	1.58363	0.168403	0.160377	0.131902	0.0423077	0.00833333	-0.0301455	-0.0468165	-0.0416667	0.294617	1.28901
ENSTGUG00000016377	2.04819	1.30765	0.896308	0.430683	0.531507	0.486723	1.62405	0.674888	0.497427	-0.11039	-0.0619048	-0.102151	-0.375	-0.286517	-0.308511	-0.216418	-0.115385	-1.29831	1.79574		ENSTGUG00000007622	1.52431	2.75945	1.05182	0.663033	0.847281	0.343057	0.394768	0.416281	1.58207	0.120742	0.0744157	-0.00828157	-0.0560142	-0.0855689	-0.174561	-0.0892857	0.0916784	-0.0956161	1.67768
ENSTGUG00000002350	1.01765	1.51828	1.3272	0.812604	0.536162	0.5323	1.22298	1.03283	0.492151	-0.423077	-0.0977961	-0.330645	-0.176364	-0.232591	-0.224551	-0.148649	-0.156891	-1.52313	2.01528		CCDC28A	1.13528	1.89144	1.97567	0.994605	0.392382	0.684449	0.471048	0.455133	1.54385	-0.1	-0.136364	0.0737705	-0.0560538	0.0867769	0.0909091	0.0810474	0.0931929	0.0955146	1.44834
PTPRN	0.831846	1.49865	1.66947	0.655443	0.508849	0.895724	0.957357	0.98266	0.477079	-0.13658	-0.0564516	-0.117229	-0.0709779	0.00861362	0.0322305	-0.110048	-0.0477778	-0.365474	0.842553		AOX1	0.824512	1.0905	0.556157	3.48578	0.512977	0.577217	0.65733	0.295524	1.60914	-0.307018	0	-0.291667	-0.5	-0.256757	-0.0675676	-0.107143	0.0142857	-1.49605	3.10519
VDAC1	1.15849	1.47168	1.09336	0.930192	1.0843	0.855834	0.791521	0.61462	0.47583	-0.0592593	0.0337302	0.0286957	-0.0348259	0.0274223	-0.0668605	-0.0624309	-0.00839092	-0.103064	0.578893		ENSTGUG00000008428	4	0.92742	0.414035	0.380745	1.03782	0.393572	0.326218	0.217358	1.53252	0.113554	-0.127317	-0.137001	-0.214461	-0.00905126	-0.0670502	-0.0347291	-0.0203176	-0.372298	1.90482
ATP6V1E1	1.76451	1.25502	0.917942	0.70623	0.840712	0.691539	1.10797	0.71608	0.468406	-0.0770486	-0.00512017	-0.023527	-0.0293224	-0.113233	-0.049658	-0.0846886	-0.0769897	-0.334605	0.803011		PVALB-2	1.98104	1.82624	1.19454	0.943164	0.608199	0.485588	0.388986	0.572242	1.52438	0.161437	0.0793651	0.143746	0.165654	0.00154799	0.00408401	-0.00782361	0.059727	0.451097	1.07328
ENSTGUG00000015880	1.12272	1.45616	0.712302	1.35155	0.893032	0.765008	0.878728	0.820505	0.467683	-0.246269	0.0125	-0.113636	-0.119048	-0.109294	-0.214286	-0.12	-0.131902	-0.787621	1.2553		THY1	1.32659	1.48604	2.16072	0.962998	0.371153	0.439488	0.725237	0.527772	1.50545	0.148649	0.0680628	-0.00397456	-0.0422222	-0.0260586	0.00924784	0.0461216	0.181319	0.284821	1.22063
KIAA0247	0.866225	0.854894	0.945899	1.97274	0.435321	1.08568	0.953908	0.885329	0.465486	-0.131373	-0.0471125	-0.126667	0.093318	-0.26773	-0.0622776	-0.100763	-0.142261	-0.596402	1.06189		NDNF	0.959733	0.753562	0.958022	3.24488	0.351448	0.462753	0.821976	0.447622	1.48203	-0.0463549	-0.0921132	0.025593	-0.16252	0.043526	0.153531	0.00181653	0.169604	0.0707023	1.41133
ENSTGUG00000011483	1.27803	0.792658	1.27717	1.29094	0.970302	0.785345	0.844583	0.760978	0.46477	-0.318713	-0.309886	-0.0676516	-0.378963	-0.410864	-0.065812	-0.401747	-0.180168	-1.94262	2.40739		GPATCH11	1.72944	1.52445	1.34395	1.29325	0.491793	0.631087	0.445461	0.540578	1.44307	0.0923031	-0.12114	0.0330789	-0.0296296	0.140254	-0.128924	-0.0465116	0.159919	0.0754106	1.36766
DOPEY2	1.19057	0.510688	1.21486	1.71154	1.06391	0.832514	0.4206	1.05531	0.456533	-0.490566	-0.0811966	-0.189855	-0.113744	-0.170576	-0.190355	-0.0277778	-0.189162	-1.56247	2.019		ENSTGUG00000012692	1.75828	1.6204	1.61552	0.854669	0.501253	0.581681	0.473061	0.595132	1.42661	0.0797101	-0.0433526	0.0404255	-0.20412	0.0751634	-0.316092	-0.0226337	-0.194079	-0.47865	1.90526
DHCR24	0.982489	1.1774	1.26293	1.19106	0.54383	1.33034	0.598158	0.913788	0.446349	-0.0516014	-0.0718778	-0.0844455	-0.201554	-0.154986	-0.0852595	-0.0299653	-0.0319556	-0.527638	0.973988		ACADSB	1.67129	1.19364	1.20111	1.76485	0.620322	0.471394	0.654652	0.422745	1.39587	0.0064194	0.0825243	0.143016	0.12141	0.0218579	0.0179283	0.0945946	0.0574163	0.39958	0.996293
ICMT	0.933584	1.6087	1.2055	0.861265	0.67007	1.10211	0.791073	0.827703	0.442779	-0.206612	-0.0646766	-0.137982	-0.0483871	-0.0503049	-0.0959302	-0.0550661	0.0168919	-0.476798	0.919577		ENSTGUG00000009218	2.1397	1.55584	1.16679	0.934709	0.45598	0.619962	0.594335	0.532682	1.57684	-0.121755	-0.215122	-0.204918	-0.052321	-0.0640569	0.00759494	-0.13061	0.0589607	-0.545236	2.12208
RPA3OS	1.32474	1.23628	0.865706	1.18112	0.774058	1.01804	0.892399	0.707667	0.441886	0.272894	-0.216381	-0.213504	-0.214286	-0.210177	-0.29023	-0.00972222	-0.242424	-0.874754	1.31664		ENSTGUG00000005786	0.334333	0.242587	0.430134	4	0.543181	0.440267	0.532851	0.492158	1.31689	-0.1	-0.123853	0.0846154	-0.0034965	-0.146341	-0.0844156	-0.137363	0.012605	-0.368079	1.68497
UBLCP1	1.12163	1.37288	1.17296	0.939377	0.756396	1.01169	0.76384	0.861217	0.441161	-0.130901	0.0869565	-0.08159	-0.0652174	-0.195464	-0.207317	-0.0942029	-0.0555556	-0.557069	0.99823		ENSTGUG00000003450	1.22161	1.13036	1.48004	1.87657	0.499265	0.339051	0.680627	0.772475	1.31628	-0.22817	-0.217967	-0.20933	-0.0138055	0.0211376	-0.0148452	-0.116931	-0.0421203	-0.628897	1.94518
CDKAL1	0.938972	1.28659	1.1853	1.18936	0.66642	1.04097	1.00374	0.688645	0.436263	-0.22093	-0.0931864	-0.0458647	-0.0430894	-0.0648399	-0.156398	-0.158487	-0.260994	-0.794529	1.23079		GULP1	1.03525	1.30465	0.577161	2.79083	0.67164	0.60174	0.583583	0.435145	1.28519	-0.22549	-0.152542	0.0094851	-0.121212	0.152778	-0.0645161	-0.121212	-0.108696	-0.473134	1.75833
SMPDL3A	1.9367	0.772551	0.785	1.09878	0.739201	0.825405	1.06126	0.781099	0.430959	-0.128743	-0.175676	-0.0749386	0.0211268	-0.147597	-0.056701	-0.186538	-0.15392	-0.67353	1.10449		DBNDD2	2.36349	1.13443	1.14543	1.02914	0.402379	0.580864	0.68758	0.656687	1.42372	-0.000664011	-0.0338107	-0.0204545	-0.0568182	0.0663866	-0.0485075	-0.091029	0.0720114	-0.0818558	1.50557
ARHGDIA	0.764772	1.71019	1.13	0.984636	0.368426	0.814208	1.25582	0.971956	0.42842	-0.0815424	-0.0342262	-0.0130641	0.0281899	-0.0703607	-0.0446009	-0.0556262	-0.0789896	-0.254252	0.682672		APCDD1L	0.443142	0.384516	0.464924	4	0.462188	0.405691	0.779831	0.524574	1.27505	0.0182578	0.0328625	0.00331233	-0.00674425	-0.0371587	0.0619703	0.0422506	0.0387902	0.111107	1.16394
B5G0R0_TAEGU	1.24539	1.28151	1.24429	0.818151	1.12343	0.76865	0.636477	0.882102	0.428236	-0.080292	-0.0410126	-0.0621441	-0.0605162	-0.0222807	-0.0572963	-0.00689366	0.000109577	-0.239494	0.66773		TMEM200B	0.715448	0.716303	0.971756	3.25736	0.649138	0.514296	0.819756	0.355946	1.52447	-0.355932	-0.367769	-0.176471	-0.20297	-0.0855856	-0.270701	-0.336502	-0.122857	-1.61483	3.13929
ENSTGUG00000014843	1.57998	1.24629	0.942204	0.815504	1.02145	0.723242	0.821493	0.849845	0.424279	-0.0757576	-0.032967	-0.176522	-0.0948478	-0.109302	-0.0256798	-0.0282486	-0.264023	-0.612151	1.03643		ENSTGUG00000008117	0.114356	0.445049	0.390351	4	0.336662	0.608643	0.632863	0.48539	1.24157	0.0138462	0.121469	0.0827815	-0.00704225	-0.00501672	0.151751	-0.0361217	-0.00943396	0.231087	1.01049
ENSTGUG00000010642	0.997128	1.2143	1.14078	1.22876	0.52744	0.634528	1.12155	1.1355	0.422071	-0.08	-0.13172	0	-0.0245098	-0.0159071	-0.121429	-0.204225	-0.0153664	-0.4416	0.863671		ENSTGUG00000005300	0.960057	1.38862	1.94133	1.33227	0.409878	0.577764	0.98532	0.404762	1.53524	-0.0441341	0.0149115	0.0446097	-0.0167464	-0.169841	-0.00165746	0.0804297	-0.0242915	-0.0887675	1.624
MED14	0.349487	1.8211	1.28466	1.12133	0.16538	1.20878	1.09237	0.956886	0.41883	-0.0747126	-0.0121294	-0.0897436	-0.10473	-0.124	-0.206897	-0.076779	-0.186695	-0.65263	1.07146		SLC9A2	0.272978	0.275571	0.271372	4	0.789749	0.270618	0.626139	0.365638	1.20058	-0.316901	0.0539906	-0.0714286	-0.0707071	-0.168571	0	-0.126016	-0.125	-0.645394	1.84597
ARHGAP17	0.5242	0.914767	0.724425	2.39654	0.462408	0.607208	1.51831	0.852144	0.406572	-0.134409	0.00286807	-0.14532	-0.134286	-0.080756	-0.0208333	0.0147679	-0.108974	-0.447606	0.854178		ADSL	1.2245	1.05814	2.75467	0.537209	0.390902	0.585518	0.914995	0.534065	1.19554	-0.134615	-0.112426	-0.0302115	-0.057155	0.046789	0.0318275	0.00185048	-0.0347573	-0.212233	1.40777
FKBP5	0.800967	1.29955	0.553512	1.90326	1.33365	0.800816	0.778416	0.529829	0.40463	-0.17036	-0.136691	-0.172655	-0.252212	-0.389105	-0.395939	-0.441919	-0.262527	-2.03577	2.4404		CLDN11	1.2279	0.783529	0.574136	2.98305	0.508381	0.473729	0.969234	0.480041	1.19202	-0.113043	-0.27095	-0.0665635	-0.0211268	-0.176056	-0.0707657	-0.0804878	-0.0371179	-0.63486	1.82688
ENSTGUG00000001610	0.788768	1.44006	1.27262	1.05507	0.726851	0.907691	0.629741	1.1792	0.404063	-0.461039	-0.0976331	-0.181135	-0.363222	-0.436744	-0.434473	-0.404382	-0.435484	-2.97126	3.37532		PPP2R3B	2.25316	1.60554	0.77009	0.935685	0.857368	0.527529	0.537044	0.51358	1.18463	-0.026087	-0.0530303	-0.0294118	-0.00721649	0.0779221	0.0126354	-0.0827957	-0.0199336	-0.0925582	1.27718
ENSTGUG00000002133	1.3325	1.31995	1.02741	0.865923	0.814776	0.919318	0.890085	0.830033	0.396173	-0.0989011	-0.130996	-0.165505	-0.133508	-0.142166	0.00406504	-0.0797101	0.206485	-0.393916	0.790089		ARHGAP17	0.513983	0.584947	0.652364	3.8045	0.543883	0.568384	0.832103	0.499838	1.16759	-0.0701096	-0.0935074	-0.116953	0.130023	-0.0059761	-0.0597434	-0.0489233	0.0296514	-0.170726	1.33832
FAM207A	1.17237	1.62057	0.892474	0.844672	0.608355	0.619113	1.57951	0.662932	0.384641	-0.267654	-0.164706	-0.0933806	-0.0308642	-0.168697	-0.0884101	-0.258465	-0.164384	-0.949994	1.33463		ST6GAL1	0.549704	0.493145	0.51311	3.97975	0.90759	0.404665	0.737776	0.414264	1.16499	0.0490196	-0.129032	-0.0178571	-0.242574	-0.153846	0	0.0782609	-0.025641	-0.339973	1.50496
MON2	1.22971	1.16635	0.882548	1.24596	0.74376	0.859038	0.843689	1.02894	0.380588	-0.236211	-0.043222	0.0315852	-0.0236769	-0.0805854	-0.0708955	-0.0728745	-0.0356541	-0.399462	0.78005		WDR86	1.18827	0.37336	0.446487	3.5245	0.886746	0.339747	0.68103	0.559853	1.09056	-0.372449	-0.294203	-0.399351	-0.253425	-0.194915	-0.166667	-0.0648415	0.0330882	-1.48325	2.57381
ENSTGUG00000006647	0.713854	0.979208	1.0622	1.76702	0.703547	0.690777	1.26568	0.817709	0.378912	0.283626	-0.0714286	-0.194595	-0.115385	-0.166667	-0.112245	-0.0363985	-0.0952381	-0.355962	0.734874		FBXO2	1.95682	1.18171	1.85253	0.452682	0.465395	0.690343	0.841556	0.558966	1.08996	-0.0847751	-0.102339	-0.114334	-0.015873	0.0924528	-0.0454545	0.0241935	0.00704225	-0.174908	1.26486
MAPKAP1	0.872047	1.20253	1.35081	1.09167	0.577274	0.960829	1.1545	0.790333	0.37508	0.35	-0.1	-0.116279	-0.0135135	-0.216088	-0.0959596	-0.15625	-0.0897436	-0.274481	0.649561		GK5	1.77972	1.8607	1.40797	0.394615	0.68893	0.439769	0.672843	0.755451	1.06551	-0.0181347	0.0454545	-0.233333	-0.0789474	0.0869565	-0.0675676	-0.0384615	0.0798319	-0.175451	1.24096
PHYHIPL	1.14246	1.67356	0.864499	0.827181	0.970841	0.882494	0.819526	0.81944	0.368213	0.00481586	-0.134591	-0.0640648	-0.0201939	-0.0796907	-0.0595745	-0.0470693	-0.0398001	-0.321091	0.689304		STX12	2.33426	1.2955	1.1317	0.651977	1.08662	0.314498	0.713846	0.471592	1.06471	-0.0721154	0.084	-0.0106383	0.0333333	0.0333333	0.0689655	-0.202128	-0.0046729	-0.0586598	1.12337
PAQR9	1.49296	0.896074	1.39879	0.717904	1.09765	0.695268	0.679099	1.02226	0.366768	-0.0626283	-0.148629	-0.0667669	-0.0332772	-0.0373281	-0.0285171	-0.00732899	-0.0259545	-0.300052	0.666821		EIF4EBP1	1.25056	1.23339	1.36784	1.56068	0.622213	0.490785	0.811577	0.662956	1.06463	0.0404728	0.0091047	0.122628	0.132911	0.0629252	-0.00708024	0.0292702	0.0324342	0.309452	0.755175
AHSA1	1.21543	1.44547	1.01701	0.827737	0.775737	1.026	1.01501	0.677609	0.366708	-0.103509	-0.0645005	0.0101892	-0.0320624	-0.00653322	-0.0102703	-0.00357143	-0.0344828	-0.17797	0.544678		MRPS34	1.96109	0.995957	1.32265	1.13268	0.700711	0.60553	0.689302	0.59209	1.03472	-0.0302176	0.0417698	0.144673	0.00172576	0.0816496	0.046931	0.0382942	0.0218447	0.253878	0.780841
PPP1R12B	0.706692	1.57017	1.27186	0.950251	0.626907	1.12855	0.668114	1.07745	0.361822	-0.0920245	-0.193051	-0.212293	-0.104098	-0.0786305	-0.0373619	-0.234261	-0.0808688	-0.780039	1.14186		MCTP1	0.0499398	1.93585	1.59605	1.79411	0.0926265	1.31314	0.687056	0.531232	1.00916	0.0516981	-0.00454921	0.0647383	-0.0520505	0.0863309	0.109581	0.0740236	-0.0423883	0.20982	0.799344
SUDS3	0.749295	1.56883	1.1109	1.05699	0.964095	0.953286	0.570323	1.02628	0.352324	-0.0403226	-0.0325077	-0.0803357	-0.219577	-0.0288978	-0.0460751	-0.00835322	-0.110028	-0.421945	0.774269		SNX30	0.863544	1.01809	1.39569	2.06729	0.641324	0.570159	0.661419	0.782485	1.00417	-0.219626	-0.173891	-0.186864	-0.0486284	-0.0724138	-0.11286	-0.0659623	-0.0519093	-0.69861	1.70278
CPPED1	1.32092	1.07985	0.919607	1.15059	0.801543	0.990333	1.09419	0.642969	0.341314	-0.110478	-0.0103926	-0.112739	-0.159517	0.00635877	-0.108757	-0.0772496	-0.0131579	-0.431307	0.772622		CLSTN2	0.536512	0.6585	0.992059	3.1514	1.16848	0.393435	0.348613	0.751002	0.981337	-0.0319149	-0.0652174	-0.187898	-0.170103	-0.0449735	-0.0814978	-0.1375	-0.0704698	-0.585511	1.56685
DOCK9	1.21695	0.899457	0.975716	1.37843	0.831628	0.852535	0.913617	0.931674	0.341006	-0.0280172	-0.0993127	-0.00357995	-0.0244094	0.0148443	0.0024728	-0.033813	0.00439147	-0.121805	0.462811		TXNDC12	0.630716	2.16735	1.51908	0.993137	0.377764	0.881913	0.495446	0.93459	0.976936	-0.100601	-0.0409836	-0.0828571	-0.163333	-0.0833333	-0.201887	-0.0445545	-0.0181818	-0.546275	1.52321
APOA1BP	0.937837	1.72173	1.18225	0.627459	0.464191	0.845451	1.54495	0.676126	0.340079	-0.231411	-0.0895153	-0.300748	-0.18932	-0.119571	-0.0719064	-0.106534	-0.0321012	-0.881917	1.222		DDHD1	0.737	1.66693	1.20666	1.69425	0.340691	0.825766	0.582028	0.946678	0.948305	-0.0260773	0.0311959	0.0133444	-0.00310607	-0.0179829	0.00186125	-0.0439851	0.00218859	-0.0307748	0.97908
FGF12	0.952952	1.82404	1.12373	0.559991	0.569329	0.919631	1.20663	0.843696	0.333814	-0.0290102	-0.193281	-0.18122	-0.208428	-0.0285848	-0.0622568	-0.109195	-0.135593	-0.711218	1.04503		MCTS1	1.78766	1.61932	1.40087	0.461399	0.69677	0.723341	0.645346	0.665287	0.948303	-0.171053	-0.261134	-0.256757	0	-0.0629139	-0.0555556	-0.177996	-0.5	-1.29987	2.24817
ARL8B	0.770918	1.38585	1.2081	1.0956	0.70607	0.996347	1.09451	0.742602	0.333639	-0.0625	-0.0135773	-0.0180608	0.00426621	-0.073474	-0.0527851	-0.00978136	-0.0226216	-0.180065	0.513705		ENSTGUG00000006618	1.39408	1.20362	1.21338	1.45818	0.708509	0.564529	0.75029	0.70742	0.920058	-0.245318	-0.136833	-0.157623	-0.0124224	0.0433526	-0.0903166	0.0136719	-0.0422535	-0.476811	1.39687
SUCLA2	1.1181	1.19638	1.10449	1.0277	0.741451	0.859953	0.973464	0.978467	0.32355	-0.110448	-0.0185371	-0.0206422	-0.0674571	-0.0242718	-0.0565068	-0.0220012	-0.0371498	-0.259428	0.582978		TTC35	2.07196	1.3395	0.782382	1.04009	0.79972	0.641888	0.719979	0.604481	0.901636	-0.171756	-0.173575	-0.0903226	-0.0142857	0.0249169	-0.11791	-0.0233161	0.0135135	-0.411745	1.31338
CDC123	1.43582	1.04026	0.876879	1.08077	0.685813	0.945695	1.12514	0.809629	0.314099	-0.0358491	-0.182432	-0.0145985	-0.28392	-0.188672	-0.255245	-0.32397	-0.152313	-1.14497	1.45907		tgu-mir-181a-1	2.3173	1.42127	0.648148	0.824063	0.934605	0.742397	0.539023	0.573197	0.901553	0.0685106	0.0274262	0.02	0	0.000763359	0.0410334	0.0520581	0.0174129	0.164442	0.737111
COPS4	0.974413	1.43099	1.18028	0.833121	0.711064	1.07799	0.937503	0.854648	0.303209	-0.0169046	-0.06361	-0.0337423	-0.0975168	-0.0544358	-0.0141612	-0.0597336	-0.00797546	-0.252657	0.555866		COX7A2	3.39028	0.802307	0.517946	0.500142	1.1787	0.575519	0.441876	0.593229	0.894806	0.00377358	0.0377358	0.117204	-0.0891304	0.00228311	0.0602606	0.048951	0.0643564	0.178588	0.716219
CUL2	1.16262	0.855956	1.25656	1.13511	0.665208	1.18488	0.76182	0.977844	0.296972	-0.0367647	-0.0417722	-0.0213675	-0.0294118	-0.0618171	-0.0935374	-0.000794913	-0.00326797	-0.209463	0.506435		ENSTGUG00000002658	1.54394	1.21332	1.5922	0.852707	0.4814	0.656709	0.78926	0.87046	0.88182	0.0185185	0.0542373	0.0264188	-0.109756	0.06691	0.0329341	0.101626	-0.082996	0.0774986	0.804322
CCT4	0.771671	1.51497	1.20228	0.918998	0.624556	0.935615	1.10047	0.931435	0.29528	-0.143505	-0.0698819	-0.0673684	-0.130485	-0.0271619	-0.0100154	-0.0560606	-0.0396601	-0.398613	0.693893		ENSTGUG00000005619	1.83419	0.83842	0.963474	1.54969	0.900355	0.518356	0.677082	0.718435	0.855498	-0.151111	-0.156566	-0.268116	-0.271689	-0.327586	-0.134146	0.0357143	0.0316456	-0.998407	1.8539
PEX26	1.05871	0.753413	1.37093	1.22045	0.88211	0.865831	0.949506	0.899056	0.292055	-0.319149	-0.276	-0.259825	-0.143216	-0.0658915	-0.385542	-0.160377	-0.140212	-1.45109	1.74314		CRIP2	1.20614	0.461692	1.1752	2.30937	1.19724	0.15929	1.01992	0.471148	0.890509	-0.224138	0.0423729	-0.0915493	-0.142857	-0.371795	-0.269231	-0.401961	-0.158031	-1.39725	2.28775
ENSTGUG00000001878	1.7409	0.779067	0.618539	1.25812	1.11949	1.09117	0.685175	0.70754	0.287044	-0.2	-0.00972763	-0.11039	-0.108696	-0.115843	0.0118644	-0.181319	-0.14095	-0.638536	0.925581		CORO1C	0.260838	0.296901	0.490557	4	0.645245	0.462087	1.17907	0.516852	0.846905	0.0380621	0.047099	0.0782504	-0.0152489	0.0331909	0.0106486	0.0214962	0.0585275	0.197084	0.649821
PPME1	1.44702	1.10379	1.1244	0.713964	0.897223	0.915745	0.822308	0.975553	0.281618	-0.0687348	-0.101279	-0.0877512	0.0530772	-0.0699569	-0.00284784	-0.0771084	-0.0549981	-0.298263	0.579881		ATP1B1	1.50677	1.43729	1.43055	0.766865	0.782373	0.846734	0.54294	0.686486	0.829852	-0.0087146	0.0491329	0.00507983	-0.0394958	-0.0315162	0.060177	0.00673077	0.0551053	0.070008	0.759844
WDR7	0.729719	1.55984	1.28379	0.810218	0.921097	0.922514	0.960897	0.811927	0.277536	-0.25	-0.142032	-0.395349	-0.0741758	-0.407539	-0.436102	-0.397436	-0.311912	-2.29537	2.5729		RCOR1	1.38293	1.4484	1.15004	1.13834	0.852531	0.76989	0.811005	0.446858	0.828059	-0.113909	-0.0862685	0.00048572	-0.0647986	-0.0105364	0.00921409	0.0270758	0.016143	-0.162905	0.990965
NOL11	0.510076	1.42202	1.23355	1.20712	0.782424	0.995616	0.871695	0.977509	0.26967	-0.257576	-0.163717	-0.156098	-0.096206	-0.0437956	-0.167752	-0.134146	-0.00395257	-0.774456	1.04413		CNP	1.85844	1.44178	1.14135	0.675863	1.06398	0.610465	0.646016	0.562112	0.827939	-0.0847176	-0.0886525	-0.0655738	0.0813953	-0.0524476	-0.283217	0	-0.140152	-0.488168	1.31611
LMBR1	0.771752	1.23405	1.14152	1.21636	0.932482	0.996154	0.618826	1.08885	0.263075	-0.0662983	-0.131319	-0.0299252	-0.141577	-0.0300481	0.00205761	-0.0716912	-0.0289982	-0.364946	0.62802		ACAD11	1.27972	1.30708	1.16884	1.36164	0.382714	0.746507	1.25058	0.502929	0.825673	0.0620301	0.0571659	0.0074184	-0.0731707	0.025	0.00514403	0.00925926	0.0422961	0.0976056	0.728067
VDAC2	1.27012	1.16512	0.988161	0.936924	0.927976	0.841231	1.05704	0.813433	0.260626	-0.0880167	-0.0515977	-0.065011	-0.314652	-0.0171411	-0.0620814	-0.0476783	-0.0952381	-0.577099	0.837725		MMP24	1.79204	1.39788	1.13917	0.785281	0.814096	0.687929	0.540469	0.843132	0.819554	0.0147111	-0.0174651	0.00198676	-0.0566394	-0.0710059	-0.0383557	-0.0482406	0.0720307	-0.103463	0.923016
MERTK	0.762967	1.51685	1.0672	1.00618	0.216957	1.00359	1.5192	0.907067	0.255439	-0.00285714	-0.129526	-0.141808	-0.0576923	-0.13285	-0.136364	-0.230496	-0.0997002	-0.696474	0.951913		C11orf96	0.795467	1.36902	1.76184	1.18021	0.373045	1.0567	0.751461	0.712251	0.815169	-0.0794251	-0.139618	-0.133721	-0.144022	-0.211816	-0.103563	-0.0558824	0.0831063	-0.585857	1.40103
CDADC1	0.977222	0.736414	1.37272	1.2494	1.21499	0.718429	0.745341	0.985486	0.242766	-0.127178	-0.0134804	-0.248744	-0.0688073	-0.179087	-0.164596	-0.154545	-0.195167	-0.872806	1.11557		ENSTGUG00000002133	0.895752	1.99841	1.21571	0.991058	0.502177	0.88508	0.696507	0.815307	0.972313	0.0517241	-0.166667	-0.386792	-0.273163	-0.353755	-0.207483	-0.323864	-0.0814751	-1.49486	2.46718
RCN2	1.10709	1.39493	0.833701	0.985433	0.921133	0.820786	1.04453	0.892395	0.232169	-0.208333	-0.213793	-0.103499	-0.0939086	-0.271341	-0.264045	-0.222343	-0.0243243	-1.09027	1.32244		COCH	0.281839	0.20358	0.259433	4	0.851167	1.15771	0.305719	0.3863	0.811715	-0.0719697	-0.00543478	-0.114754	-0.198851	-0.156566	0.0259434	0.010582	-0.0307918	-0.405028	1.21674
OSTC	1.51592	1.18949	0.779744	0.822458	0.677261	0.645417	1.32223	1.04748	0.222334	-0.042604	-0.110555	-0.139423	-0.0459662	-0.064538	-0.133333	-0.0553977	-0.187307	-0.575983	0.798317		SMAP2	0.779596	1.42338	1.65591	1.23762	0.300232	1.41398	0.774812	0.414478	0.805393	-0.205882	-0.0632754	-0.0432836	-0.0930807	-0.226688	-0.198206	-0.0571429	0.0064695	-0.667348	1.47274
COA7	1.10681	1.21818	1.06162	0.920535	0.613143	0.911577	1.41806	0.750074	0.221994	-0.0913201	-0.0382609	-0.129344	-0.0311688	-0.0468852	-0.0178224	-0.116993	-0.0897436	-0.410471	0.632465		MICU1	1.48452	1.50194	1.25983	0.842095	0.519136	0.856088	0.491856	1.04453	0.799664	-0.295539	-0.180352	-0.20202	-0.256881	-0.295848	-0.00381679	-0.312785	0.0915493	-1.18667	1.98633
TNK2	0.711732	1.63575	1.20815	0.750583	0.793733	0.712123	1.3073	0.880631	0.221319	-0.0238095	-0.0701754	0.0815217	-0.0981308	-0.145051	-0.128571	-0.113636	-0.101562	-0.44085	0.662168		PPIF	1.01824	1.36645	1.74278	0.953561	0.576627	0.662353	0.83605	0.843936	0.789629	0.0469586	0.0751073	-0.0588089	-0.0625696	-0.00969094	-0.00659712	-0.0264869	0.0590387	0.0124863	0.777143
PIGF	1.18367	0.917493	1.18804	1.01098	1.09515	1.02022	0.816258	0.76819	0.216942	-0.0508197	-0.147156	-0.0923664	-0.0326923	-0.10911	-0.00728863	-0.0896328	-0.102965	-0.463154	0.680096		ENSTGUG00000013397	1.12842	1.52977	1.64496	0.764982	0.617006	0.582509	0.777694	0.954666	0.789534	-0.145752	-0.0324763	-0.0935437	-0.0776439	0.00668449	-0.00339559	-0.104448	-0.0391304	-0.358865	1.1484
ENSTGUG00000005507	1.33751	1.43041	0.781669	0.739753	0.955814	0.675747	1.32627	0.752825	0.209081	-0.0392857	-0.0678497	0.00162866	-0.115	0.00815217	-0.0221675	-0.0376344	-0.0438596	-0.229974	0.439055		NDUFA10	0.984199	1.74105	1.36324	0.979509	0.47362	0.792471	0.755256	0.91065	0.779011	0.0333014	0.0108932	-0.00862069	-0.0704739	0.0171131	0.0246331	-0.0004995	0.100708	0.0779457	0.701065
ENSTGUG00000003896	0.664609	1.31669	1.40413	0.902393	0.567896	1.18291	0.88946	1.07191	0.207981	-0.305556	-0.062249	-0.144231	-0.129032	-0.0431818	-0.0223881	-0.119835	-0.0766129	-0.695023	0.903004		ATP5G3	2.10151	1.1897	1.19432	0.568917	0.989826	0.790522	0.5506	0.614611	0.778566	-0.185714	-0.0357143	-0.209677	-0.12	0.0135135	-0.161017	-0.194444	0.0595238	-0.631565	1.41013
SPTAN1	0.710728	1.00145	1.70331	0.870903	0.727663	1.04243	0.59727	1.34625	0.206941	-0.288462	-0.134013	-0.103581	-0.114379	-0.021613	-0.134581	-0.115562	-0.0502367	-0.73255	0.939491		ENSTGUG00000014889	0.943948	1.45606	1.46289	1.19098	0.744	0.732437	0.667219	0.802475	0.772095	-0.0306122	-0.141628	-0.257647	0.0118259	-0.0864662	-0.162585	-0.192308	-0.061013	-0.69934	1.47144
C12orf66	1.6957	0.571228	1.13494	0.866961	0.882331	0.849717	0.962228	1.03689	0.194212	-0.205263	-0.220117	-0.166667	-0.186508	-0.0249387	-0.142667	0.0257143	-0.123276	-0.790208	0.98442		TMEM37	0.553153	0.449453	0.492661	3.55025	0.417047	0.408877	1.29397	0.834585	0.759608	-0.0238095	-0.174074	-0.0525114	-0.117647	-0.111446	0.020362	0.00915751	-0.0394737	-0.361732	1.12134
TMCO3	1.23661	0.887507	0.971833	1.15765	0.774951	0.970127	0.989123	1.01219	0.183184	-0.177083	-0.0696822	-0.0811088	-0.0460526	0.0468009	-0.106612	-0.152893	-0.0706422	-0.485936	0.66912		ENSTGUG00000009338	1.32955	1.44553	1.53414	0.720152	0.905303	0.639035	0.577441	0.848853	0.759388	0.00666667	0.00847458	0.00299401	0.06	-0.1375	-0.12987	-0.165025	-0.0986622	-0.336895	1.09628
AGPAT6	0.641076	1.5971	1.27162	0.74371	0.402673	0.927184	1.08217	1.33446	0.183112	-0.0222672	-0.113059	-0.155617	-0.033813	-0.177065	-0.117237	-0.0516224	-0.0962488	-0.56695	0.750062		DNAJB12	0.918858	0.753439	1.67214	1.68464	1.24576	0.219307	1.09834	0.407509	0.756765	0.0418106	0.0682944	-0.0322416	-0.0970568	0.000598802	0.0278174	0.0407906	0.0362126	0.0617795	0.694986
VPS41	0.954096	0.990843	1.09121	1.21718	0.715945	0.933968	0.793401	1.30335	0.182988	-0.0850891	-0.303403	-0.189109	-0.225782	-0.14854	-0.134091	-0.0412148	-0.295	-1.11875	1.30174		STAU2	0.999728	1.48987	1.35266	1.18342	0.720351	0.980458	0.6279	0.645604	0.737235	-0.0489816	-0.145914	-0.124469	-0.1077	-0.14726	-0.159148	0.00489511	-0.0494505	-0.575146	1.31238
ENSTGUG00000013030	0.747903	1.31915	1.19114	0.994969	0.980452	0.934008	0.967853	0.864529	0.182859	-0.185338	-0.182769	-0.130614	-0.102264	-0.0202104	-0.0703069	-0.0698872	-0.173426	-0.696785	0.879644		ZNF385D	1.4831	1.03975	0.939113	1.53839	0.975783	0.608771	0.57528	0.839816	0.732716	-0.00327126	-0.0190103	-0.0357569	-0.0509915	-0.0121065	-0.0443299	-0.0786874	0.0527756	-0.138648	0.871364
PANX2	1.94637	0.623688	1.02008	0.652826	1.01146	0.765668	0.963614	1.01629	0.175481	-0.147368	-0.141892	-0.0220244	0.0955357	-0.16632	-0.132911	-0.160417	-0.0948795	-0.573106	0.748586		LMO2	0.559116	1.08615	1.50824	1.84097	0.563212	0.827216	0.942667	0.67243	0.726485	0.0561993	-0.0891033	-0.0173952	-0.14497	-0.0134189	-0.0585831	-0.0141026	0.0075188	-0.201359	0.927844
CLPTM1L	0.937835	0.731447	1.34973	1.22101	0.599489	1.09662	0.802059	1.26182	0.173344	-0.24	-0.128659	-0.160393	-0.15583	-0.162779	-0.0893471	-0.12979	-0.016696	-0.814645	0.987988		ESRRG	1.71382	1.07559	0.919278	1.27769	0.936125	0.768217	0.602182	0.70711	0.721944	-0.330508	-0.369565	-0.108696	-0.35	-0.269231	-0.117647	-0.0833333	-0.160714	-1.50568	2.22763
TRERF1	0.910356	1.09904	1.25689	0.969776	0.767985	0.941731	1.12658	0.927647	0.170481	-0.321429	-0.220848	-0.201299	-0.0289256	-0.108753	-0.243017	-0.127119	-0.19863	-1.13765	1.30813		ENSTGUG00000016409	2.14354	1.01942	1.20788	0.609605	0.437967	0.808805	0.919094	0.853683	0.716816	0.0181058	-0.0434783	-0.0467128	-0.0575221	0.00970874	0.0294118	-0.0696203	0.0127389	-0.106961	0.823777
ENSTGUG00000006741	0.962615	0.918757	1.34886	0.996788	0.588982	0.884392	0.886234	1.41338	0.163934	-0.0562914	-0.0868056	-0.0931864	-0.0833333	-0.0138795	-0.0990566	-0.209459	-0.0764023	-0.531701	0.695635		ENSTGUG00000015969	1.3795	1.78821	1.25482	0.551236	0.670156	0.895487	0.496334	0.964257	0.713015	0.0377562	-0.00839793	0.0138307	-0.00503356	0.0330049	-0.0499613	-0.0556296	-0.0741351	-0.0789097	0.791924
PAFAH1B1	1.0084	0.757287	1.1767	1.28185	0.955612	0.869225	0.913666	1.03725	0.161926	-0.22238	-0.208535	-0.106232	-0.123288	-0.139843	0.0194631	-0.0405405	-0.189613	-0.764128	0.926054		ENSTGUG00000011483	1.3456	1.2643	1.31819	1.04071	0.795608	0.770578	0.595249	0.869756	0.709475	0.063081	0.031401	-0.0204461	-0.0592357	-0.00596659	0.0160839	-0.127866	0.0170068	-0.064015	0.77349
SLC9A6	0.936147	0.826364	1.1076	1.34088	0.575716	1.19	0.872472	1.15082	0.152341	-0.0686901	-0.0861456	-0.12066	-0.0671192	-0.00607681	-0.0143737	-0.0398323	-0.0430528	-0.324813	0.477155		NUP37	1.12993	1.29617	1.34146	1.19663	0.649743	0.881252	0.963996	0.540821	0.702138	0.0227827	-0.0446429	-0.0678954	-0.0597044	-0.133311	-0.0460259	-0.0367283	0.0432065	-0.235535	0.937673
VPS26A	0.882915	1.29734	0.89164	1.13776	0.705578	0.973505	1.24532	0.865941	0.151373	-0.302567	-0.207738	-0.231394	-0.0471698	-0.115363	-0.27677	-0.322823	-0.0645617	-1.26054	1.41191		SCN1A	2.26422	1.37301	0.880638	0.436736	1.13519	0.839302	0.540783	0.530122	0.696037	-0.0646123	-0.0392157	-0.133987	-0.00458716	-0.0647558	-0.109952	-0.112554	0.0842424	-0.326453	1.02249
NDUFAF2	1.12774	1.45613	0.823143	0.796608	1.11371	0.787093	1.1112	0.784382	0.147007	-0.0837904	-0.0563074	0.00104998	-0.0465055	-0.0334078	-0.056338	-0.0105288	-0.0693348	-0.257576	0.404583		BCKDHB	1.20808	1.42111	1.32891	0.988518	0.743339	0.805997	0.746712	0.757329	0.694533	-0.105042	-0.057047	0.0644444	-0.191542	-0.0925926	-0.183521	-0.0181452	-0.148113	-0.546761	1.24129
RAB3GAP2	0.853436	1.1644	1.21849	0.965698	0.840242	1.07347	0.803967	1.0803	0.145855	-0.109677	-0.13017	-0.0963656	-0.034005	-0.180763	-0.0581669	-0.0248419	-0.123729	-0.559286	0.705141		ENSTGUG00000012898	1.24017	0.809497	0.95091	1.94408	0.721686	0.740554	0.849051	0.744057	0.678502	-0.00736291	0.0343351	0.0341991	0.00600791	0.0599671	-0.00769809	-0.00862786	-0.00347806	0.0777167	0.600785
LRRC1	0.862013	1.3052	0.688209	1.32173	0.594501	0.894971	1.39955	0.933831	0.12787	-0.122951	-0.116314	-0.19	-0.0527523	-0.0879945	-0.0317726	-0.161499	-0.05	-0.602602	0.730472		MBP	2.0452	1.27552	0.761861	0.84106	1.35636	0.787263	0.546158	0.386577	0.675169	-0.0600387	-0.0508786	-0.0507777	-0.0645604	-0.106039	0.00218341	-0.0434531	-0.00464094	-0.274801	0.94997
SYBU	0.754612	1.00105	1.32108	1.06403	0.942407	1.11827	0.839413	0.95915	0.101581	-0.123167	-0.0486518	-0.125385	-0.101244	-0.0844812	-0.117082	-0.00892426	-0.119684	-0.534454	0.636036		MDH2	1.30749	1.60819	1.38206	0.621522	0.661855	0.926819	0.726956	0.765104	0.673191	-0.0733333	0.0372051	-0.0391015	0.0328467	-0.0846774	-0.0199275	-0.0507692	0.0564202	-0.102866	0.776057
ENSTGUG00000013344	1.32782	0.956577	0.936478	0.901054	0.913612	1.00485	0.897457	1.06215	0.087981	-0.104455	-0.0294118	-0.0959253	-0.0662983	-0.0514383	-0.0405636	-0.147794	-0.0383571	-0.42006	0.508041		RHOB	1.54103	0.998226	1.13175	1.24566	0.938506	0.605543	1.08239	0.456896	0.662448	-0.0109585	0.0177665	-0.0152919	-0.0174482	0.0480278	0.0377279	0.0167264	0.0157573	0.0667485	0.5957
TTC8	1.07178	1.03262	0.92552	1.0817	1.15102	0.982327	1.08697	0.66807	0.0805367	-0.114473	-0.132857	-0.156198	-0.0419402	-0.0142945	-0.101246	-0.0516872	-0.119711	-0.539003	0.619539		VPS25	0.981467	0.666297	0.681806	2.57298	0.58011	0.61667	1.1018	0.798871	0.660269	-0.111111	-0.204388	-0.132877	-0.431646	-0.121053	-0.281818	-0.373684	-0.120192	-1.56383	2.2241
TPM3	1.05187	1.17956	1.07999	0.787432	0.776981	0.887627	1.19009	1.04645	0.0713231	-0.116667	-0.14311	-0.103143	-0.0473684	-0.0178727	-0.0687831	-0.0421687	-0.104265	-0.471344	0.542668		PMM2	1.33515	0.34182	1.12076	2.10195	1.09011	0.762932	0.801098	0.446178	0.657836	-0.242991	0.0238095	-0.237113	0.0384615	-0.147239	-0.221053	-0.120087	-0.173647	-0.832145	1.48998
ENSTGUG00000000581	0.799415	1.07878	1.14464	0.860485	0.801463	1.07617	1.06018	1.17888	-0.0841934	0.159609	0.0306705	0.105547	0.0625	0.0510627	0.028675	0.0769231	0.0566667	0.418729	-0.502922		PCGF6	0.795881	0.969822	0.957824	2.17295	0.720232	0.959771	0.905134	0.518388	0.625292	-0.0227273	-0.333333	-0.190476	-0.233333	-0.228814	0.0375	-0.144444	-0.195652	-1.04128	1.66657
TOLLIP	1.02726	0.689653	0.962111	1.19278	1.25648	1.03745	0.765267	1.069	-0.0925083	0.00418006	0.111609	0.0475633	0.0419447	0.0332614	0.0385262	0.0324723	0.070143	0.275909	-0.368417		DHX40	1.35413	1.13169	0.408888	1.95881	0.576846	0.72016	0.783843	1.06563	0.619069	-0.172956	-0.185185	-0.158754	-0.193333	0.0258621	-0.203196	0.0254237	-0.10101	-0.728507	1.34758
ENSTGUG00000002135	1.10753	0.926354	0.883034	0.91819	1.5713	1.01714	0.807819	0.768631	-0.119008	0.0042735	0.0915263	0.099218	0.0517241	0.0535149	0.0676328	0.114973	0.0814863	0.411429	-0.530437		CRELD1	1.64412	0.763298	1.14404	1.29382	0.693809	0.566399	0.967863	0.926647	0.606839	0.015025	0.0498676	0.0562232	0.019889	0.0198413	0.0267035	-0.0541176	0.0335306	0.12065	0.48619
E4F1	1.02079	0.899213	1.0421	0.834618	1.17313	0.981642	1.17577	0.87274	-0.146763	0.25	0.201195	0.177741	0.168942	0.0398075	0.126168	0.0925926	0.02	0.816662	-0.963426		ANKRD9	1.53505	1.51256	1.3857	0.395756	0.880178	0.89782	0.530308	0.862625	0.602728	-0.0675676	-0.0454545	-0.166667	-0.133333	-0.166667	-0.3	-0.318182	-0.362069	-1.2822	1.88493
SCAMP1	1.0309	0.674634	0.940315	1.10748	1.13701	1.21973	0.776762	1.11318	-0.178168	0.0517241	0.04874	0.055388	0.0393041	-0.00508499	0.0101476	0.0366087	0.0339411	0.195873	-0.374042		FASTK	1.4997	0.69535	0.15913	2.46944	0.6272	0.355175	1.59458	0.599431	0.593208	-0.00173611	-0.159676	-0.106911	-0.0258621	-0.181319	-0.107445	-0.128809	-0.0690276	-0.578539	1.17175
ENSTGUG00000001494	0.995826	0.632372	0.734094	1.35461	1.60604	1.03346	0.826391	0.817208	-0.204552	-0.425424	0.138319	0.136411	0.152311	0.210337	0.215217	0.0309942	0.14462	0.320309	-0.52486		MERTK	0.986578	0.974129	1.14025	1.71001	0.447056	0.769149	1.16753	0.805303	0.593079	0.0111669	0.0198931	0.0303371	-0.0340827	0.00730868	0.0176933	0.01255	0.0355482	0.0724824	0.520597
MAPK6	1.3182	0.446321	0.86995	1.07985	1.50582	1.12187	0.677594	0.980395	-0.206423	-0.0207396	0.0405432	0.00810056	0.00295858	-0.00571824	0.0181245	0.0291976	0.0146426	0.0629248	-0.269348		ENSTGUG00000002244	1.07035	1.66946	1.34377	0.727215	0.626941	0.938159	0.762925	0.861179	0.584852	-0.135838	-0.125344	-0.0718016	-0.236018	-0.35567	-0.269826	-0.0565217	-0.051495	-1.04687	1.63173
IRS2	0.888343	0.723852	1.12843	0.958091	0.875621	1.65768	0.770007	0.997974	-0.217741	0.025066	0.114164	0.0188235	0.0392297	0.0229799	0.0676728	0.0343915	0.103939	0.310504	-0.528246		RWDD3	1.30653	1.23837	1.04953	1.20541	0.607738	0.679054	0.995632	0.917724	0.583169	-0.153393	-0.104213	-0.00384912	-0.0824176	-0.0154673	-0.0933895	0.000152765	-0.0356823	-0.358398	0.941568
ENSTGUG00000006645	0.986202	0.79873	1.00922	0.900533	1.3873	1.28201	0.723548	0.912459	-0.220669	0.151198	0.139364	0.134017	0.233221	0.0568298	0.0744536	0.0853778	0.0237113	0.671861	-0.892531		MFAP3L	1.45469	1.32792	0.863092	1.15192	1.19154	0.804436	0.634377	0.572033	0.576561	-0.0929204	0.0256065	-0.109489	-0.0350877	-0.144788	-0.0840336	-0.0692308	0	-0.373938	0.9505
SBDS	0.84374	0.764648	0.875665	1.18866	0.871237	1.37852	1.10213	0.975394	-0.236616	0.0209059	-0.00275938	0.00132626	0.0214545	0.048329	0.0239279	-0.00198751	-0.00656878	0.0756135	-0.31223		SYNDIG1L	0.682976	1.73024	1.47723	0.898365	0.657043	0.993059	0.945688	0.615397	0.575335	-0.170886	-0.24903	-0.209184	-0.176106	0	-0.140845	0.00866337	-0.0968586	-0.78803	1.36337
MAPK8IP3	0.699478	0.9805	1.07195	0.818501	1.30438	1.21365	0.862146	1.0494	-0.31107	0.0237714	0.0444295	0.00525617	0.0118274	0.000892044	-0.026595	-0.0393343	0.0228234	0.0311029	-0.342173		ENSTGUG00000003519	1.76545	0.582809	0.778746	1.66017	0.735554	1.05502	0.611984	0.810264	0.560816	-0.316733	-0.227273	-0.242268	-0.124113	-0.0396825	-0.0221239	-0.141791	-0.205179	-1.03565	1.59647
COL4A1	1.27413	0.311792	0.633981	1.31516	0.335583	0.968054	2.26139	0.899905	-0.336904	0.255814	0.097973	0.0348837	0.037037	0.154021	0.117225	0.131746	0.0799087	0.68379	-1.02069		C4orf48	2.25609	0.936891	0.642878	0.93195	0.91935	0.66947	0.795069	0.848299	0.555185	-0.0798969	-0.0342466	-0.157534	-0.0890052	-0.174157	-0.163158	-0.290698	-0.104119	-0.834594	1.38978
ENSTGUG00000006889	0.905559	0.602527	0.981379	1.03307	0.869225	1.21673	0.947639	1.44387	-0.34607	-0.0179487	0.0801217	-0.000834725	-0.0257202	0.0736973	0.0402456	0.00897436	0.0594295	0.158366	-0.504436		ANXA7	0.611195	1.24966	0.928358	1.97107	0.527217	0.748488	0.947473	1.01653	0.551448	-0.34	-0.440299	-0.386792	-0.478723	-0.263158	-0.138298	-0.27193	-0.333333	-2.6814	3.23285
LUC7L3	0.947207	0.529112	0.665475	1.37954	1.43596	1.14249	1.04102	0.85919	-0.346946	0.12969	0.0802603	0.0166909	0.058902	0.0583756	0.011194	-0.0176791	0.0128676	0.255775	-0.60272		ENKUR	1.54993	0.708704	0.888794	1.60787	0.914127	0.954849	0.645144	0.730584	0.544471	-0.173663	-0.119701	-0.0902935	-0.155076	-0.233156	-0.0544484	-0.0416228	0.0474319	-0.617765	1.16224
ENSTGUG00000009772	1.01248	0.684248	1.12146	0.6945	1.16604	1.06765	0.840611	1.41301	-0.353271	0.104628	0.148021	0.0964912	-0.1302	0.0988956	0.168203	0.0325521	0.161504	0.503908	-0.857179		ADPRHL2	0.357607	0.616877	0.518124	3.25336	0.58044	0.637153	1.48862	0.547822	0.541835	-0.142857	-0.4375	-0.409091	-0.416667	0	-0.254717	-0.5	-0.375	-2.68178	3.22361
ARL4C	0.622461	0.882154	1.09772	0.88643	0.654294	1.18506	1.7671	0.904779	-0.370806	0.166667	0.0519911	0.17247	-0.122951	0.10013	0.181391	0.0643024	0.0744681	0.512892	-0.883698		TGS1	1.78766	0.77581	1.48074	0.698224	0.619345	0.576601	1.04728	1.01434	0.529686	0.0490909	-0.0460698	-0.0722326	-0.0792371	-0.124161	0.00111607	-0.0855112	-0.0375522	-0.288021	0.817707
C2CD5	0.91502	0.520421	1.0304	0.990152	1.52004	0.694467	0.644714	1.68478	-0.394863	0.165595	0.0515021	0.170929	0.176002	-0.0140728	0.18589	0.225309	0.184211	0.867731	-1.26259		TNFAIP8	0.434521	0.571739	0.451263	3.26864	0.846738	0.502339	1.36009	0.564668	0.525773	-0.0142857	-0.323091	-0.129747	-0.220126	-0.219697	-0.124658	-0.237179	-0.124776	-1.09363	1.6194
TECPR1	1.06093	0.835817	0.92424	0.617716	1.44154	1.06131	0.97227	1.08618	-0.407579	0.0364121	0.199732	0.178307	-0.0499208	0.112784	0.134884	0.0919003	0.148485	0.637319	-1.0449		TBC1D1	1.19718	1.38972	0.966906	1.16711	0.870133	0.600591	0.912418	0.895942	0.524356	-0.0286885	0.06	-0.129213	-0.166667	-0.068	-0.118182	-0.152406	-0.156716	-0.564377	1.08873
NSRP1	1.45938	0.887189	0.685208	0.341775	1.27673	1.08861	1.34886	0.912243	-0.455636	-0.24359	0.115385	0.205882	0.117886	0.0541401	0.0359477	0.116	0.0736842	0.341252	-0.796888		CAPZB	1.2567	0.989867	1.24437	1.22808	0.626055	0.885623	0.998701	0.770607	0.520599	-0.171053	-0.0875706	-0.255102	-0.207692	0.030303	-0.310219	-0.057377	-0.197917	-0.98736	1.50796
COG5	0.401722	0.677331	1.06746	1.22484	0.56696	1.26335	0.947359	1.85098	-0.457265	-0.0297158	-0.0245393	0.00618838	-0.0306938	-0.027972	-0.00689953	-0.020057	-0.00268817	-0.0984718	-0.358793		EPHB2	1.64034	0.937517	0.897833	1.23829	0.900567	0.472541	0.574231	1.33869	0.659389	-0.191057	-0.0349398	-0.23913	-0.175325	-0.225191	-0.396552	-0.126834	-0.0688623	-1.19826	1.85765
DUSP7	0.733389	0.340437	0.912752	1.355	1.26704	1.10846	0.967973	1.31494	-0.479312	0.140187	0.056962	0.0744681	-0.0159059	-0.0235969	0.0303571	-0.0136816	0.01681	0.194966	-0.674278		CASR	0.159838	0.110147	0.165482	4	1.3091	0.656795	0.594216	0.541364	0.510186	-0.124793	-0.0480094	-0.0567347	-0.10992	-0.140076	-0.0454545	-0.0350679	0.00167598	-0.409235	0.919421
SGMS1	0.793191	0.550622	0.62624	1.3628	1.07526	0.966401	1.51249	1.113	-0.485787	0.0961538	0.17619	-0.0191257	0.0714286	0.160326	0.0869565	0.0333333	0.0112782	0.456563	-0.94235		RBFOX1	1.77517	1.4038	0.957095	0.56392	0.853191	0.878908	0.589709	0.978205	0.496959	-0.0241546	-0.0419355	-0.0736196	-0.0260664	-0.0905292	-0.147516	-0.0592233	0.0432526	-0.307417	0.804376
UHRF2	0.957575	0.694856	0.892873	0.752051	2.00861	0.935945	0.595061	1.16303	-0.512163	0.443841	0.211864	0.185417	0.0356347	0.138817	0.233333	0.132492	0.107313	1.29997	-1.81213		NSMAF	1.34257	1.06319	0.989137	1.28731	0.790199	0.747566	1.10821	0.671829	0.489428	-0.0436105	0	-0.0541237	-0.142127	-0.177966	-0.140845	-0.17094	0.0105973	-0.535665	1.02509
KAT2B	0.536689	0.516183	0.841351	1.35176	1.51724	1.15993	0.883585	1.19326	-0.550489	0.102392	0.000387898	-0.0655004	0.0209634	0.0286519	0.0161533	0.0309187	0.0411356	0.127227	-0.677716		ENSTGUG00000000058	0.889187	1.49518	1.20913	1.07856	0.652797	0.902432	0.919841	0.852873	0.485242	-0.0155229	0.00250896	-0.119089	0.00698603	-0.0209409	0.031182	-0.0321046	0.0231023	-0.0910438	0.576286
TGFBR1	1.06414	0.675488	0.723888	0.767755	1.44318	1.28754	1.16713	0.870867	-0.561501	0.0111111	-0.0208333	-0.00765864	0.0061296	-0.00536193	0.0285714	-0.0553772	-0.0404255	-0.0606946	-0.500806		ENSTGUG00000009031	1.24106	1.30505	1.21867	0.901637	0.868438	0.927042	0.680948	0.857154	0.482907	-0.114078	0.0042735	0.0162791	-0.153527	-0.11032	-0.0733114	-0.0411168	0.0289575	-0.326363	0.80927
CCNI	0.868284	0.642201	0.858182	0.84987	1.11856	1.26716	1.19931	1.19644	-0.571047	0.00823529	-0.0490789	0.0152582	0.0933616	-0.0483933	-0.0274645	-0.032896	0.0555358	0.0111927	-0.58224		ADCK2	0.751753	1.49666	1.42573	0.989129	0.687162	0.661522	0.946004	1.04204	0.479495	-0.00875341	0.00382706	0.00759339	-0.0435767	0.0245792	0.00387968	0.0409417	0.0308528	0.0428363	0.436659
UBR2	0.664804	0.463143	0.938319	1.0998	1.28468	1.24566	0.703868	1.59973	-0.610508	-0.158482	0.00630012	0.0219261	0.0271493	0.0321586	0.00917743	0.054768	0.0232897	0.00790523	-0.618413		FAM89A	1.26828	1.32351	1.21462	0.852259	0.862676	0.931236	0.733647	0.813772	0.479447	-0.0787172	-0.0191293	-0.0722222	0.0135632	-0.152656	-0.046086	-0.0515695	-0.0166178	-0.310149	0.789596
C16orf62	0.487113	0.721739	0.934831	1.01218	1.45076	0.843013	1.28492	1.26544	-0.618203	-0.0224719	0.177643	0.06	0.17144	0.0787188	0	0.220121	0.0923077	0.585188	-1.20339		ENSTGUG00000011945	0.959437	1.44356	1.2041	1.05151	0.929815	0.840915	0.862884	0.707783	0.475447	-0.246946	-0.317073	-0.0205479	-0.257764	-0.334862	-0.150943	-0.338926	-0.0769231	-1.44374	1.91919
ENSTGUG00000005631	0.957748	0.496407	0.780374	0.908636	0.747925	1.05109	1.68235	1.37546	-0.627798	0.0138889	0.0135135	0.0571429	0.101436	0.13559	0.0140187	0.176558	0.226449	0.555024	-1.18282		RPF2	1.41164	0.876978	1.30939	1.0552	0.561324	0.822906	0.816425	1.14614	0.473305	0.00387597	-0.0488722	-0.0729167	-0.0277778	-0.194444	-0.0212766	-0.0338983	-0.08125	-0.352639	0.825944
NTRK2	0.965938	0.500037	0.888649	0.771801	1.5301	1.13221	1.07665	1.13462	-0.640466	-0.0260455	0.101806	-0.0294677	0.0290295	0.052048	0.0287509	-0.0153594	-0.0643803	0.0560175	-0.696483		MIF4GD	1.2097	0.996897	0.945428	1.49829	0.552007	0.713545	1.3508	0.733332	0.457854	-0.059719	-0.125	0.0243722	-0.0914928	-0.0193798	-0.117843	-0.013615	-0.0163043	-0.30677	0.764624
IGFBP2	0.499937	0.214755	0.50278	1.8826	0.594902	1.04172	1.89903	1.36428	-0.660458	0.00531915	0.00945775	0.0140449	0.0506135	0.0450286	-0.0377176	0.0439394	0.0436242	0.126066	-0.786524		ADIPOR1	0.871049	1.21615	1.38565	1.15659	0.585202	0.775138	0.99207	1.01814	0.449459	-0.156844	-0.141143	-0.176754	-0.111615	-0.226695	-0.175835	-0.16309	0.0277186	-0.84782	1.29728
ATP2B1	0.691435	0.749486	0.984937	0.624756	1.6193	1.10143	0.799553	1.42911	-0.69815	0.177515	0.248315	0.106686	0.171815	0.0911207	0.128411	-0.0626911	0.111068	0.734971	-1.43312		ENSTGUG00000009561	1.62202	1.63687	0.746182	0.61302	0.87163	0.892484	0.76495	0.852844	0.444015	-0.0633803	-0.198529	-0.342105	-0.0555556	-0.240741	-0.128205	-0.194118	-0.177419	-1.10511	1.54913
SETD9	0.684736	0.60163	0.940882	0.813726	1.67899	0.894606	1.22549	1.15994	-0.705523	-0.0540897	-0.007724	0.0546942	0.0328084	0.0862272	0.100346	0.12069	0.144279	0.350706	-1.05623		MAPKAP1	0.744902	1.30644	1.40406	1.15532	0.64861	0.909601	1.17289	0.65818	0.43818	-0.129442	-0.0773196	-0.0810811	-0.120164	-0.203704	-0.122642	-0.0986395	0.0370079	-0.590843	1.02902
RIMKLB	0.681346	0.432945	0.820679	1.10074	1.28988	1.09167	1.13793	1.44481	-0.709552	0.192073	-0.0077187	0.128319	0.111738	-0.0011655	0.0666667	0.048951	0.231298	0.580656	-1.29021		SLC20A2	0.463151	0.280341	0.446062	3.41327	0.662401	0.630038	1.32105	0.783691	0.43317	-0.167492	-0.0930772	-0.0998709	-0.0213936	-0.061828	-0.0178899	-0.0686739	0.0276658	-0.369683	0.802853
HNRNPA2B1	0.866243	0.45732	0.557362	1.15293	1.58422	0.9505	1.03778	1.39364	-0.710977	-0.0584692	0.0458036	0.00102987	-0.0479103	0.0186062	0.0271164	-0.000974659	0.00859325	-0.00465707	-0.70632		CAMKK2	0.71189	1.45271	1.28424	1.14719	0.807849	0.75285	0.745199	1.09807	0.422478	-0.020073	-0.134503	-0.133065	0.0728155	-0.159794	-0.0913621	-0.161602	-0.0450368	-0.498994	0.921473
KIAA0368	0.867982	0.536844	0.740369	0.874214	1.12975	1.16786	1.18522	1.49776	-0.722051	0.0595745	0.00516885	-0.00174947	0.0533434	-0.0140966	0.0201812	-0.00977131	-0.035601	0.0558924	-0.777943		ENSTGUG00000005518	0.732656	1.46833	0.668866	1.71168	0.869641	0.8401	0.76736	0.94137	0.420498	-0.162555	-0.130516	-0.101307	0.0245464	-0.124866	-0.074057	-0.103857	-0.0203046	-0.510946	0.931444
CHD9	0.57508	0.606849	0.626713	1.20304	2.01202	0.99636	0.900731	1.07921	-0.727982	0.178082	0.00341686	-0.0243243	0.0329513	-0.00919842	0.0674603	0.0940594	0.165672	0.37824	-1.10622		IGFBP2	0.692381	0.14576	0.294919	3.44578	0.71799	0.562455	1.66554	0.47517	0.42006	-0.0568401	-0.0563636	0.0216741	-0.0237342	0.00165563	-0.0296496	-0.0462329	0.0443548	-0.105084	0.525144
NP_001129952.1	0.734251	0.90245	0.759531	0.599136	0.735605	0.956489	2.56718	0.745355	-0.740531	0.0310907	0.147228	0.0365006	0.0154951	0.0748414	-0.02	0.112484	0.0354523	0.317585	-1.05812		CHMP5	1.30461	1.49158	1.061	0.721061	0.995048	0.858227	0.735064	0.833414	0.419836	-0.0891892	-0.0778689	-0.19186	-0.25	-0.139752	0.027027	-0.166667	-0.0673759	-0.723595	1.14343
PCGF3	0.85483	0.486497	0.651172	0.999534	1.00957	1.31987	1.24706	1.43146	-0.743099	0.158703	0.06	-0.0626374	-0.00212766	0.0775054	0.0258427	-0.0490909	-0.0389908	0.12642	-0.86952		ENSTGUG00000016724	2.22827	0.7795	0.76278	0.807394	1.13634	0.742132	0.605603	0.937978	0.419771	-0.0494141	-0.0524257	-0.0254425	-0.000982318	-0.00800457	-0.00313676	0.0172027	0.0370255	-0.0616615	0.481432
DDX41	0.395017	0.192206	1.93971	0.449159	0.317812	0.920843	1.68233	2.10292	-0.755388	0.375	0.383721	0.346561	0.302083	0.283383	0.106061	0.351562	0	1.90156	-2.65695		ENSTGUG00000004762	1.3637	1.10067	1.45613	0.65736	1.05921	0.935978	0.622307	0.804653	0.408321	-0.0905923	-0.0794872	-0.00895141	-0.246324	-0.106186	-0.122768	-0.0770751	-0.0254237	-0.567551	0.975872
WDR17	0.653791	0.515141	0.822272	0.984233	1.73799	1.20497	0.835346	1.24625	-0.755897	-0.0382166	0.126677	0.0890805	0.0678907	0.252288	0.147365	0.0760431	0.312171	0.809225	-1.56512		PDCD6	1.81617	1.20185	0.823831	0.720449	1.04175	0.924566	0.58545	0.885926	0.40787	-0.0810936	-0.0561843	-0.00744559	-0.0800636	-0.2	-0.212409	-0.108553	-0.00375134	-0.562006	0.969876
VLDLR	0.578276	0.712413	0.882117	0.8003	0.866558	1.1949	1.11772	1.84771	-0.757696	0.129885	-0.0816832	-0.0268139	0.0204263	0.0078336	0.134848	0.0669643	0.122177	0.275756	-1.03345		HPRT1	1.30251	1.41649	1.33251	0.510177	0.80742	1.04535	0.763257	0.822282	0.399787	0.018235	0.0133011	-0.0928629	-0.0471576	-0.0790055	-0.0478723	-0.101345	0	-0.245377	0.645165
USP34	0.810416	0.252177	0.898797	1.00009	2.20109	1.14681	0.47838	1.21225	-0.766685	0	0	0.0346939	0.0469169	-0.0722222	0.0742574	0.0277778	0.0254777	0.1131	-0.879785		FARP1	1.35782	1.28241	1.30095	0.609532	0.899555	0.852202	0.784955	0.912584	0.396662	-0.107383	-0.213362	-0.183099	-0.0235294	-0.288396	-0.153153	-0.154	-0.0929978	-0.932627	1.32929
ENSTGUG00000008962	0.451637	0.664265	0.693629	1.13949	1.51332	1.01705	1.30917	1.21144	-0.776325	-0.148567	0.0919075	-0.00363448	0.114108	0.0755324	0.0645933	0.102484	0.125887	0.307277	-1.0836		SAR1B	1.09082	1.06094	1.17232	1.22237	0.787097	0.86622	0.879538	0.920693	0.393428	-0.282407	-0.114458	-0.0646258	-0.12931	-0.162791	-0.254286	-0.162252	-0.0103734	-0.910207	1.30363
PIK3R1	0.7805	0.151353	1.18538	0.82002	2.0442	1.15947	0.578522	1.28056	-0.785453	0.00253807	0.121753	0.111917	0.00895382	0.0282616	0.177987	0.21281	0.0918243	0.565651	-1.3511		ENSTGUG00000011671	0.377262	1.14129	1.40722	1.61628	0.966691	0.781235	0.886065	0.823957	0.391281	-0.171875	-0.121622	-0.0462687	-0.272894	-0.184783	-0.153465	-0.121429	-0.0269461	-0.836239	1.22752
RAPGEF5	1.13546	0.193522	0.817421	0.773136	1.76793	1.20977	0.993309	1.10945	-0.799218	0.199005	0.00984683	0.11949	0.000364964	0.0880896	-0.0499821	0.0854517	0.0320014	0.36061	-1.15983		ACD	0.667059	0.823444	1.72916	1.31947	0.627513	0.905615	1.28449	0.64325	0.387461	-0.236842	-0.197211	-0.150206	-0.112698	-0.22449	-0.0932584	0.0093633	-0.0627119	-0.81175	1.19921
SKI	0.67167	0.665607	0.681704	0.893363	1.25504	1.35912	0.900491	1.57301	-0.80482	-0.0263158	0.15873	-0.027027	0.0976628	0.118056	0.134033	0.0936508	0.107383	0.484396	-1.28922		DOPEY2	1.13259	0.620642	1.06837	1.71232	1.34907	0.547131	1.01142	0.558457	0.378957	-0.111658	-0.120648	-0.191373	-0.00984252	-0.264608	-0.235484	-0.0327298	-0.155579	-0.859847	1.2388
GRIA2	0.686228	0.48334	0.827558	0.905592	1.75478	1.10115	0.841391	1.39996	-0.812324	0.0879773	0.119783	0.0553853	0.013028	-0.045434	0.0282511	0.0542169	0.0463541	0.262097	-1.07442		PDP1	1.18547	1.36236	0.974572	0.999938	0.747514	0.983672	0.955085	0.791384	0.375601	-0.131338	-0.130559	-0.0941227	-0.109247	0.0878413	-0.0541885	-0.103746	0.0114962	-0.385096	0.760697
LRRC4C	0.652902	0.482558	0.982692	0.732699	1.04023	1.09821	1.08582	1.92489	-0.852942	0.01875	-0.0906363	-0.0536181	-0.0787462	-0.0789879	-0.054413	-0.0712188	0.000493583	-0.296921	-0.556021		POLE4	1.92473	1.00572	0.963463	0.623861	1.12184	0.905113	0.636107	0.819164	0.373794	-0.0706522	-0.0918367	-0.0830861	-0.26172	-0.0816594	-0.0672562	-0.102128	-0.053719	-0.610254	0.984048
NLK	0.971004	0.158667	0.944688	0.772894	2.14728	0.885086	0.310554	1.80983	-0.855772	-0.0329341	0	-0.057047	-0.0450644	0.0606469	-0.0346535	-0.0258621	0.0684755	-0.0477563	-0.808015		GRIN2A	1.50277	1.02317	1.09952	0.889844	1.04691	0.781893	0.739065	0.91682	0.373196	-0.0642105	0.0261438	-0.0864979	-0.0065123	-0.0935614	-0.0669291	-0.0594111	-0.0922799	-0.322689	0.695884
LMNB2	0.57703	0.591534	0.700193	0.95719	1.64743	1.29109	1.17353	1.062	-0.872561	-0.0763598	-0.0203447	-0.051567	-0.0810577	0.0921318	-0.00811124	-0.0160312	0.091574	-0.0499038	-0.822657		ENSTGUG00000012588	1.05314	1.38146	1.23331	0.846587	0.538488	1.05593	1.06739	0.823698	0.37004	-0.0938967	-0.0905334	-0.0830357	-0.0523409	-0.235397	-0.147861	0.0139492	-0.0742765	-0.571125	0.941165
PRKAR2B	0.746988	0.31199	0.818936	0.939388	0.964227	1.83135	0.765951	1.62117	-0.879389	-0.0434669	-0.0288684	0.0531551	0.0744966	-0.0299096	-0.0225144	0.0137133	0.0155136	0.0235844	-0.902973		COPS5	1.58488	1.26084	1.02217	0.642286	0.846014	0.97245	0.832673	0.838673	0.369681	-0.0124509	0.0183374	-0.0372849	-0.0499426	-0.0791757	-0.0384615	-0.0633803	-0.0491905	-0.225804	0.595485
FGF14	0.835277	0.440701	0.675383	0.8575	1.70114	1.05275	0.890822	1.54643	-0.886066	0.180241	-0.0176211	0.0246914	0.0981894	0.078714	-0.0301075	0.0078534	-0.040625	0.224811	-1.11088		UBE2Q1	1.24476	0.988533	1.23949	1.03691	0.827445	0.91411	0.91066	0.838085	0.368763	-0.000607533	-0.00943396	-0.0137421	0.0152355	0.0343407	0.0438596	0.0104167	0.0224439	0.07408	0.294683
CDH9	0.917646	0.761196	0.584319	0.527313	3.35266	0.404292	0.80107	0.651501	-0.900641	0.0555252	-0.0166518	0.0559172	0.0729575	0.0377857	-0.00226669	-0.00400346	0.0741691	0.198399	-1.09904		RUVBL1	1.33447	1.24885	1.09337	0.83175	0.796468	0.832463	0.9156	0.947022	0.356594	-0.245455	-0.126582	-0.298387	-0.248252	-0.0909091	-0.177852	-0.187075	-0.0384615	-1.10184	1.45844
MRPS6	0.749563	0.713151	0.828352	0.492141	1.50134	1.54282	1.21346	0.959175	-0.906414	0.100437	-0.075	-0.043131	0.0261228	-0.0224409	-0.0531915	-0.0130293	-0.00288351	-0.0595878	-0.846827		ZNF830	1.59108	1.31281	1.03987	0.548082	0.937436	0.95589	0.928114	0.686717	0.34253	-0.0321513	-0.133756	-0.0258107	-0.0365253	-0.0936015	-0.00247756	-0.0661343	-0.0133596	-0.294882	0.637412
TBCE	0.410041	0.526801	1.19318	0.652409	1.24199	1.97046	0.944242	1.06087	-0.907031	0.187719	-0.0606786	0.136928	-0.0783348	0.00657661	0.0313076	0.0728911	0.0675333	0.272098	-1.17913		ARL6IP5	0.964048	1.38406	1.13793	0.986592	0.795494	1.04454	0.792341	0.894998	0.340396	-0.00807754	-0.0168404	-0.0156576	-0.043429	0.0266604	-0.0174588	-0.0108514	0.038887	-0.0337548	0.374151
KIF1B	0.410191	0.582414	1.1627	0.610748	1.37543	1.04207	0.616008	2.20044	-0.920073	0.111476	0.0824254	0.0550072	-0.0339168	0.0495961	0.0234024	0.0499424	0.046821	0.279936	-1.20001		CAMTA1	1.6662	1.11367	0.767788	0.922052	0.890652	0.947377	0.818027	0.874232	0.339933	-0.0200846	0.0267857	-0.0219941	0.00284091	-0.0635359	-0.0925156	-0.00172414	-0.089852	-0.189346	0.529279
LY86	1.51118	0.471672	0.415395	0.365264	0.621478	1.16692	2.34789	1.1002	-0.922095	0.0698925	-0.08125	0.0840708	0.245098	0.092638	-0.0666667	0.150407	0.110063	0.458177	-1.38027		PSMD1	0.741832	1.41475	1.38418	0.92832	0.522416	1.12931	0.893618	0.985573	0.337091	-0.0668449	-0.104911	-0.0459259	-0.137108	-0.026738	-0.126374	-0.0494375	0.118446	-0.321217	0.658307
LRFN5	0.466698	0.918041	0.994723	0.383489	1.08957	1.08787	1.41593	1.64367	-0.922544	0.3	0.0473684	0.0392157	-0.108696	0.0503356	-0.0409836	-0.0454545	0.0507246	-0.00733767	-0.915206		PTPLAD1	0.786602	1.19395	0.941494	1.54315	0.663504	1.13118	0.831368	0.908756	0.332247	-0.0128205	-0.0997211	-0.114711	-0.188022	-0.0625	-0.0532286	-0.0212355	0.0104478	-0.400687	0.732934
PPP3R1	0.668918	0.249038	0.667585	1.14541	1.44315	0.909499	0.977001	1.9394	-0.94814	-0.0620155	-0.11035	-0.0204163	0.00699301	-0.112413	-0.0037037	-0.0508436	-0.0245492	-0.275285	-0.672855		EIF2B2	0.895145	1.48745	1.32827	0.747695	0.688873	0.985698	0.885425	0.981437	0.330611	-0.0734463	-0.336237	-0.28169	-0.290123	-0.161111	-0.0454545	-0.154088	-0.202857	-1.24003	1.57064
RPL36	1.44322	0.0664716	0.0282189	1.16883	3.7055	1.52428	0.0477668	0.015719	-0.967603	0.127968	-0.0391304	-0.0208333	0.0434783	0.000863558	0.121951	0.0866667	0.139175	0.3392	-1.3068		EEA1	2.0827	0.654636	0.559893	1.1591	0.964888	0.917158	0.813745	0.847881	0.320456	0.00241686	0.0223276	0.014784	-0.0198763	0.0149364	0.00955156	0.0233769	0.0228614	0.0652284	0.255227
NAV1	0.344994	0.684559	1.0961	0.574865	0.900129	1.05682	1.62651	1.71602	-0.972614	-0.025	-0.110294	-0.0197368	0.0308642	-0.0164474	0.0357143	0.05	0.0755396	0.0141458	-0.98676		GAPDH	1.19997	1.32348	1.37583	0.543142	0.708249	1.14309	0.820274	0.885958	0.312444	-0.276144	-0.0545024	-0.0845214	-0.179697	-0.0860113	-0.19821	-0.184466	-0.0522175	-0.852317	1.16476
KCNC2	0.571527	0.405973	0.887232	0.766832	1.81247	1.43963	0.874242	1.2421	-1.02858	0.0202457	0.030319	0.0578051	-0.123481	-0.0779714	-0.0106242	-0.0720715	0.00801806	-0.123499	-0.905083		DPY19L4	1.30933	0.827215	0.753024	1.54189	1.24176	0.674328	1.01694	0.635514	0.305749	-0.0536562	-0.0797044	0.0209702	-0.113701	-0.0770642	-0.0240146	-0.103715	-0.00771439	-0.32004	0.625789
SSBP3	0.501693	0.0995871	1.67992	0.341085	1.53233	0.428449	0.269269	3.14767	-1.03617	0.269863	-0.0132743	0.151163	0.0207373	0.0421687	0.136656	-0.0336788	0.138655	0.545726	-1.58189		TMEM55A	1.0134	1.33719	1.13167	0.940012	1.09218	0.928201	0.710559	0.846778	0.300041	-0.0565423	-0.0385988	-0.111635	-0.0861111	-0.0532407	-0.0188004	-0.0175527	0.00358306	-0.27571	0.575751
ENSTGUG00000000786	0.676765	0.610187	0.636039	0.611359	1.1507	1.30339	1.33789	1.67366	-1.10878	0.0801953	0.0268701	0.0419638	0.0170883	-0.00957679	0.0147859	-0.00838435	-0.0865604	0.0550631	-1.16384		JARID2	1.5681	1.06886	0.918695	0.858798	0.843559	0.744292	0.769935	1.22776	0.295455	-0.248768	-0.172926	-0.158606	-0.240646	-0.189655	-0.296171	-0.0165877	-0.148148	-1.14663	1.44208
CELF2	0.380363	0.510359	0.823993	0.794271	1.86856	0.950921	0.74808	1.92346	-1.12997	-0.0227021	-0.11322	-0.0364238	-0.158464	-0.0862344	-0.0602456	-0.135569	-0.0875796	-0.514839	-0.615129		ENSTGUG00000004648	1.38604	0.876852	1.09956	1.0457	0.569198	0.784824	1.13839	1.09943	0.295231	-0.163364	-0.141445	-0.146515	-0.016496	-0.0208899	-0.170394	-0.173492	-0.100205	-0.694954	0.990185
TMEM234	1.0214	0.463038	0.669657	0.338944	2.04114	1.52552	1.34972	0.590578	-1.14335	0.214286	0.0862069	0.12963	0.0714286	0.247619	0.363014	0.333333	-0.106061	1.11594	-2.25929		PDXK	0.964659	1.02245	0.910545	1.5102	1.01752	0.961857	0.933756	0.679009	0.292134	-0.170996	0	-0.113169	-0.125475	-0.139225	-0.119444	-0.0773585	-0.0488069	-0.586669	0.878803
ASH1L	0.518584	0.653113	0.511128	0.763121	2.97144	0.95305	0.721218	0.908348	-1.18315	0	0.016129	-0.0833333	-0.154135	-0.0714286	-0.0714286	0.056701	-0.0769231	-0.282576	-0.900572		TRAF3	0.942852	0.760614	0.828446	1.87169	1.12548	0.85543	0.721822	0.893661	0.292083	-0.244681	-0.290541	-0.174157	0.0457746	-0.288462	-0.297468	-0.0657895	-0.106383	-1.14065	1.43273
ENSTGUG00000000374	0.596417	0.435906	0.605739	0.780612	1.57077	1.34476	0.977635	1.68817	-1.20639	-0.00728863	-0.0190217	0.112565	-0.132931	0.00267857	0.0431548	0.111524	-0.0952782	0.010762	-1.21715		SCLY	1.26093	0.693204	0.846181	1.60322	0.723717	0.680244	1.3206	0.871905	0.281812	-0.100472	-0.00706794	0.0121564	-0.0603597	-0.103633	-0.0869887	-0.135649	-0.0223228	-0.369281	0.651093
CDA	0.686228	0.430862	0.571757	0.605165	2.27216	1.17863	0.977497	1.2777	-1.3146	-0.0564428	-0.0113076	0.0247788	0.0379035	0.00299432	-0.0134113	-0.0186441	-0.0204625	-0.0395049	-1.2751		TMX4	1.52654	1.28256	0.523197	1.05713	0.780135	0.966788	1.14582	0.717818	0.28125	-0.162818	-0.18608	-0.194737	0.0637584	-0.0646607	-0.180758	-0.104317	-0.0469027	-0.65871	0.93996
RAI14	0.37084	0.419015	0.800585	0.67893	1.44849	1.46102	1.19853	1.62259	-1.3364	0.227273	-0.0155483	0.00636943	0.181973	0.12328	0.104462	0.151811	0.166667	0.713176	-2.04958		ENSTGUG00000007524	2.01731	1.00526	0.835003	0.53109	1.55908	0.700607	0.629124	0.72252	0.268002	-0.187598	-0.200525	-0.118966	-0.0877287	-0.210227	-0.242097	-0.0162973	-0.19281	-0.957651	1.22565
TUSC5	0.803335	0.386558	0.584698	0.481864	2.27058	0.932175	1.23106	1.30974	-1.34788	-0.10241	0.0753575	0.0730337	0	-0.131184	-0.0797503	-0.0338866	0.000823723	-0.145899	-1.20198		TIMMDC1	1.05138	1.23722	1.12689	0.954968	0.923378	0.867755	0.871979	0.966424	0.265574	-0.0580556	-0.0682733	-0.0619359	-0.0980951	-0.053701	0.00971523	-0.0313474	0.0220884	-0.246801	0.512375
TBL1XR1	0.517091	0.656691	0.600936	0.478837	1.6497	1.61445	0.88193	1.60037	-1.35047	0.0144404	-0.103448	-0.0747065	-0.0868167	0.0306972	-0.0525727	-0.0829082	-0.0735708	-0.312571	-1.0379		ATP1B3	1.63736	0.705597	0.661438	1.36274	1.33449	0.819139	0.693652	0.785586	0.264725	0.0206831	-0.115103	-0.0692607	-0.00776942	-0.108596	-0.0618021	-0.114728	-0.042126	-0.364637	0.629362
GNAQ	0.897627	0.360036	0.440529	0.443563	2.40381	1.30064	0.829767	1.32404	-1.45168	0.135621	0.117284	0.101375	-0.117042	-0.0236181	-0.0683521	-0.0150079	0.0603933	0.140962	-1.59264		ENSTGUG00000006047	1.05684	1.28932	1.20014	0.819663	0.902755	1.00447	0.862582	0.864229	0.242436	-0.263218	-0.235	-0.32439	-0.431818	-0.134146	-0.0652174	-0.244	-0.245387	-1.67809	1.92053
NAV3	0.400613	0.395973	0.706113	0.588768	0.557979	1.59358	0.774685	2.98229	-1.49828	-0.0616046	-0.0179353	0.015891	0.0403436	0.00703145	0.0409384	0.0220966	-0.0841147	-0.0276155	-1.47067		COMTD1	1.49512	1.16956	0.879961	0.790655	0.87275	0.677319	1.39143	0.723202	0.241574	-0.01133	-0.0640669	-0.0914221	-0.225173	-0.1787	-0.158921	-0.167702	-0.0251858	-0.693947	0.935521
PRDX1	1.08752	0.329083	0.453987	0.182341	1.51443	1.2458	1.71641	1.47042	-1.53449	-0.0365079	-0.0308008	-0.0135747	0.0549133	-0.0184057	-0.0123762	0.00477707	-0.0276074	-0.0573516	-1.47714		RAB27A	0.722285	1.23067	0.958902	1.42226	0.84696	1.16788	0.829914	0.821138	0.227238	-0.0782469	-0.0312002	-0.0376627	-0.123004	-0.0114209	-0.0318952	-0.0560323	-0.021996	-0.284997	0.512235
PCDH17	0.536011	0.476078	0.666689	0.313402	1.05316	1.36712	1.19597	2.39156	-1.59249	-0.142857	-0.0665399	-0.109302	-0.0714286	-0.0276046	0.0446194	-0.0485149	-0.0276753	-0.329054	-1.26344		ATP6V1E1	1.45672	1.31653	1.02485	0.516271	0.887647	1.01002	0.80377	0.984194	0.219546	-0.0151515	-0.161765	-0.0909091	-0.10166	-0.287234	-0.246032	-0.264706	-0.106557	-0.993532	1.21308
CACNA1E	0.366911	0.722729	0.596036	0.215727	1.34295	1.54137	1.69792	1.51636	-1.68141	-0.0294118	-0.0321101	-0.130137	-0.025641	-0.0736607	-0.0787037	-0.0583333	-0.138889	-0.414966	-1.26645		TP53BP2	0.987477	1.1632	1.1903	0.96279	1.09073	0.788415	0.803432	1.01365	0.201794	-0.154981	-0.080581	-0.0124199	0.0102936	-0.0922096	-0.0938153	-0.133414	-0.0567568	-0.451283	0.653077
SNORD50	0.423638	0.332218	0.163848	0.900068	2.273	1.0882	1.71429	1.10474	-1.7639	0.191358	-0.155417	0.0239234	-0.0737265	-0.0732794	-0.00796813	-0.08159	-0.204501	-0.281869	-1.48203		SERINC3	0.723112	0.891389	0.771228	1.89356	0.817649	0.941524	1.01485	0.946681	0.193861	-0.0989583	-0.0613027	-0.0973451	-0.0334282	-0.185649	-0.0996979	-0.00985222	-0.0852373	-0.494789	0.68865
NR2F1	0.281435	0.389421	0.529989	0.394331	3.11618	0.500696	0.794058	1.99389	-2.00544	-0.0636704	-0.0824176	-0.0421245	0.0070922	-0.158706	-0.11919	-0.0539112	0.151982	-0.263594	-1.74185		PDIA4	0.730459	1.32794	1.11321	1.09674	0.503837	1.26443	1.19323	0.770164	0.189514	-0.0134938	-0.0780313	-0.0368604	-0.0274182	-0.022219	0.00340729	-0.0193392	-0.0345644	-0.165433	0.354947
SLITRK5	0.1298	0.316683	0.352999	0.745783	2.29411	1.41609	0.714274	2.03026	-2.0625	-0.0625	0.1	0.138158	0.318182	0.401554	0.252941	0.199301	0.236842	1.33957	-3.40208		MRPS7	0.976838	1.18046	1.10871	0.99634	0.907004	0.930474	1.01864	0.881539	0.179377	-0.275362	-0.141869	-0.2875	-0.10274	-0.202128	-0.145799	-0.0296167	-0.128333	-1.01906	1.19844
H1F0	0.224648	0.514596	0.549378	0.255337	1.11113	1.6042	2.82598	0.91473	-2.06402	-0.0738636	-0.0587189	-0.126617	0.011041	-0.164399	-0.00943396	0.03125	-0.0524194	-0.326977	-1.73704		ENSTGUG00000002350	0.743332	1.16862	1.50046	0.835939	1.05308	0.745641	0.779347	1.17359	0.166491	-0.135417	-0.143478	-0.148649	-0.0823096	-0.0145631	-0.0773333	0.0473856	-0.07875	-0.466896	0.633387
ENSTGUG00000011970	0.203233	0.114667	0.389361	0.544452	1.84686	1.99415	1.41341	1.49388	-2.43062	0.0138093	-0.162761	-0.156658	-0.0390866	-0.141896	-0.0675495	-0.164398	-0.164722	-0.657923	-1.77269		LONP2	0.800009	0.938766	1.0578	1.43398	0.960092	1.01268	0.882811	0.91387	0.164969	-0.0455677	-0.0124477	-0.0452467	-0.059571	-0.0842948	-0.00844011	-0.0216411	-0.023427	-0.21786	0.382829
FAIM2	0	0.00859251	0.0147008	0.00275529	4	0.0261756	0	1.70174	-4	-0.5	0	-0.333333	0.0714286	-0.5	0.166667	-0.5	-0.290698	-1.63311	-4		MMD	0.609409	1.16308	1.35554	1.10042	0.727065	1.16908	0.934949	0.94046	0.15528	-0.0842811	-0.111979	-0.113934	-0.0987177	-0.0120823	-0.053524	-0.0802014	-0.0158496	-0.416632	0.571912
DTNBP1	0	0	0	0	0	4	3.65581	0	-4	0	-0.0204082	0.00847458	0.152174	-0.0818182	-0.0522388	0.0517241	-0.0892857	-0.023187	-4		COA7	1.42445	1.11126	1.3034	0.375943	0.727167	1.10836	1.20774	0.741672	0.149736	-0.00132626	-0.0993976	-0.0842697	-0.0230126	-0.0729847	-0.0545024	-0.118812	-0.0386779	-0.359438	0.509175
ENSTGUG00000017319	3.32158	0.417748	0.972884	1.36171	0.299345	0.527701	0.600232	0.498804	1.65696	0.5	0.5	0.5	0.5	0.5	0.5	0.5	0.5	3.96522	-2.30826		DCTN3	1.57559	1.14143	1.03417	0.456199	0.899839	0.997781	0.921131	0.973856	0.128946	-0.178082	-0.171975	-0.146209	-0.112648	-0.0248869	-0.110119	-0.274892	-0.153509	-0.891055	1.02
PSMD8	0.986509	1.31944	1.26513	0.786982	0.321569	1.28547	0.69202	1.34287	0.258985	0.5	0.5	0.5	0.5	0.5	0.5	0.5	0.5	4	-4		ENSTGUG00000010466	1.57455	1.16834	0.842835	0.592906	0.929136	1.02716	0.882324	0.982739	0.127227	-0.0572289	-0.00658404	-0.0584093	-0.0910246	-0.104376	-0.0357675	-0.0365025	-0.049236	-0.319209	0.446436
ENSTGUG00000013915	1.00303	1.81971	1.50293	0.564898	0.750946	0.639996	1.0964	0.622086	0.653352	0.5	0.391892	0.5	0.5	0.5	0.5	0.5	0.5	4	-4		BECN1	0.787666	1.43816	1.20626	0.744174	0.464629	1.10348	1.11681	1.13882	-0.0972408	0.0548926	0.0121951	0.029148	0.0262321	0.0616883	0.0466418	0.0248869	-0.0437431	0.153347	-0.250588
AZIN1	1.33129	0.793457	1.99619	1.18743	0.711715	0.634996	0.647201	0.697726	0.979782	0.468421	0.467213	0.432927	0.473077	0.44683	0.475309	0.47931	0.448718	4	-3.77363		GMFB	0.970691	0.673098	0.944514	1.27694	1.03058	0.65935	1.71765	0.727178	-0.113106	0.0555556	0.0431173	0.0177096	0.0722525	0.0586854	0.00465549	0.0979681	0.0897651	0.319631	-0.432737
TXN	2.5131	0.748213	0.533057	0.561354	1.79182	0.514154	0.896648	0.441658	0.257277	0.5	0.41954	0.370968	0.423077	0.45203	0.326087	0.5	0.5	4	-3.86541		ENSTGUG00000012687	0.930771	0.817249	0.788851	1.30641	1.06943	1.02651	1.00076	1.06002	-0.115545	0.0555556	0.0993915	0.0132075	0.103294	0.0501859	-0.0967078	0.0709677	0.0425188	0.245992	-0.361537
RPS6	0.961699	1.44345	0.806023	0.863868	0.641603	0.786037	1.8388	0.658525	0.0541343	0.433884	0.443396	0.4375	0.431034	0.465649	0.5	0.258065	0.462406	3.97089	-3.91676		TRPS1	0.937075	0.839468	0.776131	1.28723	1.29512	0.583514	0.805025	1.47643	-0.128272	0.032306	-0.0130388	0.0430498	0.0465032	0.083223	0.0334481	0.0224023	0.0290144	0.200586	-0.328858
ENSTGUG00000010064	0.720294	1.64842	1.06831	0.659598	0.82302	1.08664	0.924868	1.06886	0.0697054	0.477273	0.5	0.404762	0.4	0.2375	0.5	0.5	0.4	3.71484	-3.64513		STAU1	0.971941	0.835549	1.02729	0.987513	1.20782	0.970362	1.04868	0.950845	-0.139795	-0.00383436	0.0827725	0.138462	0.028169	0.0788497	0.122989	0.0773875	0.0956873	0.454486	-0.594281
NADK2	0.28075	0.754819	1.13261	1.52592	1.06658	1.41477	0.840667	0.983882	-0.221088	0.378049	0.292208	0.397059	0.281095	0.363636	0.247774	0.318363	0.376569	2.371	-2.59209		LARP1	1.1127	0.752968	0.821127	1.11956	1.3892	0.842702	1.2615	0.700245	-0.143702	0.0563245	0.0479592	0.0978836	0.0292378	0.0809642	0.072244	-0.00125134	0.123333	0.36949	-0.513192
ABHD17B	1.09424	1.7282	1.03511	1.03713	1.4254	0.705099	0.575	0.399819	0.656474	0.399563	0.321429	0.259428	0.334862	0.219596	0.370056	0.399233	0.284636	2.31084	-1.65437		GRM1	0.630588	0.654184	1.24898	1.26719	1.76012	0.471509	0.443706	1.52371	-0.146463	-0.00630534	0.0950232	0.0978432	0.0323422	0.0337152	0.0356121	0.0325623	0.0605595	0.277215	-0.423678
UBE2H	0.862111	1.02241	1.08407	1.69958	0.525009	1.02363	0.572245	1.21094	0.486545	0.253333	0.324	0.382353	0.350649	0.185212	0.333333	0.388268	0.358553	2.28641	-1.79986		ENSTGUG00000002229	0.908501	0.712039	1.02358	1.15301	1.1943	0.960249	0.834972	1.21334	-0.14884	0.0481295	0.100105	0.151839	0.080429	0.0955301	0.138273	0.0156934	0.160468	0.583139	-0.731979
C5orf30	1.34904	1.08322	0.888729	0.805385	1.45338	1.04844	0.706371	0.665435	0.0911883	0.380196	0.328375	0.318991	0.325939	0.275475	0.32197	0.320339	0.196078	2.11926	-2.02807		ZFAND5	0.93904	1.02074	1.26121	0.57286	1.00516	1.02241	1.05279	1.1258	-0.150391	0.0599655	0.0781654	0.0445769	-0.00714772	0.12954	0.126271	0.0342533	0.0927318	0.408545	-0.558936
LIPA	1.18111	1.31299	1.43626	1.40626	0.35214	0.860807	0.796417	0.654019	1.00267	0.294466	0.380342	0.296982	0.234341	0.219229	0.313743	0.321577	0.286571	1.97985	-0.977186		CPSF6	1.09733	0.609707	0.69376	1.39091	1.02186	0.87507	1.25258	1.05878	-0.156069	0.0181628	0.086992	0.0489946	0.0474028	0.00999542	0.056916	0.111123	0.0915832	0.343039	-0.499108
GPBP1	0.972287	1.00259	0.95924	1.22338	1.04428	0.953788	1.00439	0.840061	0.113664	0.397143	0.296029	0.230366	0.288636	0.229656	0.2125	0.236264	0.167939	1.70719	-1.59353		RFK	1.12075	0.920758	0.899901	0.842446	1.15406	1.10329	0.95022	1.00858	-0.166911	0.0932203	0.0174172	0.0199035	0.0198238	0.0372849	0.0446293	-0.00380849	0.0991667	0.238253	-0.405164
ENSTGUG00000005039	0.738909	0.792576	1.00371	1.13211	0.926339	1.27617	0.845637	1.28455	-0.240545	0.308824	0.306706	0.210448	0.226542	0.237557	0.210407	0.20297	0.279904	1.58752	-1.82807		USP10	0.800671	0.801313	1.00664	1.16024	0.862139	1.2076	1.16305	0.998343	-0.174554	0.0789162	0.0577528	0.00438597	0.074846	0.0658735	0.132188	0.0790301	0.038495	0.387597	-0.562151
C5orf28	1.05117	0.870484	1.00023	1.16751	1.10328	0.780283	1.00592	1.02112	0.0644967	0.272152	0.236984	0.220648	0.165162	0.319873	0.242857	0.26225	0.242826	1.56659	-1.5021		DGKB	0.938984	1.0501	1.20195	0.567273	1.27905	1.08311	0.975037	0.904494	-0.177429	0.0179602	0.0406728	0.0215178	0.0471648	0.001998	0.106028	0.101927	0.0749027	0.300133	-0.477563
HNRNPDL	1.14615	0.846217	1.14108	1.23692	1.01435	0.511472	0.889858	1.21394	0.267935	0.158333	0.274775	0.329268	0.25	0.157763	0.22549	0.293651	0.2	1.51302	-1.24509		ENSTGUG00000004063	1.37492	0.703622	0.92144	0.754357	1.07326	1.17601	0.954599	1.04179	-0.186955	0.190986	0.0980692	0.105463	0.0470033	0.0409464	0.145577	0.0789591	0.225898	0.698847	-0.885802
RWDD1	1.1328	0.645772	0.983151	1.09542	1.1506	0.960392	0.920773	1.11109	-0.103091	0.373494	0.255291	0.247588	0.247815	0.167288	0.160377	0.216644	0.217572	1.52444	-1.62753		GLRB	0.865764	1.05327	1.20585	0.616307	1.18246	1.17764	0.749597	1.14912	-0.187457	0.330808	0.160194	0.138298	0.150386	0.0607143	0.145299	0.145051	0.116858	0.966666	-1.15412
BOK	1.2058	0.917366	1.05136	0.582901	1.33368	0.914945	0.670388	1.32356	-0.175198	0.279046	0.256609	0.349298	0.185474	0.201268	0.230469	0.192744	0.141598	1.4694	-1.6446		SPATA7	0.537149	1.0502	1.2457	0.907443	0.87382	0.76238	1.36839	1.25492	-0.191393	0.0341615	0.0641026	0.0502122	0.119863	0.01	0.0499619	0.139929	0.0750577	0.397332	-0.588726
GAS6	0.896678	0.308203	0.629858	1.43059	0.993318	0.935618	1.03543	1.77031	-0.536035	0.204	0.344828	0.211538	0.140777	0.152074	0.209677	0.176856	0.310458	1.39886	-1.9349		DLG5	1.11619	0.91179	0.820863	0.886214	1.06479	1.01991	0.774548	1.40569	-0.204793	0.214671	0.12251	0.0764873	0.14139	0.0375561	-0.00123865	0.0893833	0.103022	0.583068	-0.78786
ST8SIA4	2.19118	0.670322	0.977544	0.653842	0.876906	0.687705	0.623049	1.31945	0.357359	0.253927	0.244167	0.253623	0.210794	0.15836	0.319592	0.17942	0.119668	1.373	-1.01564		GOLPH3	0.867432	0.746079	1.03499	1.06807	1.32273	0.928675	1.3057	0.726329	-0.205947	0.120936	0.0837064	0.101227	0.0325843	0.232177	0.176692	0.235443	0.269726	0.964103	-1.17005
CDH10	1.43915	1.01479	0.696775	0.411878	2.42507	0.629963	0.381541	1.00082	-0.316785	0.246914	0.0924528	0.135452	0.129787	0.238182	0.283333	0.270833	0.0916031	1.16293	-1.47972		PDE2A	0.385554	0.867749	1.83356	0.628122	0.717636	1.07901	1.24949	1.23888	-0.213341	0.15799	0.0635939	0.0289256	0.122186	0.0648148	0.075	0.157303	0.0433637	0.525317	-0.738658
GABARAPL2	1.4363	1.17777	0.814955	0.792628	1.29951	0.802036	1.08638	0.590423	0.160049	0.116766	0.178322	0.18559	0.169596	0.258903	0.182403	0.231343	0.126106	1.10661	-0.946563		TLN1	0.646119	0.562325	0.662949	1.83339	0.483536	0.986068	1.93138	0.894229	-0.219349	0.132653	0.161765	0.0850144	0.0496829	0.0174603	0.114286	0.194915	0.165012	0.685589	-0.904937
UBAP2	0.357416	1.33532	1.24016	0.953164	1.11607	1.16208	0.892616	0.943164	-0.082211	0.181818	0.163366	0.30574	0.171154	0.120504	0.194969	0.0484765	0.170792	1.04557	-1.12778		SLC35B3	0.904273	1.27254	0.742817	0.776869	1.24852	0.979092	1.33426	0.741626	-0.228034	0.0661797	0.00683683	0.0740741	-0.0045045	0.153979	0.0640091	0.0770283	0.0804954	0.379343	-0.607377
PFN2	0.511341	0.180684	1.32814	1.41216	1.20879	1.24791	0.550697	1.56028	-0.412271	0.178279	0.148366	0.137459	0.148433	0.170142	0.137752	0.175292	0.173549	0.949509	-1.36178		ENSTGUG00000003672	1.19657	0.54891	0.589943	1.34911	1.50147	0.624629	1.21763	0.971745	-0.232193	0.0510662	0.176209	0.0836013	-0.0120934	0.061848	0.102151	0.131679	0.17685	0.572107	-0.8043
ENSTGUG00000002824	0.645612	0.578387	0.831393	1.34681	1.36446	1.10552	1.02148	1.10635	-0.434476	0.16129	0.248299	0.240157	0.103846	0.110979	0.0972222	0.0971731	0.133588	0.904135	-1.33861		KLHL5	0.865879	1.0935	0.998779	0.720647	1.49427	1.02114	1.09479	0.710999	-0.248172	0.172978	0.00935551	0.0200946	0.145614	0.0771812	0.102076	0.0634518	0.182353	0.574278	-0.82245
PDE4B	0.668669	0.708743	1.03003	0.997699	0.83606	1.73531	1.01804	1.00545	-0.43231	0.117978	0.0972973	0.0979955	0.217391	0.161017	0.116327	0.264228	0.1179	0.902104	-1.33441		PDIK1L	0.457278	0.522359	0.943284	1.73389	1.2059	0.923481	1.31598	0.897834	-0.262865	0.0660377	0.289809	0.203297	0.0853659	0.205882	0.185	0.0614035	0.19697	0.997163	-1.26003
ITGB5	0.805621	0.737157	1.20131	1.07072	0.651602	0.372706	0.699606	2.46128	-0.133684	0.129318	0.131818	0.17432	0.124789	0.105701	0.140523	0.0805471	0.214471	0.821644	-0.955327		SP3	0.770547	0.801912	0.89543	1.16871	1.43991	0.829658	0.804071	1.28976	-0.275674	0.044542	0.0451197	0.0114754	0.0250245	0.0757576	0.0304878	0.111418	0.0835031	0.310835	-0.586509
ENSTGUG00000011864	0.859298	0.850776	1.04691	1.1662	0.811728	1.28079	0.930248	1.05406	-0.0554233	0.238302	0.110299	0.118921	0.0949137	0.164699	0.0891089	0.129077	0.110169	0.789134	-0.844557		UNC13B	0.546479	1.25063	1.23252	0.589357	1.17301	1.18404	1.20516	0.818804	-0.277168	0.0481112	0.115894	0.0260718	0.125751	0.0709828	0.0376247	0.0580357	0.0245056	0.369971	-0.647139
TEX2	0.660386	1.23436	0.932608	1.25166	1.16133	1.23282	0.679337	0.8475	0.0570014	0.111111	0.179487	0.112903	0.0698925	0.203325	0.0543478	0.138655	0.143478	0.754855	-0.697854		SEC31A	0.725356	0.726978	0.941362	1.22324	0.910309	0.841428	1.70506	0.926263	-0.284819	-0.00212676	0.0762829	0.0433633	0.0194686	0.0702492	0.0466231	0.0505992	0.0934382	0.288904	-0.573723
PALLD	0.797692	0.68692	0.996195	1.37811	1.00667	0.942067	0.86694	1.32541	-0.101814	0.11708	0.184518	0.117822	0.17727	0.0745374	0.0596708	0.128209	0.0954868	0.707786	-0.8096		GLYR1	0.748505	0.558658	0.847089	1.45218	0.94905	1.19078	1.21096	1.04277	-0.285601	0.0363359	-0.00269438	0.0237307	0.0553239	0.0441652	0.0801692	0.00836282	0.0190726	0.191589	-0.47719
KIAA1467	0.662866	1.20739	1.28135	0.943436	0.802336	1.14916	0.818141	1.13532	0.068574	0.173212	0.158228	0.143189	0.0409623	0.124262	0.104264	0.107143	0.0901568	0.696548	-0.627974		SH3GL2	1.65427	0.605908	0.639415	0.705766	1.43477	0.818	0.84539	1.29648	-0.287021	0.0182885	-0.00513023	-0.0297131	0.0311444	0.0448659	0.000634249	0.00866463	0.0100354	0.0569332	-0.343954
ERGIC3	0.858661	0.534723	0.987588	1.32043	1.05754	1.06885	0.988825	1.18339	-0.215797	0.120112	0.0773196	0.147059	0.0995551	0.156602	0.103516	0.0391477	0.0661765	0.595663	-0.81146		SPRED1	1.05987	0.763717	0.901201	0.878622	1.21728	1.21172	1.06912	0.898468	-0.292261	0.114499	0.0594635	0.0986418	0.0733958	0.0107527	0.076783	0.0175926	0.029185	0.34997	-0.642231
KCTD5	0.351663	0.810948	0.946808	1.35629	1.51593	0.836779	1.09011	1.09148	-0.38773	0.0761494	0.0401612	0.0381768	0.0667387	0.0701297	0.0845649	0.0446455	0.0662	0.353259	-0.740989		LMBRD2	1.4568	0.758177	0.702078	0.679162	1.53711	0.851034	1.06073	0.954908	-0.298881	0.0585434	0.025	0.0673759	0.0993555	0.135838	0.0373377	-0.00848896	0.114336	0.387338	-0.686219
PLXDC2	0.608447	0.520576	1.13478	1.40122	0.849092	1.3946	1.03411	1.05717	-0.242202	0.0238693	0.035809	0.0200486	0.0569106	0.0291568	0.0281065	0.0373272	0.0612134	0.211514	-0.453715		AP3M2	1.06707	1.04464	0.902351	0.573073	0.975751	1.01571	1.13268	1.28871	-0.299353	0.0035594	-0.000880946	0.0280706	-0.00826264	-0.00157405	0.00128648	0.019727	0.00773639	0.0358523	-0.335206
RCAN2	0.873685	1.04722	0.97269	0.989362	1.39694	1.03693	0.832578	0.850593	-0.0844496	-0.0572218	-0.0513301	-0.0505882	-0.0569116	-0.103513	-0.102731	-0.0745579	-0.0364414	-0.387924	0.303474		MAPK8IP3	0.856013	0.920329	0.964123	0.846025	1.18897	1.10195	0.994944	1.12765	-0.299887	0.153465	0.0614035	0.103113	-0.00403226	0.0915493	-0.0018315	0.0830508	0.141379	0.46224	-0.762127
ATP6V0D1	1.03758	1.21	1.66352	0.645575	0.641238	1.12792	0.982828	0.691352	0.404173	-0.117395	-0.116765	-0.055014	-0.104658	-0.0852096	-0.039134	-0.0941301	-0.0374782	-0.47474	0.878913		TMEM57	0.503518	0.810212	1.1326	1.13943	0.792121	1.13129	1.24366	1.24718	-0.305175	0.113902	0.0336077	0.0802658	0.0260136	0.0507812	0.0248911	-0.016799	0.0804959	0.286277	-0.591451
ENSTGUG00000015203	0.945022	1.60788	0.902705	0.737003	0.637777	0.751252	1.66136	0.756992	0.139049	-0.0723684	-0.113115	-0.0430769	-0.139594	-0.0285848	-0.0985533	-0.100962	-0.0730337	-0.489777	0.628826		ENSTGUG00000001548	0.801139	1.18661	0.873482	0.717281	0.987306	1.23803	1.05127	1.14488	-0.313174	0.0351711	0.0291866	0.0641273	0.0506692	0.0118644	0.109756	0.11679	-0.00230415	0.302891	-0.616065
GRIA4	0.551816	0.318877	0.687539	0.600641	1.43732	1.99461	0.892311	1.51689	-1.43597	-0.0806569	-0.0975826	-0.0852304	-0.0197814	-0.0859105	-0.11387	-0.0794154	-0.118843	-0.497735	-0.938232		LRCH1	1.37575	0.758794	0.564109	0.868898	1.38672	1.04896	0.852392	1.14438	-0.314818	0.0687438	0.0577532	0.00493421	0.0413056	0.0561594	-0.0386439	0.0664234	0.0673239	0.234985	-0.549803
ANKRD46	1.33219	0.849029	1.04645	1.14027	0.799735	1.06206	0.799735	0.970536	0.26616	-0.025463	-0.047409	-0.132226	-0.111785	-0.123458	-0.073243	-0.114286	-0.107389	-0.539173	0.805333		FCHO2	0.777794	0.873837	0.730894	1.18277	1.15459	1.12075	1.23006	0.929306	-0.332873	0.0629454	0.0534442	0.0879699	0.034141	0.00713154	0.0515873	0.00825472	0.104822	0.298333	-0.631206
IQSEC1	0.671046	0.280253	0.5894	0.853109	1.58424	1.38881	0.948828	1.68431	-1.22771	-0.0742574	-0.0943396	-0.109027	-0.153937	-0.104354	-0.0682217	-0.0838276	-0.0519146	-0.542083	-0.685631		UBE3A	0.673531	1.02419	1.06051	0.782345	1.3036	1.0295	1.07318	1.05314	-0.336192	0.0128355	-0.0127294	-0.0306334	0.10317	0.0742574	0.0383955	0.0766902	0.0412437	0.220752	-0.556944
ADAM9	0.574354	0.31579	0.748252	0.532729	2.20467	1.46738	0.872555	1.28426	-1.42477	-0.16405	-0.0895742	-0.116812	-0.0869242	-0.0929763	-0.0878065	-0.0943304	-0.0333578	-0.562221	-0.862552		RIMBP2	0.59132	1.03161	1.14968	0.763428	0.99107	1.40898	1.16869	0.895224	-0.33931	0.0400048	0.0524625	0.0610957	-0.000115022	0.0539192	0.079798	0.039902	0.15508	0.352738	-0.692048
ENSTGUG00000005897	1.51821	0.975798	0.931835	0.734842	0.980478	0.868142	1.02291	0.967782	0.115976	-0.0628141	-0.0582445	-0.104728	-0.083686	-0.0970823	-0.147978	-0.148585	-0.0838113	-0.577891	0.693867		RAD21	0.705682	1.1926	0.913447	0.72004	0.992989	1.01073	1.24304	1.22146	-0.341654	0.0316239	0.00249465	-0.010853	-0.0426214	-0.00669915	0.0106216	-0.0210619	0.0432203	0.00487541	-0.346529
MTMR7	1.31348	0.963143	1.11794	1.15298	0.911035	0.944582	0.594446	1.00239	0.397463	-0.144875	-0.13227	-0.0931194	-0.0943523	-0.159159	-0.0801802	-0.0848681	-0.0317133	-0.604181	1.00164		INPP5A	0.529785	0.775504	1.21048	1.0128	0.86359	0.826114	0.651789	2.12994	-0.34166	0.224036	0.130719	0.25895	0.0802728	0.11244	0.0702247	-0.0184564	0.0948696	0.725192	-1.06685
BCKDHB	1.30613	1.18939	1.17686	1.245	0.726272	0.526316	1.06506	0.764991	0.673721	-0.0918367	-0.157534	-0.154206	-0.113636	-0.108456	-0.11157	-0.0632911	-0.0431034	-0.621478	1.2952		ENSTGUG00000015659	0.824725	0.604548	0.864208	1.23508	0.44075	0.885739	2.53727	0.607683	-0.345477	0.00728309	0.0444265	0.0468109	0.0349922	0.13644	0.0138568	0.0831826	0.0869565	0.331448	-0.676925
WDR70	1.10177	0.247798	0.64455	0.432871	2.05123	0.97646	0.824789	1.72053	-1.19929	-0.0882353	-0.0934066	-0.1	-0.136641	-0.0593333	-0.149007	-0.159259	-0.06917	-0.629847	-0.569442		DLG3	0.319255	0.949926	1.2354	1.01876	0.820464	1.2586	0.991376	1.40622	-0.34661	0.0320982	0.0511628	0.0315024	-0.00239234	0.0259259	0.0797414	0.0870536	0.142857	0.327427	-0.674037
LARP7	0.873119	0.851185	1.37084	0.824652	0.728612	1.173	1.00894	1.16965	-0.0578647	0	-0.105634	-0.109848	-0.0923077	-0.151163	-0.095	-0.143243	-0.0627706	-0.638886	0.581022		EIF2D	0.598844	1.16088	1.22422	0.537846	0.742906	1.4806	0.971809	1.28289	-0.347332	-0.0188172	-0.0387841	-0.0263158	0	-0.0344262	-0.0222596	0.0325	-0.000158278	-0.0781911	-0.269141
NAPG	1.07672	0.684543	1.22106	1.19694	1.05852	1.10831	0.772235	0.881678	0.129392	-0.0961039	-0.122179	-0.123842	-0.119512	-0.0608555	-0.101331	-0.155189	-0.0919003	-0.640346	0.769738		ENSTGUG00000004390	1.00754	0.417688	0.672492	1.42309	1.12305	0.763774	1.6855	0.906869	-0.348951	0.0619224	0.0451807	0.0562914	0.0403087	0.0151515	-0.00358423	0.0322581	0.169211	0.306214	-0.655166
NECAP1	0.725008	1.09488	1.23152	0.988902	0.629317	1.25933	0.810368	1.26068	0.0290779	-0.12112	-0.168715	-0.135815	-0.128107	-0.101721	-0.0810523	-0.0885809	-0.0592263	-0.651719	0.680796		SAP130	1.24509	0.539462	0.647259	1.08678	0.954382	1.05275	1.47328	1.00099	-0.360782	0.0132128	0.00255755	0.0115207	0.156	0.0986622	0.0390782	0.105455	0.0720588	0.366035	-0.726818
ENSTGUG00000006927	0.905872	1.78792	1.1264	0.682311	0.557359	1.02529	1.10262	0.812224	0.364405	-0.108268	-0.093414	-0.0604333	-0.145161	-0.0390954	-0.129179	-0.140572	-0.170359	-0.654974	1.01938		ENSTGUG00000007455	0.713928	0.642966	0.900518	1.24503	1.04938	1.07445	1.47618	0.897547	-0.361523	-0.0142207	-0.0340102	-0.00975207	0.0111725	0.00849607	-0.0455081	-0.0101337	0.0250987	-0.0497866	-0.311737
CPOX	0.943313	1.16213	0.808934	0.745088	0.988525	0.96209	1.40854	0.981376	-0.246238	-0.156342	-0.0917655	-0.149596	-0.0898305	-0.108639	-0.116331	-0.100737	-0.0759553	-0.654471	0.408234		HNRNPAB	0.778936	1.01796	0.882097	0.822432	1.1604	1.13859	1.14466	1.05493	-0.367713	0.0638149	0.138806	0.111111	0.0270833	0.218447	0.126847	-0.0287879	0.183041	0.630324	-0.998037
AFG3L2	0.751035	0.923186	1.13678	1.14111	0.960285	1.18042	0.943665	0.963514	-0.0345451	-0.117886	-0.160482	-0.125259	-0.142473	-0.067861	-0.131854	-0.0520581	-0.113232	-0.672168	0.637622		UHRF2	1.04482	0.737862	1.15327	0.557025	1.14248	1.03939	1.32307	1.00207	-0.367714	0.159521	0.061801	0.0425592	0.0937273	0.109396	0.0182791	0.0892581	0.197747	0.572587	-0.940301
MMS19	0.775237	1.25732	1.52414	0.537183	0.469642	1.06436	1.04972	1.32239	0.067733	-0.1875	-0.132588	-0.107717	-0.0481728	-0.0980392	-0.0461538	-0.163194	-0.128333	-0.675883	0.743616		NRXN1	1.09418	0.88552	0.982344	0.530936	1.41558	0.904155	1.15387	1.03342	-0.368365	0.169261	0.0425532	0.112903	-0.0060241	0.189655	0.153846	0.08	0.250643	0.752044	-1.12041
UBE4B	0.949872	1.24498	0.992934	0.973679	0.785378	1.15891	0.844966	1.04928	0.116537	-0.176113	-0.125	-0.0703635	-0.166197	-0.107197	-0.0887743	-0.177966	-0.0608821	-0.722212	0.838749		KLHL22	0.769735	0.590133	0.974784	1.15744	0.996059	1.00156	1.41454	1.09574	-0.369788	0.0473721	0.122262	0.0799492	0.0114072	0.0458107	0.0278587	0.0225505	0.111936	0.342361	-0.712148
KIFAP3	0.212507	2.05753	1.6089	0.90978	0.279639	0.977975	1.11013	0.84354	0.576492	-0.163166	-0.0547545	-0.0727763	-0.0917431	-0.152806	-0.175182	-0.181643	-0.0810936	-0.723766	1.30026		CRMP1	0.86066	0.617934	1.33255	0.679012	0.918278	1.4331	1.19256	0.965909	-0.377908	0.0218855	0.0146871	0.0876153	0.00541516	0.16941	0.0891239	0.0251728	0.144522	0.411858	-0.789766
FAM13A1	1.488	1.04071	1.10176	1.01685	0.951257	0.890674	0.734876	0.775865	0.47109	-0.0835396	-0.172055	-0.0760615	-0.21025	-0.0436771	-0.133745	-0.167563	-0.106427	-0.741367	1.21246		CHD-Z	1.12964	0.751815	0.655897	0.94173	1.76977	0.927085	0.807882	1.01618	-0.381616	0.0100365	0.154728	0.202997	0.164	0.142391	0.114739	0.10626	0.329659	0.954107	-1.33572
ENSTGUG00000010461	1.23598	1.47992	0.938879	0.751008	0.578445	0.648597	1.40595	0.961219	0.293722	-0.0980529	-0.0766234	-0.118497	-0.0927602	-0.154861	-0.164921	-0.18693	-0.103053	-0.738414	1.03214		PDGFA	0.823982	0.853785	0.953699	0.842564	1.18498	0.981364	1.50477	0.854859	-0.382352	0.277372	0.121343	0.0228758	0.228395	0.0860465	0.314505	0.139498	0.16318	1.06428	-1.44663
ENSTGUG00000010765	0.98429	1.00187	1.22758	1.03879	1.15153	1.06991	0.674139	0.851875	0.182412	-0.207865	-0.177643	-0.169342	-0.0755102	-0.0931677	-0.0946844	-0.10693	-0.0706522	-0.742439	0.924851		IRF2BPL	0.777175	0.6755	0.764903	1.25545	1.06245	1.17272	1.28422	1.00758	-0.382876	-0.00976829	-0.00524272	-0.00869663	-0.0287708	-0.0512901	-0.0293243	-0.0344252	0.00143541	-0.120022	-0.262854
SLMO2	0.829373	0.928975	1.25032	1.2017	0.736584	1.18047	0.947474	0.925104	0.151887	-0.131098	-0.136134	-0.0981941	-0.215546	-0.139198	-0.103692	-0.134921	-0.0531476	-0.752998	0.904885		AP2M1	0.622036	0.826728	1.22652	0.797028	0.923938	1.06358	1.1527	1.38746	-0.388711	0.0815804	-0.0117188	0.050652	0.0654291	-0.0579832	0.0788991	0.0614973	0.0995165	0.267778	-0.656489
TMEM55A	0.917278	1.29435	1.22055	1.24672	0.853886	0.924241	0.729229	0.813755	0.4945	-0.102965	-0.15404	-0.143376	-0.0980231	-0.0945133	-0.116938	-0.11747	-0.195005	-0.758071	1.25257		CD164	0.457099	0.315832	0.798719	1.89272	0.939561	0.808634	2.37291	0.414527	-0.389484	0.0724539	0.00576241	0.151556	0.0593668	0.0725916	-0.0238848	0.0308547	0.104974	0.347334	-0.736818
USP46	0.681002	0.637959	0.96193	1.3534	0.937377	1.36155	0.968655	1.09812	-0.264541	-0.146067	-0.0854602	-0.156881	-0.117711	-0.13714	-0.122599	-0.167361	-0.135948	-0.792392	0.527851		GAD65	1.37829	1.0601	0.580947	0.443984	1.70589	0.985294	1.04885	0.79665	-0.409538	0.00192707	-0.0310034	-0.0188844	0.0143707	0.0838977	0.022361	-0.0202258	0.0717625	0.0905033	-0.500042
SMG7	0.680243	1.11237	1.09851	0.932011	0.745967	1.24941	1.21949	0.962002	-0.127664	-0.1787	-0.0731071	-0.153248	-0.0887097	-0.139712	-0.133333	-0.147059	-0.207538	-0.837588	0.709924		CSRNP3	1.14434	0.708809	1.02452	0.55837	1.60857	0.992609	1.04311	0.919673	-0.416972	0.158915	0.121622	-0.0326087	0.185185	0.189441	0.0856164	0.015625	0.132391	0.640263	-1.05724
C21orf2	1.04455	1.02509	1.60478	0.920993	0.43923	0.630716	1.50109	0.833559	0.432711	-0.149123	-0.151741	-0.17036	-0.195364	-0.10989	-0.115385	-0.108108	-0.130332	-0.841611	1.27432		GTF2H1	0.725274	0.541839	0.763555	1.39528	1.11724	0.906727	1.0947	1.45538	-0.433645	0.0703179	-0.0332042	-0.02687	0.03923	-0.00283688	-0.0138999	0.0462584	0.083891	0.118511	-0.552156
ENSTGUG00000004353	0.910702	1.38039	1.06496	0.582099	0.295832	0.830057	1.85845	1.0775	-0.0446161	-0.0650224	-0.14	-0.222013	-0.170782	-0.106061	-0.121019	-0.10472	-0.200965	-0.848458	0.803842		ENSTGUG00000001260	0.646547	0.852307	0.708323	1.19615	1.21937	1.2549	1.03972	1.08268	-0.435854	0.0108671	0.0367417	0.0684519	0.0235234	0.0543289	0.0175091	0.0114068	0.0841655	0.222569	-0.658423
REEP3	0.904653	1.35637	0.577469	1.69403	0.635958	0.978444	0.924232	0.92884	0.386431	-0.143902	-0.175824	-0.1049	-0.21777	-0.12247	-0.179153	-0.120181	-0.0689223	-0.848312	1.23474		ENSTGUG00000007056	0.853023	0.849112	1.18724	0.510955	0.976791	1.34689	0.832204	1.44379	-0.442148	-0.00753187	0.139744	0.0850515	0.163487	0.0604396	0.211555	0.175121	0.259101	0.82804	-1.27019
GPR37L1	0.848446	2.38433	1.09696	0.512565	0.481392	0.555134	1.31481	0.806357	0.61682	-0.11854	-0.119873	-0.113516	-0.174927	-0.172907	-0.138436	-0.166286	-0.140568	-0.851956	1.46878		SPPL3	0.551885	0.502094	1.05931	1.27852	0.851193	0.795071	1.50128	1.46065	-0.452044	0.0262136	0.0183121	0.0785366	-0.00241546	0.000732064	-0.0391545	0.0271028	0.143261	0.185637	-0.637681
POLE4	1.47674	1.45694	0.784561	0.650248	1.17654	0.739193	1.25925	0.456528	0.266567	-0.174927	-0.164191	-0.11766	-0.1099	-0.126532	-0.147815	-0.175087	-0.133933	-0.855938	1.12251		SYNCRIP	0.905589	0.786664	0.798317	0.88784	1.16117	0.785523	1.82929	0.845609	-0.457759	-0.00911493	-0.00345929	-0.0286521	-0.0504202	0.0346331	0.0467358	0.0199803	0.0552184	0.0469928	-0.504752
ENSTGUG00000005505	0.82299	0.947805	1.04531	0.857664	0.814589	0.972773	1.15636	1.38252	-0.235852	-0.113596	-0.180307	-0.087931	-0.10735	-0.149501	-0.238537	-0.138535	-0.164314	-0.886546	0.650693		BAI3	0.9085	0.767891	1.14779	0.546498	1.06231	0.919161	0.908929	1.73891	-0.458876	0.0992707	0.00765156	0.0390115	0.00920486	-0.028944	0.0565273	0.0637394	0.112177	0.261529	-0.720405
CACTIN	0.626153	1.1506	1.10475	0.764538	0.430818	1.38072	1.26665	1.27576	-0.255995	-0.140625	-0.241036	-0.116327	-0.125	-0.15154	-0.151934	-0.170588	-0.092437	-0.89312	0.637125		COPB2	0.654887	0.684045	0.93811	1.09213	1.26638	0.867733	1.25281	1.2439	-0.459202	0.0859347	0.0833682	0.0971338	-0.0117834	0.0614973	-0.00357711	0.0454545	0.139738	0.364222	-0.823424
NCOA4	0.670623	1.08098	1.01048	1.08923	0.742205	1.22239	1.01533	1.16877	-0.107304	-0.2056	-0.0963636	-0.170409	-0.127949	-0.181089	-0.160447	-0.128657	-0.133924	-0.901238	0.793933		SLC4A3	0.378185	1.14078	1.5721	0.277662	0.887404	1.35476	0.969765	1.41934	-0.465399	0.0139726	0.00893197	-0.0179301	0.0206411	-0.0173344	0.0348764	-0.0100255	0.0150502	0.0348006	-0.5002
ENSTGUG00000018378	1.61264	0.655811	0.630915	0.880149	1.93187	0.809921	0.75167	0.727024	-0.159209	-0.105907	-0.138772	-0.18815	-0.171373	-0.174608	-0.169112	-0.205143	-0.0758575	-0.922791	0.763581		KIAA0368	0.893163	0.499638	0.678398	1.28916	0.952378	1.20901	1.30595	1.17231	-0.468135	0.0310799	-0.000434657	-0.018747	0.0971102	0.0507412	0.0589605	-0.000407166	0.12165	0.248269	-0.716404
MAP1LC3A	1.38031	1.39023	1.03086	0.821665	0.715223	0.751257	1.21674	0.693718	0.453136	-0.288973	-0.160674	-0.113065	-0.146209	-0.104374	-0.137865	-0.159966	-0.11837	-0.934739	1.38788		ENSTGUG00000004354	0.353878	0.914849	1.30798	0.779952	0.803613	1.21978	1.25419	1.36576	-0.497563	0.016158	-0.0013911	-0.0468593	-0.0543039	0.027947	-0.0250354	-0.00800409	0.0287455	-0.045482	-0.452081
TCP11L1	1.05614	1.04906	1.22567	1.01944	0.749397	0.822764	1.10655	0.970976	0.253344	-0.148199	-0.145283	-0.21167	-0.121118	-0.0787362	-0.171745	-0.201987	-0.160562	-0.931181	1.18453		FSTL5	1.02915	0.946213	0.823846	0.517784	1.86367	1.06373	0.696751	1.05885	-0.503851	0.0402477	0	-0.0344418	0.0140713	0.0142857	0.0292683	0.0641026	0.0105973	0.0999507	-0.603801
ING5	0.913909	0.855533	0.824106	1.30214	0.779012	1.3315	1.12365	0.870155	-0.0752653	-0.177632	-0.0620767	-0.161692	-0.0775578	-0.194336	-0.181063	-0.165653	-0.226592	-0.941579	0.866314		CNOT6	0.736677	0.613539	0.583343	1.37497	1.41332	0.953598	1.30508	1.01948	-0.51298	-0.022314	0.0597417	0.0149573	-0.0524476	0.0576037	0.0346097	0.0479452	0.104167	0.177706	-0.690686
MTPN	0.658431	0.827221	0.991698	1.57735	0.910772	0.970985	0.898987	1.16456	0.0394582	-0.246109	-0.108855	-0.172147	-0.167819	-0.113612	-0.0777616	-0.115215	-0.251032	-0.953303	0.992761		ENSTGUG00000010983	0.821732	0.819277	1.05676	0.598489	1.22988	1.23083	0.903402	1.33963	-0.525026	0.0897436	0.0283921	0.102982	-0.00539773	0.0497967	-0.00847458	0.019174	0.0871109	0.264667	-0.789693
FGFR2	0.692756	1.4415	0.5921	1.61439	0.890609	0.984984	1.06615	0.717509	0.246392	-0.189655	-0.136292	-0.194931	-0.0543249	-0.167072	-0.193839	-0.213933	-0.107229	-0.949039	1.19543		ACTN1	0.507878	0.949223	1.19692	0.626068	0.716508	1.14802	1.85408	1.00131	-0.527756	0.0954641	0.0592143	0.0531401	-0.0091047	0.0955143	0.0657008	0.13104	0.186577	0.500165	-1.02792
POFUT1	0.908651	0.696099	1.18439	2.02299	0.232367	0.851572	1.20875	0.895177	0.594083	-0.261905	-0.0877863	-0.188172	-0.123932	-0.18	-0.0539568	-0.128931	-0.235714	-0.962587	1.55667		ENSTGUG00000006645	0.518045	1.15063	0.884169	0.72358	1.24108	1.44021	0.947823	1.09446	-0.527923	0.033034	0.123397	0.1	0.0756303	0.0365854	0.0901075	0.00799381	0.0841286	0.40204	-0.929963
ENSTGUG00000001387	1.19256	0.579601	1.34972	1.01097	1.09665	0.939428	0.619384	1.21168	0.0958729	-0.224954	-0.144944	-0.122428	-0.137883	-0.0678368	-0.108761	-0.251159	-0.225806	-0.978419	1.07429		EPB41L2	0.720491	0.854604	0.641792	1.05932	0.667768	1.15793	1.48216	1.41594	-0.536503	-0.0342353	0.00441362	-0.0338822	-0.044089	-0.00718512	-0.0213048	-0.0267358	-0.0713363	-0.169592	-0.366912
ANO10	0.825124	0.924746	1.05332	1.23077	0.613371	0.826101	1.30267	1.2239	0.0244929	-0.217391	-0.0945073	-0.19375	-0.193069	-0.262321	-0.138776	-0.0633484	-0.124793	-0.982225	1.00672		SYNE1	0.266239	0.112052	1.80491	1.08151	0.490391	1.78364	1.28105	1.18022	-0.538328	0.131285	0.142473	0.145418	-0.00877193	0.0354839	0.183274	0.057047	0.142857	0.615981	-1.15431
YPEL2	0.732548	0.863281	1.02351	1.12571	0.947242	1.45475	0.792493	1.06047	-0.18416	-0.268116	-0.124161	-0.14	-0.132258	-0.179412	-0.110294	-0.206186	-0.161905	-1.00458	0.820419		MPLKIP	1.41526	0.500594	0.83816	0.508241	1.25466	1.24105	0.691222	1.55081	-0.538832	0.00342679	0.0260638	-0.0472542	0.0106137	0.0154143	-0.0322266	0.0101567	0.129959	0.0858762	-0.624708
FAM20B	0.600478	1.06426	1.20513	1.10587	0.468997	1.43637	0.856269	1.26263	-0.0175044	-0.268421	-0.088194	-0.138418	-0.121538	-0.168394	-0.22067	-0.177519	-0.140043	-1.00757	0.990069		ENSTGUG00000007799	0.558472	0.807369	0.81707	1.07867	0.830763	1.13347	1.32858	1.4456	-0.539175	0.0201529	-0.00816925	0.0176089	-0.0287578	0.0223475	-0.00378215	-0.000212374	0.0790026	0.0713112	-0.610486
ABCB10	1.40166	0.898354	1.00311	1.25079	0.570482	0.902738	0.975936	0.996935	0.402145	-0.22973	-0.0880342	-0.158228	-0.134615	-0.267822	-0.15098	-0.0617978	-0.238255	-1.02095	1.4231		ENSTGUG00000005365	0.696287	0.910261	1.12975	0.524823	1.33135	1.32274	0.998954	1.08583	-0.542686	-0.0542259	0.0699482	0.0355649	0.0229091	0.209091	0.044791	0.0565693	0.134398	0.387197	-0.929883
ATF1	0.820824	0.903305	1.00777	0.897374	1.19233	1.27995	0.867455	1.03099	-0.268193	-0.0782609	-0.209032	-0.210196	-0.193506	-0.18417	-0.177291	-0.110429	-0.183972	-1.01976	0.751571		EFNB2	1.32048	0.378548	0.890806	0.666595	1.67692	0.843656	1.38344	0.839555	-0.551654	-0.0168963	0.017816	0.0735568	0.122467	0.0438066	0.0782313	0.0673883	0.153564	0.396242	-0.947896
GNG10	0.479372	0.436183	0.261703	0.390528	2.38815	1.17487	1.62092	1.24827	-2.03659	-0.0557882	-0.174611	-0.202221	-0.158946	-0.145973	-0.174404	-0.172385	-0.264858	-1.02751	-1.00907		CCNI	0.852422	0.669762	0.879408	0.842837	1.00649	1.07549	1.14429	1.5293	-0.553825	0.09401	0.193401	0.173025	0.0454545	0.155541	0.0559416	-0.00227894	0.218527	0.70279	-1.25662
PTPRN2	0.826256	0.970685	1.14063	0.958161	0.702151	1.29236	0.85183	1.25792	-0.0752269	-0.205263	-0.161202	-0.183258	-0.150974	-0.185807	-0.115385	-0.194779	-0.16206	-1.02411	0.948887		PTPLB	0.57738	0.979182	1.10934	0.575623	1.29439	0.794993	1.46708	1.202	-0.563824	0.220052	0.0750963	0.0778612	0.0834216	0.14011	0.106061	0.083976	0.239739	0.773389	-1.33721
B4GALT6	1.42941	0.724597	0.959694	1.02046	1.40018	1.04847	0.692095	0.725098	0.096814	-0.238716	-0.240142	-0.192467	-0.205018	-0.152962	-0.132251	-0.136747	-0.0619008	-1.0375	1.13431		GABRA2	0.946241	0.925454	1.05804	0.298436	1.43046	1.19013	1.17673	0.974507	-0.567336	-0.0710594	0.044102	0.0655738	-0.0630366	0.0365419	0.0891473	0.0813296	0.068779	0.182679	-0.750014
ENSTGUG00000006121	0.347399	0.79702	0.99748	2.41967	0.171002	1.08533	0.859651	1.32244	0.407783	0	-0.147059	-0.236842	-0.0625	-0.187861	-0.144231	-0.20614	-0.21875	-1.04821	1.456		IRF2BP2	0.572904	0.66037	0.693698	1.29651	0.988034	1.25134	1.51568	1.02146	-0.568021	0.0707522	0.0717151	-0.00517346	0.0402985	-0.0232008	-0.0541555	0.0391	0.149815	0.212658	-0.780679
SNX13	1.02547	0.78753	0.863924	1.38674	1.20167	1.15445	0.705524	0.87469	0.0459287	-0.198113	-0.19962	-0.170391	-0.101881	-0.296028	-0.155172	-0.113193	-0.145283	-1.05852	1.10445		KLHL2	0.673786	0.909337	0.879513	0.759936	0.914554	1.0894	1.4456	1.32788	-0.570416	0.105442	0.143705	0.148026	0.0104651	0.19541	-0.0504407	0.0844875	0.228047	0.652993	-1.22341
IFIH1	0.696145	0.954166	1.31791	1.27401	1.02612	0.524381	1.09228	1.11499	0.174946	-0.275	-0.13522	-0.134961	-0.133947	-0.230712	-0.257576	-0.180912	-0.0977199	-1.11553	1.29047		ANO5	0.833377	0.718331	0.852687	0.814984	0.551896	1.00791	2.66965	0.551159	-0.573499	-0.0606001	0.0626536	0.0308791	0.104434	0.106181	0.00579607	0.0369048	0.0915966	0.27572	-0.849219
PPP2R4	0.992458	1.2295	1.20007	0.710744	0.637484	1.16738	0.81202	1.25035	0.095808	-0.274934	-0.116952	-0.152714	-0.11674	-0.145143	-0.205031	-0.201565	-0.239547	-1.11579	1.2116		ARHGEF7	0.697416	0.487257	0.785273	1.24532	1.38871	0.803185	0.690026	1.90281	-0.576698	-0.0570272	0.0945652	0.0300102	0.016756	0.219477	0.0844083	0.0934307	0.18893	0.504411	-1.08111
CHRNB2	0.864077	1.93969	1.27275	0.471085	0.572883	0.891984	1.11352	0.874011	0.397509	-0.0935484	-0.170886	-0.241602	-0.0964912	-0.221448	-0.189815	-0.284946	-0.170498	-1.1347	1.53221		PPFIA1	0.79099	0.578452	0.727584	1.11398	1.45395	1.18967	1.10399	1.04138	-0.583023	-0.0352984	0.0530596	0.0033763	0.186835	-0.0294118	0.0150092	0.00436616	0.064595	0.196576	-0.779599
RAP1A	1.03132	1.03075	0.792403	0.551994	1.11384	1.09953	1.41613	0.964026	-0.431326	-0.203113	-0.187013	-0.174745	-0.175099	-0.178895	-0.154251	-0.189155	-0.229853	-1.13359	0.702262		CTTNBP2	0.69655	0.995613	0.995219	0.515199	1.42243	1.35201	1.02965	0.993318	-0.587087	0.0373932	0.0730464	0.114679	0.113023	-0.0147059	0.0836972	0.0351852	-0.0266904	0.303768	-0.890854
PPP1R2	0.898527	1.21447	1.27382	1.25218	0.72173	0.964282	0.636214	1.03878	0.464922	-0.281818	-0.166667	-0.197436	-0.180272	-0.121854	-0.21792	-0.116967	-0.209193	-1.14682	1.61174		SKI	0.630532	0.666592	0.804228	1.09582	1.32327	1.03752	0.981368	1.46067	-0.589653	0.240821	0.185962	0.281676	0.247475	-0.0437352	0.0227273	0.136111	0.243945	1.03385	-1.6235
NUDCD1	1.21095	1.04	1.23054	0.787377	1.19087	0.685483	0.733523	1.12127	0.194232	-0.251938	-0.217439	-0.114435	-0.268085	-0.142105	-0.111028	-0.190323	-0.219956	-1.16972	1.36395		PDE8B	0.590448	1.25708	0.762202	0.584025	1.48881	1.38317	0.837579	1.09668	-0.590431	0.0643614	-0.0296638	0.101325	0.00944139	0.028382	0.0603048	0.0119048	0.111089	0.260482	-0.850913
ENSTGUG00000012731	0.738699	1.6057	1.01929	0.871103	0.886951	0.843204	1.11868	0.916379	0.169556	-0.173863	-0.130215	-0.198916	-0.242281	-0.232157	-0.182317	-0.125748	-0.238549	-1.16882	1.33838		MIER3	0.646489	0.701161	0.886426	0.958648	0.929618	1.43874	1.35883	1.08009	-0.599587	0.100766	0.0692795	0.0286521	0.0766449	0.0290611	0.0355588	0.0672092	0.0169492	0.3081	-0.907687
ENSTGUG00000006953	1.29621	0.948238	1.16263	1.09412	0.849874	1.03729	0.682701	0.928934	0.363448	-0.236735	-0.253744	-0.193755	-0.177449	-0.196567	-0.16526	-0.199264	-0.148997	-1.20534	1.56878		NP_001129952.1	0.85876	0.797385	0.59794	0.926471	0.732914	1.73073	1.46734	0.888453	-0.609082	0.0302376	0.013913	-0.054672	-0.0232068	0.0350593	0.0537139	0.0689223	0.0410822	0.119494	-0.728576
DENND5B	0.858386	0.940267	1.04863	0.995767	1.43915	0.930934	0.738265	1.0486	-0.113277	-0.227891	-0.21223	-0.0997078	-0.19362	-0.248831	-0.219415	-0.214061	-0.161664	-1.21392	1.10064		ENSTGUG00000011265	0.624387	0.842409	1.25429	0.446873	0.965386	1.47247	1.12889	1.2653	-0.614233	0.0169367	0.0181159	0.112308	0.0429594	0.213768	0.0572979	0.09375	0.0627119	0.458989	-1.07322
WDR73	1.07478	1.56858	1.21405	0.666845	0.727524	0.699706	1.33619	0.712332	0.38035	-0.155647	-0.144951	-0.250452	-0.172289	-0.262523	-0.222864	-0.133452	-0.2675	-1.2492	1.62955		PTPRR	0.361008	1.18035	1.09257	0.527198	1.20322	1.44056	1.15066	1.04443	-0.627418	0.121705	0.117647	-0.037415	0.0814978	0.0525424	0.0610641	-0.0839416	0.0868946	0.292858	-0.920276
TMEM222	0.935407	1.54415	1.17352	0.914133	0.5739	0.772054	1.07857	1.00826	0.411933	-0.246288	-0.300211	-0.257213	-0.206991	-0.134395	-0.116099	-0.135115	-0.223737	-1.26709	1.67902		ENSTGUG00000004026	0.414556	0.363981	0.684096	1.68104	1.20876	0.841157	1.92391	0.882505	-0.627583	0.0526281	0.0458898	0.00471976	-0.0334651	-0.019544	0.0046807	0.0141435	0.0676202	0.0990835	-0.726666
FAM65B	0.717831	0.823754	1.1007	1.53801	0.595778	1.15914	1.00549	1.05931	0.13014	-0.340399	-0.184107	-0.161049	-0.186461	-0.126499	-0.258209	-0.142289	-0.239933	-1.2942	1.42434		NTRK2	1.07484	0.786167	0.698557	0.583882	1.63171	1.09069	1.08183	1.05233	-0.632664	0.116137	0.108791	0.097723	0.0833333	0.261506	0.130561	0.106452	0.265432	0.894213	-1.52688
PSMC3	1.15485	1.35304	1.23505	0.713083	0.749426	0.826333	1.14331	0.824904	0.330389	-0.0993976	-0.270751	-0.262183	-0.209877	-0.16776	-0.214765	-0.225	-0.191406	-1.27458	1.60497		MTRF1L	0.847353	0.939137	0.719201	0.631041	1.53342	1.41163	0.737772	1.18045	-0.66115	0.0502008	0.117757	-0.0368526	0.112117	-0.106218	0.129564	0.128989	0.110063	0.372292	-1.03344
RNF10	0.858189	0.619488	1.8516	1.20418	0.680817	0.935069	0.626711	1.22396	0.387107	-0.234694	-0.195527	-0.191646	-0.20356	-0.25319	-0.187068	-0.184021	-0.228361	-1.29438	1.68149		KCNK15	0.259127	0.428527	0.840725	1.57078	1.18025	0.968387	1.15892	1.59328	-0.66301	0.0660277	0.0381008	0.0986137	-0.103748	0.097786	0.0136891	0.0881995	0.105134	0.294202	-0.957211
ST8SIA6	1.56283	1.51644	1.159	0.896945	0.944422	0.674957	0.671347	0.574057	0.841999	-0.35	-0.0960784	-0.202756	-0.258065	-0.22103	-0.216667	-0.194915	-0.151667	-1.34413	2.18613		SMC5	0.89147	0.802501	0.636924	0.765821	1.3814	1.06584	1.21878	1.23726	-0.666735	0.0669817	0.240995	0.211111	0.00903042	0.0991786	-0.0555556	0.1	0.193968	0.66016	-1.3269
KBTBD11	0.782792	0.69932	1.00492	0.517985	0.990364	1.59178	0.959427	1.45341	-0.733105	-0.228246	-0.167145	-0.167416	-0.23954	-0.266628	-0.208249	-0.246043	-0.172283	-1.3153	0.582191		ENSTGUG00000002557	0.454057	1.14977	0.73529	0.752697	0.882399	1.59486	1.11764	1.31328	-0.668527	-0.00795443	0.017191	0.0106681	-0.018974	-0.0475867	0.027294	-0.0182835	0.0204289	-0.0125025	-0.656024
LEPROTL1	0.87769	1.11657	0.952868	1.05369	1.0085	1.10821	0.876837	1.00563	0.000593308	-0.147211	-0.253639	-0.24555	-0.150025	-0.173656	-0.236911	-0.257177	-0.235472	-1.32253	1.32312		CEP95	0.785465	0.496804	0.527407	1.27978	1.41551	0.93756	1.22495	1.33252	-0.66864	0.0152116	0.0570168	-0.061001	0.0531867	0.000278087	-0.046072	0.020557	0.0982545	0.100092	-0.768733
SLC25A24	1.44375	0.477119	1.12778	0.823772	1.0738	1.08316	0.585747	1.38487	-0.0920573	0	-0.256303	-0.163934	-0.1875	-0.181934	-0.253731	-0.232218	-0.217868	-1.32377	1.23171		UCHL1	0.760146	0.765184	1.31033	0.253654	1.25482	1.37518	1.05666	1.22402	-0.669302	-0.0482143	-0.0174717	-0.032418	-0.016977	0.107073	0.0582479	-0.0173116	0.0542607	0.0642979	-0.7336
ENSTGUG00000007438	0.690779	1.07951	0.890003	1.1308	0.88174	0.948391	1.38409	0.994696	-0.150835	-0.208029	-0.183702	-0.166187	-0.192552	-0.182646	-0.230909	-0.218584	-0.348544	-1.36796	1.21713		ENAH	0.748916	0.846675	0.659897	0.832953	1.36448	1.16644	1.44458	0.936058	-0.684885	-0.0594662	-0.0334909	0.0689655	-0.0492879	-0.0248474	-0.0146357	-0.0224339	0.0361882	-0.0714393	-0.613446
UCHL5	1.26401	1.25312	0.99769	1.00128	0.896647	0.802564	1.0882	0.696498	0.37437	-0.200326	-0.0865772	-0.222496	-0.252969	-0.228188	-0.289634	-0.283562	-0.1759	-1.37052	1.74489		RAPGEF5	1.29923	0.305123	0.772259	0.691378	1.93812	1.18586	1.25969	0.548344	-0.692851	0.0251405	-0.00166277	0.0402005	0.0143866	0.0638965	-0.0186078	0.0555867	0.0848083	0.191346	-0.884197
CCBL1	0.56935	1.66328	1.03146	1.11436	0.776363	0.760572	1.07219	1.01242	0.273815	-0.25	-0.3	-0.322511	-0.133803	-0.259644	-0.119318	-0.188623	-0.172956	-1.39213	1.66594		RAB3C	0.690217	1.01263	0.963827	0.390878	1.23274	1.31561	1.16348	1.23062	-0.697644	0.0497143	0.00909091	-0.0530973	0.030593	-0.0110985	0.0128492	0.0056638	-0.00215332	0.0299838	-0.727628
ENSTGUG00000012639	0.830381	1.43152	1.36076	0.999529	0.905824	0.837219	0.857319	0.777456	0.452483	-0.254902	-0.214365	-0.227805	-0.106658	-0.217769	-0.303878	-0.181843	-0.244596	-1.37683	1.82932		CDH11	0.446998	0.394935	0.478966	1.73038	0.838105	1.17159	2.12382	0.815203	-0.710457	-0.00458716	-0.0527778	0.05	0.0157233	0.0570776	0.113475	-0.043662	0.109319	0.179245	-0.889702
HIBCH	0.698563	0.884401	0.825584	0.845609	1.00285	1.27117	1.18116	1.29066	-0.544381	-0.270736	-0.274151	-0.24099	-0.239884	-0.151202	-0.153789	-0.203562	-0.221418	-1.37358	0.829199		KLHL20	0.566403	0.785587	0.909022	0.773518	1.38699	1.48089	0.925955	1.17164	-0.713869	0.0652174	0.0945946	0.00574713	-0.0714286	0.290909	0.0416667	0.0487805	0.085076	0.435969	-1.14984
ACOT7	0.936493	1.6119	1.42349	0.668191	0.505844	0.870879	1.0775	0.905699	0.465722	-0.273684	-0.253472	-0.253194	-0.170616	-0.27468	-0.243621	-0.151267	-0.138862	-1.38282	1.84854		LCP1	0.319989	1.17976	0.929451	0.600881	0.543235	0.901727	3.05615	0.468806	-0.735687	0.0289941	-0.0289811	0.0181724	-0.0254237	0.0539568	0.0725152	0.0976231	0.0936286	0.226204	-0.961891
ENTPD6	1.03796	1.19137	1.31341	0.875941	0.655876	0.769464	1.04225	1.11372	0.303129	-0.211618	-0.20015	-0.256935	-0.251773	-0.185645	-0.190289	-0.175627	-0.29822	-1.38599	1.68912		KCNG1	0.652315	1.04868	0.952704	0.347967	1.44044	1.17101	1.46208	0.924813	-0.737203	0.0396112	-0.0320338	-0.00837373	-0.0039185	0.0319573	0.0257216	-0.00321354	0.0728351	0.0888788	-0.826082
RNF214	0.590228	1.44707	0.959342	0.55502	0.879626	1.4416	0.819428	1.30769	-0.324772	-0.342105	-0.265957	-0.243215	-0.238532	-0.219844	-0.171196	-0.230061	-0.0983871	-1.4448	1.12003		MAPK10	1.32826	0.58383	0.619403	0.468196	1.51805	1.2156	1.15283	1.11383	-0.740396	0.5	0.0833333	0.5	0.5	0.5	0.351852	0.3	0.395833	3.64497	-4
ENSTGUG00000001127	0.823753	0.458778	0.781873	1.08996	1.39439	1.29362	1.04628	1.11135	-0.619334	-0.190722	-0.302817	-0.215686	-0.195931	-0.284965	-0.229412	-0.212598	-0.188787	-1.43325	0.813916		ENSTGUG00000002595	0.506186	0.315801	1.65122	0.522336	1.39383	0.770315	0.9684	1.87191	-0.742325	0.029316	0.0190337	0.0495028	-0.0216006	0.0190972	-0.0670009	0.15583	-0.00994764	0.1294	-0.871725
RPP38	1.24211	0.828602	0.855632	0.843647	1.10899	1.17386	1.01331	0.933853	-0.166101	-0.187273	-0.242744	-0.315789	-0.244505	-0.194402	-0.230956	-0.19571	-0.219269	-1.44149	1.27539		RIMS2	0.725183	0.55996	0.686682	1.02121	2.05557	0.738871	0.781982	1.43054	-0.742344	-0.0600311	-0.0121644	0	0.00857481	0.0244903	-0.0257115	-0.0184481	0.0207957	-0.0452908	-0.697054
DPAGT1	1.61378	1.21348	1.01903	1.0358	0.640047	0.575833	1.04339	0.858639	0.646924	-0.173511	-0.236134	-0.292477	-0.224919	-0.19888	-0.331871	-0.250831	-0.159693	-1.49046	2.13739		PTPRD	0.899678	0.491135	0.71765	0.884549	1.84446	0.898654	1.0781	1.18577	-0.745363	0.0389755	0.147569	0.0840708	-0.0263158	0.0603448	-0.0486381	-0.03125	0.0665236	0.214357	-0.95972
DGAT2	0.735722	1.10907	1.07395	0.819633	0.843475	1.02692	0.836567	1.55467	-0.188993	-0.125	-0.139535	-0.270053	-0.258242	-0.209211	-0.293774	-0.27673	-0.34127	-1.54903	1.36004		TMSB4X	1.03635	0.703313	0.794205	0.455231	0.949188	1.30447	1.77683	0.980426	-0.758835	-0.0718379	0.000720461	-0.0314618	0.0446608	-0.0297664	0.00952674	0.013615	0.00681636	-0.0419678	-0.716867
ENSTGUG00000006195	0.595948	0.980658	1.45538	1.04401	0.812495	1.00421	0.975175	1.13213	0.054824	-0.166667	-0.252294	-0.126455	-0.222591	-0.303445	-0.239703	-0.291946	-0.316541	-1.54379	1.59862		NME2	1.16384	1.34592	0.0290257	0.432844	1.98876	1.43348	0.0291152	1.57701	-0.763183	0.0247718	0.0170341	0.0157233	-0.0562061	0.0555556	0.00958745	0.00248447	-0.0278544	0.0296419	-0.792825
ZNF814	0.751901	1.21945	1.1225	0.942175	0.694847	1.22599	0.946768	1.09637	0.0259875	-0.254967	-0.275362	-0.29	-0.140569	-0.249644	-0.288961	-0.306452	-0.175497	-1.59464	1.62062		NCL	0.724907	0.382773	0.42973	1.4286	1.53992	0.866434	1.80885	0.818792	-0.764949	0.153368	-0.00206978	-0.0198638	-0.041521	0.0696108	-0.0141528	0.00609319	0.100332	0.186557	-0.951507
ENSTGUG00000005790	1.13429	0.766211	1.32041	0.37691	1.3468	0.874397	1.11669	1.06428	-0.291089	-0.348101	-0.159314	-0.303665	-0.212329	-0.292836	-0.123616	-0.232143	-0.312658	-1.62592	1.33483		SLC2A13	0.864313	0.700576	0.810061	0.588769	1.33503	1.22811	1.32522	1.14792	-0.772407	-0.0698496	0.0220721	-0.0291005	-0.107917	-0.0211492	-0.0432208	-0.0827046	-0.0206537	-0.256529	-0.515878
ENSTGUG00000009876	0.610802	1.22661	1.24019	1.15783	0.749577	1.23792	0.828355	0.948708	0.170028	-0.26486	-0.213456	-0.171927	-0.189991	-0.242799	-0.201684	-0.342835	-0.381659	-1.66132	1.83135		ENSTGUG00000003258	0.753954	0.582072	0.954122	0.663933	1.07643	1.21444	1.4946	1.26044	-0.781503	-0.000378501	-0.0248908	-0.0941677	0.0537828	0.144676	0.0951941	0.029857	0.0687593	0.20038	-0.981883
ENSTGUG00000009538	0.331125	0.832555	0.797794	1.59773	0.597268	1.20732	1.55274	1.08347	-0.319267	-0.138146	-0.289655	-0.295699	-0.288406	-0.207965	-0.256443	-0.221461	-0.324194	-1.63758	1.31832		PGBD5	0.406575	0.812452	1.09307	0.630247	1.14186	1.48121	0.982006	1.45258	-0.802476	0.00315457	-0.0353535	-0.0435685	-0.0276382	0.022293	0.0626741	-0.00819672	-0.0211726	-0.0343889	-0.768087
DPYSL2	0.927773	0.789553	1.09083	0.816369	1.12326	1.32212	0.861949	1.06815	-0.271651	-0.267778	-0.304075	-0.327952	-0.217851	-0.259089	-0.227405	-0.191453	-0.235728	-1.63616	1.3645		GNA11	1.10096	0.415964	0.714784	0.683642	1.83107	0.733099	1.48553	1.03495	-0.808197	-0.0255924	0.0163305	0.057047	-0.0107162	-0.056907	0.092794	-0.0442708	0.0837712	0.0823842	-0.890581
CMTM3	0.647525	1.80134	1.05191	1.15467	1.8273	0.730632	0.177472	0.609157	0.477099	-0.380412	-0.235471	-0.177579	-0.311518	-0.235043	-0.248971	-0.235125	-0.216216	-1.6738	2.1509		GALNT2	0.777169	0.874617	0.717713	0.538511	1.63675	1.17947	1.44995	0.825823	-0.820083	0.143719	0.0390335	0.0526961	0.0335484	-0.0443645	-0.0334088	0.00380228	0.0909823	0.210171	-1.03025
ABLIM1	0.983381	0.623141	0.660833	1.94145	0.84317	0.964358	0.956722	1.02695	0.150755	-0.267817	-0.201013	-0.242412	-0.240192	-0.25682	-0.327422	-0.224509	-0.30087	-1.66183	1.81258		SEZ6L	0.572303	0.597299	1.04972	0.673453	1.50026	0.714746	1.21807	1.67415	-0.827405	0.0469535	0.0836262	0.125097	-0.0408654	0.00207875	-0.0286073	0.0279891	0.103859	0.234593	-1.062
ENSTGUG00000012484	0.161631	0.161922	0.302934	0.243776	3.71117	1.16382	0.835622	1.41912	-3.03433	-0.250583	-0.244838	-0.29918	-0.332203	-0.319551	-0.227273	-0.168663	-0.252033	-1.70621	-1.32811		ARNT2	0.856332	0.59188	0.755708	0.679493	1.50113	1.26236	1.20901	1.14409	-0.83371	-0.0470121	-0.0241698	-0.0114978	0.138915	0.00983146	-0.016632	0.0614224	0.0498548	0.11886	-0.95257
TIMMDC1	1.18324	1.17803	0.808794	0.687347	1.03185	0.811545	1.4962	0.802997	-0.102901	-0.274194	-0.303191	-0.25718	-0.128834	-0.352122	-0.308354	-0.129555	-0.367299	-1.78557	1.68267		PRKAR2B	0.669979	0.483052	0.933268	0.789059	1.3652	1.33509	1.61311	0.811237	-0.835769	-0.0336829	-0.0513374	0.0439673	0.0389972	-0.0943912	-0.00876539	-0.0470831	0.0883721	-0.0463912	-0.789378
ENSTGUG00000000746	1.1058	0.729566	0.983231	1.57944	0.464878	1.07212	1.13033	0.934644	0.288071	-0.143678	-0.405594	-0.272189	-0.26873	-0.364198	-0.194836	-0.276081	-0.201124	-1.81117	2.09924		ENSTGUG00000008103	0.752508	0.725894	0.857942	0.536386	1.08571	1.28642	1.29979	1.45535	-0.847049	-0.0503106	0.0344585	0.00596659	-0.039823	-0.0245902	-0.0536723	0.082205	0.0607321	0.0112477	-0.858296
CRIPT	1.33804	0.879291	1.03149	0.698694	1.04233	0.91174	1.04383	1.05458	-0.0378581	-0.284946	-0.246552	-0.231588	-0.260417	-0.299615	-0.203947	-0.284501	-0.340206	-1.75551	1.71765		SHOC2	0.666635	0.693219	0.736635	0.761861	1.26156	1.02721	1.57194	1.28094	-0.858685	0.0961221	0.106545	0.107683	0.0554885	-0.0323111	-0.00954421	0.0227552	0.0720966	0.305939	-1.16462
EIF6	0.850207	1.14897	1.13392	0.914256	0.570366	0.722286	1.43522	1.22478	0.0341561	-0.285441	-0.198895	-0.268707	-0.323529	-0.318277	-0.268072	-0.286378	-0.209804	-1.76388	1.79803		STMN1	0.580737	0.751753	1.10488	0.406181	0.932769	1.58082	1.10078	1.54209	-0.871572	0.162085	0.114501	0.112717	0.0613383	-0.0156794	0.11279	-0.060241	-0.035837	0.334488	-1.20606
GRSF1	0.846579	1.03685	1.03304	0.948749	0.781594	0.818342	1.40448	1.13038	-0.0972643	-0.130435	-0.377778	-0.349462	-0.173611	-0.377088	-0.264	-0.292453	-0.282258	-1.93305	1.83579		ENSTGUG00000007296	0.457223	0.656859	1.08496	0.628156	1.03468	1.67116	1.32388	1.14308	-0.883716	-0.0243363	-0.0144033	-0.00118203	-0.0205224	0.0243902	-0.0981432	-0.100583	0.0019305	-0.169911	-0.713806
NDUFA6	1.51419	0.731135	0.391374	0.43923	1.59409	0.958133	1.59853	0.773315	-0.678826	-0.259591	-0.365731	-0.386179	-0.253281	-0.250085	-0.324219	-0.221419	-0.201389	-1.9174	1.23858		PLCL2	0.410146	0.946507	0.638129	0.817048	1.11894	1.4177	0.804857	1.84668	-0.885999	0.0100334	0.149196	0.0863354	-0.0615672	-0.0139353	0.0778767	0.0793499	0.0881104	0.305045	-1.19104
MSRA	1.59766	1.43184	0.8277	0.625795	0.856541	0.837084	0.905543	0.917831	0.35012	-0.203196	-0.252	-0.391473	-0.306452	-0.338915	-0.29703	-0.219008	-0.261506	-1.91579	2.26591		GNAQ	1.3916	0.412291	0.50766	0.497391	1.63411	1.42004	1.20724	0.929663	-0.893431	-0.0297158	-0.013308	-0.0168831	-0.107843	0.0654545	0.103774	-0.0199161	0.0517241	0.0242399	-0.917671
TP53INP1	0.807884	0.495059	0.558471	1.18911	1.54729	0.908203	1.04668	1.4473	-0.69822	-0.231861	-0.38866	-0.313514	-0.228346	-0.262055	-0.351103	-0.193674	-0.310155	-1.9325	1.23429		CDH8	0.670518	0.799382	0.781202	0.548461	1.77389	1.25391	1.04259	1.13005	-0.898665	-0.0390857	-0.0692975	-0.0502959	-0.125781	-0.0297043	-0.111866	-0.0552438	-0.0399207	-0.380095	-0.51857
ENSTGUG00000009593	0.549219	0.677191	0.887715	1.28819	1.15257	1.28007	1.00752	1.15753	-0.434391	-0.26	-0.306122	-0.271654	-0.245665	-0.357807	-0.348024	-0.258904	-0.259062	-1.92628	1.49189		ENSTGUG00000006196	1.04882	0.624145	0.731742	0.38826	1.82487	1.17617	1.31347	0.892534	-0.899083	-0.439597	0.261905	0.0841121	0.24269	0.283951	0.0483871	0.163265	0.190722	0.501837	-1.40092
EXOSC2	1.1543	1.14651	0.6655	0.807621	0.732354	0.88103	1.56321	1.04948	-0.163252	-0.391213	-0.18785	-0.276596	-0.227273	-0.352823	-0.213158	-0.376289	-0.303571	-2.01152	1.84827		CCDC109B	0.559407	0.63275	0.872567	0.727713	1.08165	0.91469	1.86031	1.3509	-0.915952	-0.0309541	-0.0386549	-0.0420875	-0.0714286	0.0780886	-0.0645738	-0.0372849	0.0580645	-0.107527	-0.808425
MALSU1	1.3448	1.97511	0.773636	0.672791	0.586405	0.903967	1.15693	0.586357	0.559715	-0.386297	-0.299097	-0.321759	-0.253388	-0.318234	-0.186192	-0.303738	-0.290476	-2.00239	2.56211		CELF4	0.644687	0.650435	0.973	0.503099	0.960941	1.59668	1.13397	1.53719	-0.921476	0.0902439	0.0393795	0.0436508	-0.0938628	-0.108696	0.015873	0.0419501	0.00844595	0.0255309	-0.947007
ENSTGUG00000016566	1.08359	0.5933	0.838125	1.10786	0.978929	0.871974	0.981929	1.54429	-0.272848	-0.336364	-0.226415	-0.390909	-0.245192	-0.321053	-0.298507	-0.367424	-0.181609	-2.04162	1.76877		EIF2AK3	0.627093	0.647925	0.650842	0.838431	1.29149	0.97454	1.45375	1.51593	-0.938624	0.0278689	0.0669538	0.0462687	-0.0957944	0.0421096	0.147749	-0.0332044	0.20542	0.306011	-1.24463
ENSTGUG00000001204	0.199617	0.747918	1.80998	1.04538	0.763388	1.49046	0.65357	1.28968	-0.142295	-0.376221	-0.243363	-0.338384	-0.151568	-0.252506	-0.257895	-0.431818	-0.345745	-2.13926	1.99697		TNFAIP8L3	0.486715	0.738996	1.07053	0.446583	1.17356	1.75156	0.953094	1.37896	-0.93962	0.0180649	0.0945186	-0.0145712	-0.104447	0.181818	0.0220501	0.0452522	0.134862	0.280906	-1.22053
VTI1A	0.756024	1.10904	1.32043	0.985125	0.740972	0.916174	0.90941	1.26282	0.123153	-0.45	-0.276119	-0.370466	-0.244917	-0.319559	-0.317352	-0.298611	-0.15529	-2.19944	2.32259		TBCE	0.361927	0.908936	0.768666	0.702053	1.31223	1.05106	1.37184	1.52329	-0.943487	0.0863672	0.0087108	-0.0550162	-0.0718954	-0.0117188	0.158427	0.00558659	0.203476	0.246869	-1.19036
ENSTGUG00000012216	0.738749	1.18853	0.936872	0.900103	0.600954	0.970395	1.64946	1.01493	-0.170249	-0.444162	-0.308786	-0.363147	-0.22973	-0.215272	-0.336703	-0.232394	-0.305668	-2.18007	2.00982		RGP1	0.578171	0.480561	0.91313	0.764892	1.197	0.928049	1.81204	1.32616	-0.947698	-0.0436447	-0.0362319	0.0172414	-0.0714286	-0.00943396	-0.0621212	0.0553279	0.0680473	-0.0595655	-0.888133
DPP6	1.08259	1.03197	0.739274	0.580333	1.37052	1.04618	0.932228	1.21691	-0.410923	-0.328829	-0.315789	-0.241379	-0.291594	-0.383041	-0.170455	-0.5	-0.205128	-2.04851	1.63759		ZENK	0.174675	0.810466	1.28716	0.459204	1.01418	2.09943	1.23443	0.920465	-0.949235	-0.00740092	0.0345575	0.0366285	0.00165259	-0.00194553	0.0220697	0.0145359	0.0258747	0.0909867	-1.04022
HACL1	0.529273	0.442829	1.21709	0.980604	0.834547	1.20568	1.57974	1.21024	-0.607696	-0.387273	-0.376984	-0.368922	-0.326248	-0.230846	-0.325553	-0.200315	-0.319172	-2.23455	1.62685		ENSTGUG00000000786	0.711361	0.516136	0.633562	0.868527	1.17649	1.17838	1.76552	1.15003	-0.955717	0.0277541	0.0635135	-0.0149502	-0.0277476	0.111675	0.0430416	0.15035	0.212903	0.424278	-1.38
THOC7	0.947405	1.3349	1.07724	0.994155	1.02591	0.732926	1.19501	0.692452	0.255808	-0.272152	-0.267442	-0.400474	-0.201493	-0.269556	-0.35	-0.390909	-0.392086	-2.27658	2.53239		TENM2	0.240137	0.310279	1.08845	1.08265	1.34152	0.986467	1.19777	1.75273	-0.98687	-0.0773196	0.0380117	-0.045082	-0.0252525	-0.0283019	-0.111111	-0.104061	0.0492958	-0.222041	-0.764829
ENKUR	1.29945	0.391914	0.719212	1.58523	1.12539	0.843517	1.31688	0.718405	-0.00302891	-0.433333	-0.209184	-0.375	-0.229412	-0.254545	-0.254967	-0.383929	-0.446429	-2.45586	2.45283		DGKK	0.371935	0.38638	1.11944	0.805118	0.726723	1.24584	1.44765	1.89692	-0.988776	0.0822222	0.114108	-0.0344203	0.150266	0.0385757	0.178506	-0.0170068	0.171212	0.509627	-1.4984
ENSTGUG00000006006	1.29948	1.57388	0.61542	1.1866	0.661028	0.74485	1.34492	0.573822	0.491896	-0.42	-0.270435	-0.303066	-0.252066	-0.364428	-0.290698	-0.314727	-0.380288	-2.31304	2.80494		NPY2R	0.580317	1.07515	0.578784	0.446269	1.01403	1.72042	1.07419	1.51085	-0.989874	0.0436053	-0.00573394	0.0317546	-0.0259373	-0.035572	0.0156511	-0.0545424	0.0804094	0.0362089	-1.02608
PTPN12	1.12846	1.13434	0.786741	1.34188	1.13195	0.92	0.902862	0.653773	0.283254	-0.440476	-0.33209	-0.305	-0.300554	-0.36129	-0.286957	-0.279762	-0.297665	-2.333	2.61625		KIAA1045	0.631429	0.703786	0.900412	0.443532	1.18149	1.57868	0.980994	1.57969	-0.99058	0.157303	0.139752	0.308989	0.0208333	0.159794	-0.0106383	0.0454545	0.0390625	0.669253	-1.65983
EFCAB10	0.945861	0.815171	0.599331	1.08794	0.886193	0.728098	2.05256	0.884841	-0.400516	0	-0.413793	-0.26	-0.363636	-0.307018	-0.393617	-0.303279	-0.258621	-2.36404	1.96352		NPY	0.598024	0.921744	0.872063	0.286456	1.73059	1.17741	1.40764	1.00607	-0.992659	0.0365262	0.0204712	-0.0991984	-0.0389414	0.111872	0.0916384	0.0910523	0.248011	0.352084	-1.34474
C5orf63	1.8988	0.958347	0.665563	0.82968	1.22262	0.391692	1.49398	0.539317	0.254859	-0.261905	-0.394737	-0.296748	-0.378205	-0.361069	-0.216418	-0.373418	-0.391089	-2.42179	2.67665		GDA	0.192548	0.450638	1.49937	0.533165	1.06382	1.4453	1.59284	1.22232	-0.99272	-0.0224665	0.178495	0.136605	0.176237	0.0492063	0.0357863	0.15146	0.0628378	0.572233	-1.56495
SFT2D2	0.165606	0.0592654	0.0863356	0.406188	1.52471	1.5072	1.77287	2.47783	-3.34362	-0.273392	-0.382595	-0.36679	-0.341828	-0.282889	-0.299069	-0.364662	-0.363663	-2.37202	-0.9716		ENSTGUG00000000374	0.767672	0.283483	0.379733	1.24476	1.73492	0.941937	1.12377	1.52373	-0.999093	0.109656	-0.080531	0.0931183	0.0400832	0.0142018	-0.0679253	-0.0766541	0.178823	0.158914	-1.15801
ENSTGUG00000009845	0.811039	1.10365	0.997366	0.659103	0.924408	1.16965	1.22272	1.11207	-0.310538	-0.273438	-0.369328	-0.384892	-0.404624	-0.379642	-0.223636	-0.332869	-0.346827	-2.46697	2.15643		WSCD1	0.494062	0.584874	1.05368	0.535168	1.22467	1.29609	1.20348	1.60798	-1.0029	-0.00727969	0.00855992	-0.0680224	-0.0502122	0.0804196	0.0155979	0.101918	0.104749	0.136239	-1.13914
ENSTGUG00000000834	1.83569	0.95927	1.10327	0.742083	0.849963	0.707167	0.754944	1.04761	0.465897	-0.363636	-0.236842	-0.291557	-0.343972	-0.362934	-0.324503	-0.435323	-0.370968	-2.50054	2.96644		RASA3	0.518428	0.883327	0.610465	0.650868	1.59856	1.0424	1.97595	0.720003	-1.01709	0.0703611	0.0771305	-0.0400844	-0.0598549	0.0694761	-0.0469522	-0.0829457	0.0131349	0.000378323	-1.01746
NAIF1	0.215606	1.39582	1.47893	0.846057	1.02197	1.20749	0.864901	0.969227	-0.0458719	-0.426829	-0.369919	-0.244828	-0.323529	-0.347953	-0.426316	-0.389831	-0.241784	-2.605	2.55913		42430	0.336011	0.813613	1.11043	0.385603	2.11205	0.906668	1.10304	1.23259	-1.0344	-0.0314592	0.00566251	0.0776942	-0.0475819	-0.0406302	0.0223308	-0.104545	0.0555556	-0.0461188	-0.988286
STARD4	0.982859	1.40466	0.966402	0.774077	0.972494	1.04046	0.83086	1.02819	0.0923608	-0.306738	-0.323651	-0.372576	-0.247561	-0.428274	-0.361373	-0.41458	-0.338095	-2.59361	2.68597		NAV3	0.826301	0.351026	0.873901	0.573214	1.58479	1.56913	1.01737	1.20427	-1.04583	0.0645041	-0.0632411	-0.0994832	-0.0981073	-0.0674157	-0.0144392	0.0169492	0.130282	-0.0944246	-0.951409
CDK5RAP1	0.744827	1.24922	1.28191	1.04584	0.543897	0.650202	1.39168	1.09242	0.232631	-0.4375	-0.34127	-0.293774	-0.303468	-0.356343	-0.367021	-0.350932	-0.353801	-2.57854	2.81117		ADCYAP1	0.331485	0.693615	1.24544	0.339948	1.17264	1.7934	1.08966	1.33382	-1.05332	0.090312	0.0831651	0.0555556	-0.0347787	0.0481513	0.0305058	0.078569	0.193458	0.402774	-1.4561
CDKL2	0.922911	0.928664	0.998016	0.789084	0.946925	1.16056	1.00698	1.24685	-0.261353	-0.342912	-0.385057	-0.389881	-0.179198	-0.398104	-0.457692	-0.42381	-0.253223	-2.78944	2.52809		SNCA	0.31797	0.565614	1.44469	0.273094	0.630977	1.60966	0.775572	2.38242	-1.0587	-0.0889432	-0.0143166	-0.0194631	-0.0219849	-0.131371	-0.0440696	-0.00831255	-0.0857226	-0.302456	-0.756245
VPS54	0.907984	0.964959	1.35817	0.912699	0.610291	1.30574	0.831073	1.10909	0.103781	-0.327586	-0.5	-0.333333	-0.375	-0.289474	-0.26	-0.5	-0.3	-2.56555	2.66933		ENSTGUG00000005346	0.35766	0.644226	1.22854	0.364398	1.52515	1.34325	1.41865	1.11812	-1.05973	0.270677	0.144068	-0.0376344	0.0436893	0.371212	0.0474453	0.186957	0.288136	1.08767	-2.14739
SH3GLB1	0.827728	1.51566	1.00901	1.10857	0.956937	0.85146	0.961736	0.768891	0.334007	-0.5	-0.310219	-0.384058	-0.347826	-0.201863	-0.415254	-0.346154	-0.391304	-2.6708	3.00481		SFRP2	0.440743	0.0916976	0.38811	1.67303	0.27544	3.01682	1.77889	0.335273	-1.05985	0.344854	0.349246	0.179702	0.15641	0.00943396	0.113986	-0.0862069	0.179681	1.03316	-2.09301
ENSTGUG00000008146	1.04036	0.595017	1.48917	1.33515	1.04819	0.868804	0.556354	1.06696	0.33307	-0.294393	-0.417355	-0.274481	-0.390173	-0.351453	-0.370536	-0.379121	-0.42543	-2.7482	3.08127		FAM174B	0.527862	0.524032	0.554062	0.987481	1.80024	1.02222	1.40811	1.176	-1.06285	-0.0706631	-0.0496559	-0.0144092	-0.019945	-0.030303	-0.0033289	-0.0632653	-0.00487541	-0.185732	-0.877113
GGACT	0.255693	0.427884	1.58584	1.18303	2.01352	0.996439	0.872711	0.66488	-0.39747	-0.324287	-0.316155	-0.44249	-0.340132	-0.413629	-0.420699	-0.253417	-0.446423	-2.93789	2.54042		PRDX1	1.53862	0.480564	0.342538	0.228077	1.88748	1.31268	1.055	1.15505	-1.06433	-0.00728363	-0.0854362	0.0101874	-0.0704485	0.0205688	-0.079178	-0.0313725	-0.0293462	-0.19791	-0.866421
ENSTGUG00000007396	1.61352	1.6485	0.679849	0.752399	1.03298	0.516212	1.07085	0.685689	0.505932	-0.183168	-0.311594	-0.300797	-0.441176	-0.45339	-0.366197	-0.442029	-0.465812	-3.13926	3.6452		SDCCAG8	0.3055	0.793368	0.768265	0.720858	1.43207	1.69623	1.22827	1.05544	-1.08658	0.178218	0.173077	0.170968	-0.0516373	0.365979	0.00680272	0.178363	0.248466	1.02842	-2.11501
SF3B6	0.992049	1.10058	1.09049	1.27738	0.788427	1.00426	0.936863	0.80996	0.333655	-0.29386	-0.440493	-0.445205	-0.235484	-0.447368	-0.41989	-0.414201	-0.317259	-3.09715	3.43081		FGF10	0.316313	0.439379	0.836556	0.968815	1.78519	1.57309	1.83678	0.243889	-1.09072	-0.080163	0.00228311	0.00243902	-0.122667	-0.0498282	0.072402	-0.0454545	-0.0350877	-0.186948	-0.903776
ENSTGUG00000000671	0.802881	1.71359	1.04036	0.596139	0.931219	0.85347	1.19525	0.867083	0.110404	-0.380597	-0.236842	-0.325	0	-0.368687	-0.5	-0.346154	-0.5	-2.74038	2.85079		TRIM9	0.899196	0.451117	0.703478	0.502276	1.50847	1.48509	1.27029	1.18008	-1.11838	-0.116725	0.00704225	-0.0983607	-0.0384615	0.133117	0.103774	0.0163399	0.104278	0.082097	-1.20048
C10ORF57-1	1.94761	0.558187	0.991256	0.744045	1.24452	0.836011	0.821122	0.857245	0.174128	-0.460926	-0.360495	-0.320312	-0.401818	-0.325407	-0.44721	-0.309035	-0.459124	-3.20959	3.38372		PCDH8	0.609205	0.869818	0.501739	0.542078	2.24546	1.36301	0.653019	1.21567	-1.12426	-0.0488722	-0.104895	0.142105	-0.0416667	-0.019802	-0.0672269	-0.0297619	-0.0661157	-0.169438	-0.95482
ULK1	0.703832	1.35602	1.71915	1.20607	0.603894	0.797569	0.530188	1.08327	0.725494	-0.5	-0.5	-0.318182	-0.347059	-0.357143	-0.207317	-0.5	-0.386179	-3.32273	4		COL14A1	1.04245	0.147153	1.16252	0.163686	0.927711	1.35361	1.8549	1.34796	-1.14546	-0.0360199	-0.0513498	-0.0630414	-0.0805465	-0.0193697	-0.0205165	-0.0649958	0.0905895	-0.177393	-0.968066
ENSTGUG00000007621	0.787899	0.663075	1.11107	1.32632	1.06132	1.13527	0.951413	0.963635	-0.0805525	-0.298611	-0.404	-0.280723	-0.45082	-0.454777	-0.434524	-0.399431	-0.467603	-3.45304	3.37249		CDA	0.672898	0.332896	1.00956	0.475179	1.94391	1.17897	1.25823	1.12836	-1.16467	0.0889615	0.0853563	0.11157	0.11343	-0.018447	-0.000421372	0.0146616	0.0170127	0.301411	-1.46608
SMPD4	0.603477	0.987049	1.1924	1.20581	0.722032	1.12433	1.14929	1.01562	-0.00813129	-0.288889	-0.5	-0.464602	-0.382353	-0.337719	-0.453488	-0.425926	-0.388112	-3.41591	3.40778		FGF14	0.81046	0.532914	0.772956	0.351422	2.91499	0.967617	0.835997	0.813639	-1.17475	0.00599201	0.0663916	0.105016	0.0315638	0.034359	-0.046427	-0.022316	0.0627376	0.172819	-1.34756
ENSTGUG00000010955	0.776485	0.456897	0.504507	0.701426	1.63629	1.31218	1.46828	1.14393	-1.18879	-0.406883	-0.293061	-0.398714	-0.438731	-0.449266	-0.404762	-0.410088	-0.450644	-3.42371	2.23492		SHC3	0.321429	0.490308	1.21055	0.43356	2.04361	1.28265	1.30517	0.912719	-1.18556	0.062724	0.164671	0.0656192	0.0557218	0.201878	0.101667	0.1171	0.250388	0.770188	-1.95574
NCEH1	0.716781	0.60638	0.70075	0.887632	1.26882	1.46446	1.11645	1.23873	-0.805444	-0.5	-0.369565	-0.402703	-0.383117	-0.394845	-0.46	-0.460526	-0.347176	-3.56561	2.76017		WDR17	0.755704	0.434721	0.739995	0.512693	1.82095	1.1081	0.820934	1.80691	-1.18843	0.0162338	-0.0619628	-0.0313813	-0.120867	-0.0238429	-0.0533906	-0.0237316	0.0463597	-0.184294	-1.00414
ATP6V0A2	0.956686	0.767256	1.21628	1.69257	0.626796	1.01979	0.710839	1.00979	0.460324	-0.477401	-0.439759	-0.414729	-0.347458	-0.459302	-0.5	-0.387755	-0.337209	-3.47316	3.93348		LIN7A	0.377828	0.349255	0.659089	1.05356	1.30847	0.921317	0.529894	2.80059	-1.18934	0.0412655	0.0456702	0.0218914	-0.0075431	0.0885827	0.0313194	0.0513878	0.155456	0.313609	-1.50295
UBE2V1	0.948968	1.52306	0.866521	0.682731	0.769994	1.10913	1.18275	0.916851	0.0153491	-0.5	-0.490291	-0.46	-0.5	-0.309211	-0.5	-0.5	-0.235632	-4	4		ENSTGUG00000008983	0.652303	0.588463	0.692405	0.505495	1.6891	1.64279	0.894398	1.33505	-1.21581	0.0720641	0.124143	0.0405405	0.0741217	-0.152812	0.0700124	0.0320755	0.0888325	0.251886	-1.46769
ENSTGUG00000000756	0.455669	1.67487	1.26551	0.639524	0.569213	0.806334	1.70991	0.878969	0.0256629	0	-0.397436	-0.5	-0.5	-0.5	-0.209677	-0.5	-0.5	-3.67029	3.69595		SYT17	0.0967181	0.588075	0.84184	0.881042	1.6652	1.83501	1.21754	0.874584	-1.25512	0.00874957	0.0145704	0.0215496	-0.139211	0.0112946	0.030808	-0.0130024	0.0419404	-0.019419	-1.2357
USE1	0.579872	1.44087	1.06012	0.80687	0.678465	1.2441	1.15915	1.03056	-0.0810047	-0.5	-0.395833	-0.458333	-0.5	-0.448598	-0.401639	-0.391566	-0.5	-4	4		SEPP1	0.462394	0.375662	0.396028	1.12798	1.74465	0.917862	1.87624	1.09918	-1.26525	0.0183099	0.00720243	0.0881104	0.011319	0.0463744	-0.00900682	0.10813	0.184932	0.337143	-1.60239
SNRPA1	0.840088	1.47497	1.30487	0.878299	0.516958	0.725204	1.43888	0.820737	0.36127	-0.5	-0.481818	-0.5	-0.326087	-0.471963	-0.5	-0.35	-0.467742	-4	4		NEUROD6	0.279238	0.431336	1.09928	0.540539	1.933	1.27627	0.693323	1.74701	-1.29209	0.00672646	0.304196	0.106838	0.042735	-0.0609756	0.15	0.22449	0.0144231	0.62099	-1.91308
ENSTGUG00000010545	0.635179	1.10807	0.174825	0.612302	1.57132	1.48697	1.21097	1.20036	-1.11209	-0.444507	-0.466279	-0.475486	-0.462092	-0.370384	-0.455599	-0.475788	-0.465153	-4	3.4141		ENSTGUG00000012852	0	0.274809	1.01402	1.0308	0	1.88018	3.25123	0.548956	-1.29491	0.00337838	0.0746988	-0.132184	-0.133333	-0.0399568	-0.0915789	0.00160256	-0.149038	-0.344921	-0.949987
IGFBP7	1.54938	1.15725	0.823565	0.891305	0.445935	0.674623	1.84519	0.612755	0.305181	0	-0.5	-0.5	-0.5	-0.331169	-0.428571	-0.461538	-0.5	-4	4		ODZ1	0.330458	0.598404	0.918098	0.469454	1.58595	1.12443	1.68928	1.28393	-1.33651	0.0338346	0.0274725	0.159341	-0.0457746	0.0116279	0.307692	0.234513	0.247826	0.776998	-2.11351
FABP7	1.29072	1.58327	1.29695	0.727425	0.883827	0.66495	0.791628	0.761234	0.659268	-0.5	-0.5	-0.492366	-0.295082	-0.5	-0.5	-0.5	-0.4	-4	4		PHB	0.360846	0.295776	1.37701	0.235612	0.0999529	3.51753	0.174044	1.93922	-1.3478	-0.00642928	-0.0691264	-0.0917874	-0.0814978	0.212747	-0.0461373	0.0298329	-0.0829228	-0.0894316	-1.25837
IL18	0.770377	4	0.0898857	0.241546	0.555118	0.749565	0.658278	0.351074	1.297	-0.5	-0.481752	-0.469325	-0.456522	-0.481912	-0.365854	-0.5	-0.435065	-4	4		TBL1XR1	0.558004	0.557825	0.564157	0.576563	1.54407	1.40072	1.66554	1.13311	-1.54958	0.108173	0.0943396	0.296296	0.195652	0.246032	0.00819672	0.214286	0.0729585	0.961579	-2.51116
SLAMF1	1.209	0.867148	1.17646	0.651613	0.484458	0.963732	2.04401	0.603576	-0.0691026	-0.388889	-0.5	-0.5	-0.5	-0.368243	-0.441176	-0.5	-0.5	-4	4		ANXA2	0.175888	0.295748	0.478145	1.08724	0.148343	0.529497	4	0.520247	-1.38561	0.0757032	0.0363071	0.263441	0.00920543	0.0609319	-0.0616106	0.159146	0.235294	0.601873	-1.98748
ENSTGUG00000000342	0.570121	0.839908	0.785036	1.17638	0.177258	1.00677	1.65511	1.78941	-0.457194	0	-0.5	-0.5	-0.474684	-0.412343	-0.465753	-0.396552	-0.5	-4	4		NTS	0.180239	0.442599	1.41399	0.177507	0.984577	1.11456	1.69768	1.98884	-1.43283	-0.0465372	-0.028937	-0.0748596	-0.012973	-0.00293255	-0.0669697	0.038281	0.0425389	-0.110621	-1.32221
ENSTGUG00000007072	0.996725	1.0686	0.97513	0.807556	0.573242	0.937529	1.31904	1.32218	-0.109691	-0.5	-0.5	-0.5	-0.426829	-0.468586	-0.5	-0.5	-0.5	-4	4		STRN	0.267432	0.62196	0.655246	0.617663	1.52519	1.06693	1.39764	1.84794	-1.44576	-0.0106765	-0.111513	-0.0900271	-0.0820744	-0.000981033	-0.072027	-0.0493817	0.0209137	-0.28859	-1.15717
DIABLO	0.627169	1.65012	1.24709	0.617026	1.04978	0.721255	1.3754	0.712154	0.102047	0	-0.444444	-0.5	0	-0.5	-0.5	-0.5	-0.5	-4	4		GRIA4	0.704826	0.508389	0.529206	0.405767	2.09096	1.40799	0.90785	1.44501	-1.65805	0.104436	-0.0264901	-0.173077	-0.076087	0.157534	0.0824666	-0.00168919	0.17069	0.176521	-1.83457
ENSTGUG00000006618	1.10806	0.977324	0.797369	1.61544	0.480074	0.916683	0.893937	1.21111	0.361247	0	-0.5	-0.5	-0.5	-0.5	0	-0.5	-0.5	-2.52758	2.88882		RBBP5	0.169353	0.569269	0.555373	0.630984	0.248039	0.569704	4	0.487108	-1.4863	-0.107321	0.120133	-0.119984	0.0789245	-0.0568317	0.0967899	-0.0357934	0.0653153	0.0299487	-1.51625
																					C1QL3	0.39662	0.604042	0.908638	0.195023	2.13746	1.72637	1.33807	0.693775	-1.54113	-0.0701254	0.271574	0.311966	0.188147	0.320513	-0.0121359	0.0245098	0.0663027	0.906253	-2.44738
																					ENSTGUG00000009337	0.194557	0.0938956	0.603437	1.15403	0.586184	0.462133	4	0.688507	-1.59325	0.103927	-0.0997713	0.00197368	-0.00851648	-0.0144357	0.0341551	-0.0801217	0.110244	0.0352206	-1.62847
																					PITPNM3	0.439601	0.300985	0.650483	0.600323	2.10758	1.56382	0.812003	1.5252	-1.64446	0.0397727	-0.00442478	0.0237258	0.0544794	0.209677	-0.00322581	-0.133459	0.111222	0.223938	-1.8684
																					TFRC	0.277606	0.537099	0.506959	0.617111	1.02834	2.18242	1.8679	0.982575	-1.64721	0.197044	-0.040931	-0.0281385	-0.0773196	0.0638298	0.0624242	-0.0587189	-0.0489051	0.0577498	-1.70496
																					SNORD50	0.695258	0.278687	0.139061	0.822971	1.44829	0.903133	1.98271	1.72989	-1.65844	-0.123704	-0.0645161	-0.188372	-0.0275182	-0.173401	-0.0802846	-0.0600815	-0.160167	-0.652926	-1.00551
																					LMO7	0.223842	0.366577	0.666331	0.667829	1.44968	1.36328	2.04536	1.2171	-1.87121	0.3125	0.279661	0.313953	-0.0193798	0	0.188742	0.15	-0.0454545	1.10456	-2.97577
																					CREB3L1	0.262921	0.613952	0.0703392	0.770116	0.503402	0.728057	4	0.684189	-1.84785	-0.180851	0.0487365	-0.187898	-0.158083	0.0606936	0.0427574	-0.00809062	0.166667	-0.167891	-1.67996
																					LYPD1	0.385078	0.4811	0.649174	0.223915	2.75703	1.68556	0.777001	1.04115	-1.86146	-0.098488	0.00420168	0.0292842	-0.105795	0.0524194	-0.070893	-0.107051	0.0554593	-0.177088	-1.68437
																					PCDH17	0.277345	0.515348	0.706	0.227766	1.69629	1.49615	1.70213	1.37897	-1.93734	0.139251	-0.0395997	0.0768262	0.0478321	-0.0118881	-0.0262277	0.0484341	0.130868	0.269202	-2.20655
																					RANBP3L	0.142851	0.382905	0.390978	0.739581	1.25707	1.72811	1.52888	1.82963	-2.77001	0.0381356	-0.138796	-0.146259	-0.190943	-0.232468	-0.165942	-0.128729	-0.000773994	-0.730617	-2.0394
																					COL1A2	0.0436716	0.0382834	0.0777407	0.863173	0.0472708	0.0909798	4	0.0493525	-2.17614	0.0265823	0.0155763	0.0670103	-0.206667	0.179518	0.171463	-0.0689981	0.0614035	0.179369	-2.35551
																					GABRG3	0.715434	0.455211	0.206868	0.0719161	2.03004	1.49527	2.02271	1.00254	-2.20124	0.0352113	-0.142586	-0.0982456	-0.109572	0.224409	-0.0454545	0.0169367	0.14	0.0248968	-2.22613
																					H1F0	0.589822	0.284817	0.366004	0.188252	1.07002	1.98375	2.62506	0.892289	-2.32825	-0.189399	-0.0779376	-0.115604	-0.0637329	0.0791481	-0.292194	-0.110712	-0.0747973	-0.650937	-1.67731
																					DOCK4	0.329892	0.306393	0.244162	0.448027	2.2927	1.63211	1.68056	1.06616	-2.3906	-0.257282	-0.262763	-0.122857	-0.0457875	-0.0729537	-0.195288	-0.0384615	-0.0127119	-0.778146	-1.61246
																					HMGCS1	0.411466	0.190157	0.150605	0.529049	2.20566	0.90284	2.09175	1.51847	-2.49315	-0.152703	-0.162544	-0.119753	-0.282669	-0.0119826	-0.0546875	-0.172131	-0.149533	-0.843575	-1.64958
																					TRIM8	0.278503	0.136352	0.158523	0.633249	1.86338	1.27817	2.29	1.36182	-4	-0.375	0	0	0.0666667	-0.323529	-0.290698	-0.333333	-0.441176	-2.14703	-4
																					FAIM2	0.0116307	0	0.0153454	0.0229109	4	0.0127647	0.0115494	2.76795	-4	-0.05	0.0531915	0.27027	-0.0810811	-0.122951	-0.0901639	0.127119	0.130952	0.195661	-4
																					ENSTGUG00000013915	1.39372	1.67543	1.30695	0.476798	0.792996	0.559815	0.761913	1.03238	0.624821	0.412	0.5	0.5	0.5	0.5	0.5	0.5	0.5	4	-4
																					AZIN1	1.50003	1.16218	1.81354	1.50006	0.661344	0.286535	0.55358	0.522737	1.56178	0.437086	0.469388	0.465909	0.431818	0.481818	0.460526	0.353211	0.47235	4	-2.87743
																					ENSTGUG00000014816	1.59227	0.40141	0.428836	0.206917	0.435195	0.356894	0.552653	4	-1.03033	0.5	0.5	0.5	0.5	0.5	0.166667	0.3	0.5	3.31199	-4
																					CTTNBP2NL	1.95505	1.27236	1.38247	1.56015	0.515156	0.504119	0.365621	0.445077	1.75345	0.462464	0.459085	0.473558	0.427644	0.398907	0.392027	0.448546	0.370504	3.90829	-2.15483
																					UBE2H	1.51173	1.12023	0.798139	1.74374	0.668746	0.749131	0.790327	0.61796	0.872389	0.380184	0.331731	0.372483	0.357939	0.371901	0.413934	0.379032	0.402985	2.85079	-1.9784
																					tgu-mir-138-1	0.227246	0.86383	1.35378	0.304654	1.47334	1.68241	0.646389	1.44835	-0.933279	0.421875	0.25	0.34127	0.219101	0.381356	0.423729	0.304124	0.5	2.77394	-3.70722
																					SNORD12	1.04538	1.40642	1.13612	1.02183	0.983008	0.880699	0.669727	0.856807	0.443302	0.302532	0.313433	0.212575	0.262821	0.345771	0.389831	0.397059	0.277003	2.19197	-1.74867
																					TXN	2.51131	0.813696	0.699917	0.733117	1.16231	0.600657	0.926366	0.552627	0.553498	0.321918	0.288462	0.338188	0.292453	0.34434	0.343137	0.265625	0.303514	2.12698	-1.57348
																					B3GALT6	0.748196	1.00483	0.926923	1.0068	1.02154	1.1768	0.905056	1.20985	-0.226426	0.281132	0.297904	0.297521	0.353153	0.358663	0.2667	0.247826	0.26615	1.99158	-2.21801
																					TMEM178A	0.21949	0.995482	2.30902	0.627142	0.765117	0.794287	1.09633	1.19314	0.109071	0.164894	0.326923	0.325503	0.236559	0.364286	0.283784	0.320988	0.296992	1.95869	-1.84962
																					ENSTGUG00000016046	0.749327	1.01235	1.57574	0.971911	0.909268	0.777059	0.938934	1.06541	0.223583	0.303435	0.241144	0.244395	0.302228	0.28481	0.265073	0.375472	0.204492	1.84352	-1.61994
																					ENSTGUG00000005039	0.877926	0.723512	0.893522	0.99747	1.16307	1.03458	0.79744	1.51248	-0.368118	0.194175	0.296215	0.216636	0.343882	0.322014	0.213936	0.266067	0.363105	1.85205	-2.22017
																					SLITRK5	0.462805	0.21956	0.338355	0.514858	1.87339	1.75006	1.12668	1.71429	-2.07374	0.251456	0.239372	0.238956	0.306846	0.19898	0.238596	0.378319	0.251323	1.72812	-3.80185
																					PDGFRA	0.804291	0.752708	0.979982	1.1047	0.901121	0.836733	1.78798	0.832487	-0.259167	0.152367	0.30315	0.217647	0.321494	0.25	0.232236	0.311071	0.246377	1.64753	-1.9067
																					PGM5	0.989704	0.785178	0.845258	1.44679	1.16507	0.698895	1.33107	0.738034	0.0482864	0.259881	0.291557	0.21412	0.165008	0.356183	0.149958	0.24165	0.335902	1.65422	-1.60593
																					NADK2	0.846536	1.48668	1.09885	0.859235	1.19326	0.891452	0.998685	0.6253	0.2105	0.211499	0.226374	0.244976	0.211873	0.360099	0.214992	0.284592	0.256837	1.62653	-1.41603
																					STX17	1.31744	1.14488	1.17523	0.868306	1.1076	0.693452	0.865222	0.827868	0.366865	0.136364	0.153125	0.241667	0.282427	0.312207	0.289318	0.310726	0.27665	1.6254	-1.25854
																					PFN2	0.567084	0.382298	0.830946	1.40762	1.54077	0.860638	1.53435	0.876297	-0.594023	0.258141	0.242951	0.2067	0.187049	0.243689	0.264634	0.259017	0.288514	1.54665	-2.14067
																					ENSTGUG00000002332	1.40315	2.35636	2.12052	0.697411	0.48412	0.19623	0.342618	0.399597	2.20903	0.247465	0.305393	0.198206	0.171688	0.248928	0.271261	0.23317	0.274445	1.5532	0.655829
																					B9D1	0.353679	0.512773	0.801378	1.0227	1.45572	1.29635	2.13576	0.421631	-0.980675	0.133745	0.278912	0.335616	0.176056	0.154762	0.37027	0.204663	0.292	1.60849	-2.58916
																					BOK	0.743372	0.7877	1.35908	0.828525	1.13019	0.939251	1.16869	1.04319	-0.203263	0.142191	0.211155	0.323656	0.288235	0.108414	0.287942	0.176364	0.337719	1.52803	-1.73129
																					DOC2B	0.360606	0.88591	1.05483	0.463851	1.91365	1.32346	1.05082	0.94687	-0.920751	0.338863	0.33038	0.170732	0.177966	0.205742	0.168103	0.15	0.229032	1.42055	-2.3413
																					IFT140	0.783849	1.1626	0.871918	1.14926	0.672618	1.2467	1.25552	0.857536	-0.0233533	0.258355	0.128241	0.214998	0.166355	0.292889	0.208717	0.242028	0.235375	1.36877	-1.39212
																					LIPA	1.15227	1.2507	1.19945	0.974345	0.983558	0.614511	1.279	0.546162	0.418971	0.165682	0.277641	0.204545	0.21955	0.232759	0.248849	0.205626	0.190656	1.35803	-0.93906
																					EPG5	0.734626	1.03403	1.23314	1.71805	0.733597	0.645152	1.21312	0.688279	0.524978	0.202928	0.209641	0.176896	0.144237	0.227879	0.177765	0.29839	0.250267	1.31501	-0.790033
																					FBXW4	0.35716	0.568343	0.728544	1.18773	0.653771	0.910712	1.64713	1.94661	-0.860078	0.166027	0.183946	0.188509	0.203785	0.274016	0.120361	0.235174	0.297369	1.30455	-2.16463
																					MMD2	0.520156	1.10132	1.4508	0.721884	1.31245	0.520402	1.23592	1.13706	-0.148609	0.29525	0.251841	0.277778	0.142136	0.176647	0.0995829	0.244986	0.145233	1.28311	-1.43172
																					IDH1	1.31098	1.199	0.88848	1.60827	0.928727	0.570827	0.725144	0.768571	0.742147	0.160784	0.203339	0.187341	0.205248	0.150579	0.219395	0.254574	0.21318	1.22399	-0.481847
																					COX19	1.01121	0.633862	0.870106	0.941115	1.4103	1.10155	0.912981	1.11888	-0.394646	0.193548	0.161538	0.285276	0.190141	0.117544	0.199468	0.189394	0.25594	1.2328	-1.62745
																					REEP5	1.23268	1.26622	0.855281	0.782379	0.951569	1.01733	0.712265	1.18228	0.0985425	0.172086	0.184726	0.15742	0.213442	0.221835	0.165591	0.212787	0.24374	1.20349	-1.10494
																					COMMD10	1.06289	1.5604	0.984878	0.83227	0.819345	0.844947	0.723629	1.17163	0.319007	0.119014	0.14604	0.175166	0.191154	0.227123	0.241036	0.165731	0.214777	1.1295	-0.810493
																					ERGIC3	1.19288	1.03993	0.906709	1.28248	1.0072	0.724858	1.10561	0.740332	0.305551	0.24444	0.18319	0.219291	0.0981562	0.210786	0.175142	0.141058	0.197856	1.12245	-0.8169
																					RWDD1	1.40888	0.882424	1.04536	0.706478	0.985476	0.765696	1.20059	1.00509	0.0311239	0.0585909	0.172426	0.166339	0.234637	0.266923	0.181262	0.162278	0.218989	1.12315	-1.09203
																					PLK2	0.84523	1.04461	1.52696	0.74106	0.725158	0.71221	1.54223	0.862547	0.113925	0.127993	0.21194	0.27551	0.140244	0.178663	0.207187	0.0935162	0.216567	1.11448	-1.00055
																					JAG2	0.834833	0.881816	0.848044	0.602573	1.0457	1.50578	1.44108	0.840172	-0.609601	0.336518	0.127027	0.165049	0.113905	0.136943	0.144699	0.153285	0.233051	1.10064	-1.71024
																					C2CD5	0.978594	0.488849	1.05493	1.28163	1.51689	0.560354	0.775501	1.34326	-0.141498	0.169378	0.199489	0.173684	0.210623	0.205987	0.199	0.152893	0.0715789	1.04814	-1.18964
																					LAPTM4A	0.994252	1.17934	1.01429	0.849191	0.84885	0.706267	1.29855	1.10927	0.0267395	0.161554	0.160743	0.169108	0.0845697	0.253965	0.174687	0.160526	0.194617	1.0314	-1.00466
																					ENSTGUG00000001385	0.936783	1.25693	1.06855	0.728869	1.12981	1.11849	0.810716	0.949852	-0.00639703	0.187472	0.060259	0.225275	0.174576	0.192044	0.148485	0.164128	0.168591	0.99833	-1.00473
																					GNS	1.24062	0.837911	0.879293	1.28331	0.74512	0.88194	1.3165	0.81531	0.174149	0.162663	0.248425	0.186473	0.0968811	0.18272	0.117989	0.0916725	0.201508	0.976394	-0.802244
																					NAA35	0.747352	0.835513	0.715256	0.861118	0.951752	1.4371	0.825207	1.62671	-0.615657	0.145042	0.109784	0.178644	0.0689212	0.197462	0.145981	0.168139	0.250547	0.956993	-1.57265
																					UBE2Q2	1.1269	0.864556	0.888846	1.17139	1.05604	0.930584	0.902286	1.0594	0.0372919	0.141988	0.168527	0.204208	0.141885	0.225434	0.0864865	0.138126	0.153213	0.948206	-0.910914
																					NINJ1	0.925158	0.836895	0.92847	1.08534	1.04949	0.972515	1.26675	0.935382	-0.161852	0.195631	0.201868	0.147807	0.0729529	0.202413	0.102762	0.160625	0.152529	0.930207	-1.09206
																					ENSTGUG00000001446	1.07098	1.28441	1.2027	0.869206	0.853604	1.20356	0.762891	0.752639	0.309415	0.0879108	0.152835	0.148611	0.146556	0.136012	0.175005	0.196133	0.189771	0.923458	-0.614042
																					SCPEP1	0.683847	0.747995	0.863994	2.15798	0.809076	0.705573	1.44295	0.588585	0.328776	0.140708	0.238824	0.189587	0.145378	0.139344	0.115905	0.119942	0.121748	0.91003	-0.581254
																					NCBP1	0.872891	0.674824	0.639359	0.761189	1.10622	1.32176	1.09881	1.52495	-0.776914	0.111748	0.169632	0.206687	0.088729	0.166667	0.106203	0.137292	0.204698	0.893961	-1.67088
																					CTGF	0.227102	0.837265	1.05945	0.417019	1.30869	1.55264	1.75672	0.841123	-1.10338	0.0800699	0.195633	0.159574	0.14817	0.208711	0.0831843	0.154848	0.145912	0.881591	-1.98497
																					ENSTGUG00000000273	1.21135	1.03941	0.876582	0.901641	1.0185	1.17096	0.861078	0.920466	0.0209108	0.0718976	0.107195	0.0947612	0.211176	0.183143	0.154275	0.149535	0.196509	0.877119	-0.856208
																					ST8SIA5	1.69797	1.76359	1.40214	2.36887	0.325574	0.10267	0.181702	0.157487	3.23639	0.229962	0.234772	0.119433	0.152885	0.0886889	0.110131	0.0644302	0.136822	0.858306	2.37809
																					EFEMP1	0.500056	0.287428	0.586127	4	0.73882	0.353054	0.536671	0.412019	1.54621	0.0630363	0.101139	0.123145	0.149233	0.178613	0.094702	0.196494	0.209078	0.835809	0.7104
																					MAP4K3	1.00633	0.8877	1.13356	1.23595	0.871383	1.00825	0.718473	1.13836	0.190381	0.103339	0.178138	0.11187	0.137976	0.171345	0.102751	0.0739348	0.204091	0.80834	-0.617959
																					DMXL1	0.746139	0.971125	0.910146	1.45044	0.791918	1.04062	0.84248	1.24713	0.0561626	0.148352	0.109227	0.133407	0.17833	0.104563	0.13729	0.116445	0.141241	0.792076	-0.735913
																					RTN1	0.829909	0.922753	0.961094	0.453364	1.11072	1.4926	0.812496	1.41706	-0.609711	0.105608	0.135282	0.13232	0.13042	0.165813	0.130359	0.122878	0.145768	0.790844	-1.40056
																					ANKH	0.892561	0.865723	0.865217	0.74008	0.78057	1.17442	1.68304	0.998387	-0.463013	0.162058	0.106147	0.144974	0.171712	0.09395	0.174742	0.100265	0.106738	0.787496	-1.25051
																					PALLD	0.644098	1.05761	1.14543	0.848303	1.06089	1.18101	1.11618	0.946474	-0.220117	0.0962241	0.0877809	0.167665	0.0977654	0.130678	0.195844	0.0805658	0.198565	0.787466	-1.00758
																					AKAP11	0.662625	0.895717	0.990242	0.993913	1.2159	0.965678	0.961009	1.31491	-0.33147	0.191981	0.092576	0.141061	0.0899005	0.165441	0.145982	0.060517	0.164141	0.782965	-1.11443
																					PHPT1	1.30072	0.802557	0.789078	1.03295	0.928914	0.925966	0.882258	1.33756	-0.0538894	0.138019	0.134241	0.12747	0.0971405	0.0639687	0.146447	0.172956	0.170782	0.780178	-0.834068
																					PPT1	0.914028	0.745215	0.960096	1.16941	0.957725	1.22535	1.30588	0.722297	-0.152525	0.0650146	0.145603	0.107109	0.185604	0.0779982	0.146588	0.121535	0.133807	0.728456	-0.88098
																					SPAST	0.797398	1.4109	0.751665	1.14328	1.00371	0.926232	0.721384	1.24544	0.0744862	0.136174	0.170084	0.153128	0.145144	0.0567888	0.0489041	0.123171	0.131565	0.714907	-0.640421
																					ENSTGUG00000000772	0.886462	1.19814	0.982415	0.877331	0.677859	1.14541	0.894844	1.33754	-0.0401474	0.10452	0.110839	0.131632	0.140159	0.0389408	0.144367	0.102877	0.175715	0.701965	-0.742113
																					ENSTGUG00000014961	3.63046	1.5564	0.882032	0.631824	0.561943	0.263857	0.153985	0.319497	2.3666	0.132242	0.147394	0.176088	0.0688406	0.138278	0.0319789	0.128935	0.117758	0.697202	1.6694
																					ADCYAP1R1	1.40685	0.814065	0.863553	0.63333	1.58133	0.93108	0.906424	0.863361	-0.203902	0.117446	0.0808749	0.0540631	0.117041	0.0480657	0.16095	0.190204	0.167814	0.695915	-0.899817
																					ASH2L	0.816102	0.981127	0.651112	1.39277	0.712214	0.904214	1.44726	1.0952	-0.114673	0.157051	0.165934	0.153333	0.144414	0.0434783	0.100733	0.0726681	0.0982143	0.692851	-0.807524
																					CCNK	0.697159	0.993881	1.02395	1.38012	0.942088	0.908633	0.69684	1.35733	0.0686182	0.0610278	0.100503	0.133907	0.153391	0.175872	0.0717489	0.0921053	0.135688	0.683317	-0.614699
																					CACNB2	0.97442	0.799095	1.39099	0.648297	0.754916	1.23445	1.14775	1.05008	-0.135136	0.179775	0.156934	0.0684211	0.107727	0.127517	0.0806846	0.0762004	0.124521	0.681443	-0.816578
																					USP3	0.860291	0.926495	0.899722	1.32513	0.773696	0.836924	1.3834	0.994343	0.00839195	0.0845481	0.124881	0.0933099	0.0595618	0.0820584	0.102754	0.169313	0.17942	0.662415	-0.654023
																					NSA2	1.33193	1.12068	0.982694	0.912107	0.80037	0.759494	1.04156	1.05116	0.25124	0.102353	0.140517	0.133655	0.0750988	0.0600962	0.110679	0.129674	0.116622	0.638622	-0.387382
																					CNBP	1.10524	1.04408	1.07051	0.96113	0.811583	0.8184	1.09679	1.09227	0.130623	0.091654	0.115496	0.0937821	0.0702939	0.0873149	0.0722409	0.15414	0.142502	0.60798	-0.477357
																					RALYL	0.59487	0.741312	0.837599	0.59402	1.79178	1.21747	1.13162	1.09133	-0.918678	0.0569715	0.131711	0.0844156	0.0959752	0.0844701	0.116137	0.0420466	0.192308	0.593659	-1.51234
																					TOLLIP	1.1486	0.932056	0.908106	0.769739	1.22336	1.11658	0.833485	1.06807	-0.174418	0.102098	0.0730831	0.108499	0.0960319	0.0898843	0.027236	0.105076	0.183852	0.578765	-0.753183
																					ELOVL4	0.912992	0.826143	1.17119	0.853378	0.98982	1.24569	0.917503	1.08329	-0.170653	0.0672074	0.0970056	0.0877863	0.101954	0.0846383	0.179638	0.111404	0.0502538	0.573609	-0.744262
																					HMGCR	0.908253	0.983681	1.15092	0.594373	1.10907	1.09326	0.901581	1.25886	-0.262404	0.0829589	0.116587	0.0770051	0.118237	0.0878406	0.042508	0.10518	0.14254	0.566542	-0.828946
																					PPP1CC	0.702495	1.31497	1.16831	0.874215	0.954884	1.02873	0.853444	1.10296	0.0432748	0.0844655	0.0460052	0.11387	0.0593428	0.063781	0.134924	0.0871074	0.143755	0.53766	-0.494385
																					CCNH	0.772896	1.04473	1.08798	1.11053	0.885869	1.10252	0.929627	1.06584	0.0116448	0.042392	0.062599	0.0315091	0.0979756	0.136364	0.0821596	0.0854981	0.135092	0.493349	-0.481704
																					ETNK1	0.816523	0.942161	0.983195	1.12738	1.14945	1.11488	1.0014	0.865004	-0.0943409	0.0499594	0.0523426	0.0725682	0.106581	0.0427198	0.0493699	0.0623785	0.133805	0.415634	-0.509975
																					COL4A3BP	0.707559	0.884582	0.859221	0.898622	1.37507	1.17121	1.05869	1.04504	-0.473082	0.0542529	0.0635584	0.104651	0.0330784	0.0688279	0.106999	0.0259895	0.0857748	0.395522	-0.868603
																					ENSTGUG00000010247	2.01278	1.24625	1.32259	0.834026	0.629839	0.593475	0.640012	0.721031	1.06733	0.0930382	0.0744456	0.0870474	0.0183554	0.0396341	0.0372881	0.0847328	0.102374	0.390912	0.676414
																					GRIA2	1.19734	0.671912	0.934392	0.509805	1.59255	1.23528	0.815774	1.04295	-0.500193	0.02808	0.0750597	0.0852582	0.05579	0.0539046	0.0690837	0.0745382	0.0939805	0.389323	-0.889516
																					MANEAL	1.04216	0.835738	0.876433	0.899165	1.1677	1.02646	1.06053	1.09181	-0.250575	0.0412507	0.047115	0.069279	0.0413223	0.081246	0.0716545	0.0532584	0.082028	0.353536	-0.604111
																					EEF1A1	0.501431	1.07449	1.145	1.25583	0.652489	0.792951	1.6474	0.930406	-0.0167701	0.0552109	0.0625276	0.059962	0.0656308	0.0220339	0.0751869	0.0308372	0.0381119	0.296783	-0.313554
																					KIF1B	0.739954	0.786666	0.921363	0.753022	1.80703	0.904533	0.869262	1.21817	-0.584207	0.050407	0.0183082	0.0386816	0.0150476	0.0331132	0.051418	0.0437821	0.0279135	0.201476	-0.785683
																					YWHAH	0.713464	1.32115	1.29489	0.462	0.91515	1.30353	0.787692	1.20212	-0.150537	0.0170006	0.0222469	0.0152273	0.0102249	0.026799	0.0371247	0.0193264	0.0379743	0.134263	-0.284801
																					ZBTB18	0.635939	0.413653	0.92632	0.603756	1.96676	0.840418	1.05206	1.56109	-1.0712	-0.0686886	-0.0893076	-0.0661902	-0.082575	-0.0712281	-0.0985055	-0.0301401	-0.0628571	-0.414209	-0.656987
																					ENSTGUG00000013036	2.02546	1.00027	0.856648	0.595688	1.07172	0.826399	0.735376	0.888438	0.346509	-0.0872818	-0.108586	-0.0618449	-0.0482456	-0.113306	-0.0733634	-0.0582822	-0.0201794	-0.416239	0.762748
																					ABHD3	1.4571	1.37608	0.779943	0.699263	1.13287	0.823066	0.838469	0.893203	0.2258	-0.0368945	-0.13454	-0.079016	-0.094947	-0.0580029	-0.056079	-0.11932	-0.0670295	-0.472033	0.697833
																					FZD4	0.569537	0.420064	0.347467	3.7895	0.422172	0.712137	1.25735	0.481777	0.835217	-0.0936902	-0.0805825	-0.100849	-0.0261464	-0.105227	-0.0895372	-0.128774	-0.0224455	-0.473248	1.30846
																					ENSTGUG00000007294	0.9382	1.04218	0.906645	1.33943	0.90291	0.951287	1.02876	0.890585	0.16353	-0.121239	-0.0973207	-0.14076	-0.0793486	-0.0757576	-0.0681306	-0.0950178	-0.0278859	-0.516468	0.679998
																					ENSTGUG00000013030	0.796892	1.27199	1.22911	0.851307	0.772237	1.07794	0.947753	1.05277	0.107745	-0.0921986	-0.0972222	-0.130459	-0.0517362	-0.112686	-0.132377	-0.0467734	-0.0442329	-0.518454	0.626199
																					HDAC3	0.843773	1.12752	1.12777	1.09796	0.512885	0.859552	1.26273	1.16782	0.142234	-0.0959184	-0.182692	-0.032967	-0.114804	-0.0737705	-0.0928144	-0.0509554	-0.104457	-0.551062	0.693296
																					ENSTGUG00000010255	0.930021	1.30934	1.61889	1.17601	0.693315	0.862915	0.727424	0.682079	0.763392	-0.096603	-0.106061	-0.056338	-0.156716	-0.149485	-0.0691057	-0.106742	-0.133218	-0.644124	1.40752
																					ENSTGUG00000009450	0.869152	1.11764	1.08545	0.673873	1.17624	1.03199	1.12007	0.92558	-0.183385	-0.0829732	-0.0987526	-0.115908	-0.130022	-0.122601	-0.10626	-0.113449	-0.104721	-0.641822	0.458437
																					ENSTGUG00000007662	0.566557	1.07926	1.34123	0.729707	0.88677	1.10456	1.13487	1.15705	-0.204665	-0.167458	-0.175504	-0.0529265	-0.104167	-0.107965	-0.0968735	-0.0930298	-0.111236	-0.671843	0.467179
																					ENSTGUG00000017237	0.874625	0.939375	1.05024	1.26788	0.550761	0.714725	2.04759	0.554812	0.0953365	-0.189895	-0.0717557	-0.0988539	-0.0898662	-0.153179	-0.0502392	-0.104167	-0.153474	-0.675296	0.770632
																					DYNC1I1	0.266919	1.33821	1.77168	0.759686	0.745933	1.07632	0.838831	1.20243	0.0984937	-0.103302	-0.0881284	-0.123239	-0.1	-0.187151	-0.129518	-0.0320709	-0.15237	-0.677918	0.776412
																					ENSTGUG00000011123	0.648496	0.83837	0.507258	2.1911	0.766958	0.421645	1.42681	1.19936	0.133706	-0.0751295	-0.1	-0.159459	-0.175676	-0.0411765	-0.151899	-0.138158	-0.0963303	-0.694871	0.828577
																					CDADC1	0.939592	1.30426	1.17047	0.936909	1.02721	0.718542	0.936881	0.966137	0.254014	-0.153527	-0.107843	-0.08	-0.0531915	-0.195082	-0.195431	-0.0710723	-0.109971	-0.719945	0.973958
																					ENSTGUG00000012591	0.913467	0.711068	0.652933	2.11372	0.935448	0.822652	1.16508	0.685636	0.283085	-0.11244	-0.178049	-0.205212	-0.14918	-0.0421053	-0.152672	-0.0581395	-0.0930736	-0.739382	1.02247
																					GPR37L1	1.08814	1.31306	1.34293	0.564279	0.56562	0.792961	0.941734	1.39128	0.222913	-0.104515	-0.142167	-0.112431	-0.164071	-0.085504	-0.127762	-0.1243	-0.130202	-0.731642	0.954555
																					ENSTGUG00000006195	0.68384	0.857134	1.24816	1.14135	0.910191	0.871992	1.17415	1.11319	-0.0501489	-0.175587	-0.153934	-0.148971	-0.199157	-0.0859449	-0.0837669	-0.125089	-0.0576279	-0.767509	0.71736
																					ENSTGUG00000003601	1.36304	1.5869	1.66639	0.986059	0.75259	0.581211	0.518172	0.545645	1.22444	-0.157734	-0.210638	-0.118182	-0.143059	-0.0476603	-0.125483	-0.0940594	-0.137288	-0.770165	1.9946
																					TBCA	1.81368	0.878115	0.53541	0.543591	1.41129	1.20507	0.716214	0.896636	-0.165517	-0.0846561	-0.0898538	-0.13488	-0.226395	-0.162964	-0.161186	-0.0857655	-0.0954724	-0.777817	0.6123
																					CDC42BPA	1.41155	0.677574	0.757116	1.30342	0.825179	0.911815	1.15986	0.953489	0.108006	-0.146643	-0.040107	-0.188969	-0.105626	-0.140502	-0.144977	-0.178969	-0.129545	-0.80128	0.909286
																					ENSTGUG00000006006	1.70218	1.16043	0.821554	0.792442	1.05918	0.752086	0.960269	0.751862	0.345438	-0.128479	-0.20822	-0.17045	-0.0775931	-0.14532	-0.158712	-0.128263	-0.0725633	-0.813095	1.15853
																					TMEM222	1.05127	1.07672	1.07502	1.4966	0.653639	0.757317	1.04965	0.839774	0.50991	-0.132553	-0.21033	-0.155924	-0.13119	-0.0531453	-0.137574	-0.0950729	-0.179162	-0.817975	1.32788
																					B4GALT6	1.22108	1.24938	1.09074	0.594848	1.07743	1.15247	0.761454	0.852595	0.112624	-0.0518503	-0.15362	-0.137117	-0.196829	-0.158323	-0.107362	-0.176935	-0.121971	-0.823773	0.936397
																					ENSTGUG00000012651	1.00018	1.01319	1.10212	0.782424	1.14522	0.839456	1.15727	0.960141	-0.0736588	-0.174735	-0.130435	-0.103839	-0.151822	-0.0461538	-0.156101	-0.18623	-0.159226	-0.826993	0.753334
																					GNG10	0.709616	0.437966	0.370577	0.554993	2.64806	1.19423	0.952877	1.13168	-1.51544	-0.149812	-0.137886	-0.188054	-0.198079	-0.0913904	-0.175	-0.127957	-0.0713778	-0.85212	-0.663319
																					C11orf87	0.862761	1.00184	1.09511	0.578542	1.09721	1.34803	0.896435	1.12008	-0.334573	-0.148794	-0.126907	-0.172378	-0.102337	-0.214789	-0.139922	-0.137418	-0.140252	-0.883885	0.549312
																					TTC4	0.808722	0.797029	0.764522	1.16439	0.83995	1.38086	1.12977	1.11476	-0.337197	-0.139566	-0.11516	-0.162011	-0.16548	-0.21028	-0.189655	-0.0982533	-0.117089	-0.896865	0.559669
																					NINJ2	1.71144	1.55962	0.757638	0.705406	1.17148	1.05633	0.639723	0.398372	0.53561	-0.223404	-0.147985	-0.114301	-0.201245	-0.0921392	-0.172377	-0.159915	-0.0905826	-0.903727	1.43934
																					NAPG	1.03737	1.2578	1.04784	0.589432	1.06508	1.09018	0.856195	1.05611	-0.0487381	-0.217817	-0.138798	-0.106267	-0.159141	-0.19852	-0.134395	-0.159897	-0.0929311	-0.906235	0.857497
																					CHD2	0.662562	0.675483	0.700422	1.78299	1.0297	0.835796	1.19669	1.11636	-0.128875	-0.112761	-0.17474	-0.191756	-0.234456	-0.110849	-0.112482	-0.0951941	-0.183453	-0.915775	0.786901
																					GMPS	0.278063	1.03193	1.28037	1.17142	0.477241	1.05393	1.4647	1.24234	-0.172042	-0.16474	-0.217391	-0.118421	-0.184211	-0.0617978	-0.14467	-0.165399	-0.17541	-0.926291	0.754249
																					APPL1	1.27654	1.04201	0.816726	0.810797	1.10949	0.859221	0.89619	1.18902	-0.0388978	-0.167102	-0.0947712	-0.209751	-0.145098	-0.10587	-0.228337	-0.145706	-0.143594	-0.933778	0.89488
																					ENSTGUG00000012731	0.981693	1.20874	1.19929	0.745625	0.971594	0.774126	1.18609	0.932849	0.0976661	-0.172943	-0.107832	-0.140469	-0.267322	-0.151737	-0.180488	-0.117243	-0.132906	-0.962215	1.05988
																					ENSTGUG00000010097	1.27178	1.08276	1.34372	0.788026	0.833639	0.704211	1.03456	0.941297	0.352531	-0.135294	-0.202128	-0.253086	-0.0898876	-0.188073	-0.137874	-0.0744681	-0.190909	-0.965315	1.31785
																					ENSTGUG00000005221	0.677071	0.988505	0.996157	1.20816	0.786478	1.19155	1.07176	1.08032	-0.0938843	-0.165428	-0.102138	-0.111111	-0.277246	-0.157201	-0.229575	-0.129673	-0.117613	-0.984131	0.890247
																					ENSTGUG00000012639	0.989089	1.14036	1.03654	1.08126	0.6994	1.176	1.11932	0.75802	0.178583	-0.128205	-0.187671	-0.252475	-0.0826211	-0.173979	-0.203704	-0.0948749	-0.168962	-0.980683	1.15927
																					DNAL1	0.810751	1.48642	1.17437	0.926461	0.99151	0.741358	0.928761	0.940372	0.288049	-0.0957207	-0.154514	-0.111374	-0.176849	-0.228033	-0.136364	-0.227705	-0.17619	-0.988722	1.27677
																					ENSTGUG00000007091	0.431815	1.10715	0.908306	0.811365	0.957762	0.880582	1.62502	1.278	-0.541031	-0.200535	-0.173872	-0.153759	-0.161248	-0.159574	-0.179573	-0.129418	-0.159905	-0.989303	0.448271
																					PACRGL	1.3455	0.81668	1.34376	0.587741	0.842586	0.830747	1.27795	0.955036	0.0675903	-0.119524	-0.135135	-0.159533	-0.291563	-0.125	-0.186538	-0.187898	-0.115385	-1.00854	1.07613
																					FNIP2	0.385536	0.456576	0.631431	0.824315	1.19461	1.52951	2.33475	0.643274	-1.31121	-0.189498	-0.192188	-0.169753	-0.162754	-0.146865	-0.191706	-0.154822	-0.121622	-0.999235	-0.31198
																					ENSTGUG00000012216	0.889439	1.32784	0.918706	0.979144	0.64452	0.93187	1.11988	1.1886	0.0830686	-0.135833	-0.216769	-0.195181	-0.0695825	-0.205394	-0.197248	-0.174797	-0.136284	-1.00754	1.09061
																					APP	0.399426	1.32109	1.43373	0.821875	0.675605	1.21934	1.03856	1.09037	-0.0172249	-0.166267	-0.225358	-0.228426	-0.122229	-0.211207	-0.167726	-0.138445	-0.0874687	-1.02242	1.0052
																					UAP1	0.721183	1.3391	1.13807	1.0127	0.862584	0.967759	1.05231	0.906298	0.152383	-0.186992	-0.127622	-0.191262	-0.0800416	-0.198413	-0.234644	-0.214286	-0.130675	-1.03632	1.1887
																					ENSTGUG00000016447	0.604	1.62838	1.22375	0.917607	1.17618	0.722856	1.15489	0.572336	0.27038	-0.175676	-0.144737	-0.263889	-0.152174	-0.147059	-0.12069	-0.216667	-0.150602	-1.04252	1.3129
																					TFAM	0.794649	1.33157	0.971729	0.949319	1.04791	1.10488	0.728247	1.07169	0.0340963	-0.199583	-0.16875	-0.131944	-0.266816	-0.22549	-0.145799	-0.147469	-0.0909091	-1.05082	1.08492
																					GBE1	0.736862	1.52436	1.39158	1.1128	1.15354	0.671388	0.863298	0.546172	0.559162	-0.227273	-0.0808581	-0.163158	-0.2	-0.299127	-0.12	-0.162379	-0.141278	-1.07427	1.63344
																					ENSTGUG00000003005	0.826645	0.463537	0.646801	1.01852	1.4579	1.09255	1.39724	1.09681	-0.771311	-0.172486	-0.172305	-0.198187	-0.185377	-0.169635	-0.205856	-0.15246	-0.14704	-1.05915	0.287836
																					FGFR2	0.765607	0.812501	0.652186	1.62912	0.812628	0.951851	1.31838	1.05773	-0.101451	-0.238117	-0.231965	-0.226724	-0.0981221	-0.12803	-0.156217	-0.210682	-0.12967	-1.08496	0.983507
																					PPFIA4	0.733573	0.91104	1.34968	0.918198	1.00576	0.77596	0.95965	1.34613	-0.0631328	-0.128926	-0.136086	-0.185207	-0.177584	-0.27261	-0.168952	-0.185824	-0.183146	-1.09681	1.03368
																					MED6	1.0869	1.05782	1.03878	0.858967	1.18023	0.886207	0.760752	1.13035	0.0306309	-0.189483	-0.147169	-0.154672	-0.13867	-0.224184	-0.274911	-0.122432	-0.200787	-1.11197	1.1426
																					ENSTGUG00000005790	1.73221	0.754989	1.32655	0.832265	1.44634	0.444654	0.670466	0.792524	0.470117	-0.131399	-0.0806452	-0.244737	-0.177083	-0.178899	-0.263636	-0.210306	-0.198997	-1.14255	1.61266
																					RIC3	0.808235	0.550914	1.01076	1.0737	0.994673	1.03089	1.07253	1.4583	-0.403971	-0.16443	-0.268617	-0.163239	-0.146245	-0.254941	-0.221667	-0.181261	-0.156311	-1.19893	0.794964
																					UBE2D1	1.28697	1.04663	0.837621	1.09895	1.042	0.847254	0.730568	1.11001	0.195184	-0.28628	-0.236111	-0.118421	-0.224731	-0.142023	-0.260266	-0.161504	-0.141138	-1.22052	1.41571
																					C8G	0.73191	0.254498	0.353429	4	0.859967	0.623406	0.521486	0.357366	1.25498	-0.13391	-0.199652	-0.215657	-0.225051	-0.280478	-0.186627	-0.202275	-0.130236	-1.21395	2.46893
																					YPEL5	0.464464	1.13288	1.0981	0.770065	0.878236	1.2555	1.17211	1.22864	-0.387874	-0.222017	-0.197416	-0.244065	-0.171124	-0.207061	-0.166428	-0.21661	-0.170757	-1.22314	0.835267
																					PCCA	0.809437	0.859181	0.93968	1.28865	0.989974	0.936913	1.254	0.922165	-0.0743543	-0.178423	-0.121258	-0.12931	-0.206244	-0.272758	-0.246528	-0.187167	-0.25548	-1.23837	1.16402
																					MAP1LC3A	1.41592	1.22252	1.01051	1.03395	0.834558	0.816619	0.775524	0.890398	0.49748	-0.209036	-0.200321	-0.254041	-0.220336	-0.181845	-0.160695	-0.215341	-0.172234	-1.2397	1.73718
																					THAP4	1.57568	1.02541	1.00676	0.834636	0.922023	0.992765	0.63624	1.00648	0.320503	-0.295556	-0.220497	-0.223982	-0.113821	-0.234694	-0.131579	-0.282609	-0.143216	-1.29143	1.61194
																					ACOT7	0.812372	1.21006	1.37769	0.874133	0.693301	0.944097	1.01759	1.07076	0.198142	-0.28774	-0.266064	-0.257168	-0.180751	-0.233516	-0.207718	-0.103104	-0.11066	-1.29074	1.48888
																					ASTN1	0.490163	0.913801	1.59696	0.403031	1.17963	1.09295	1.20724	1.11622	-0.433178	-0.181439	-0.127155	-0.140301	-0.290382	-0.208861	-0.223375	-0.194545	-0.285195	-1.28997	0.85679
																					CDKL2	0.852311	0.676289	1.01882	1.25533	0.928218	0.990712	0.961216	1.31711	-0.142404	-0.134409	-0.206422	-0.24221	-0.159483	-0.148352	-0.251579	-0.248918	-0.276699	-1.2995	1.1571
																					SF3B6	0.823382	1.14356	1.31028	1.2175	0.79159	1.06925	0.718606	0.925838	0.358695	-0.271772	-0.189655	-0.293403	-0.289474	-0.228814	-0.115152	-0.129921	-0.172234	-1.33305	1.69174
																					MINOS1	1.34044	0.873089	1.13266	0.63401	0.981361	1.06703	0.838597	1.13281	-0.0142818	-0.240391	-0.231903	-0.191814	-0.345794	-0.0967524	-0.208283	-0.201807	-0.192053	-1.35389	1.33961
																					NCEH1	0.853881	0.985896	0.774125	0.673829	1.18628	1.1791	1.2755	1.07139	-0.51933	-0.253264	-0.184774	-0.150644	-0.248477	-0.244332	-0.223282	-0.202918	-0.243447	-1.36314	0.843815
																					C10ORF57-1	1.25436	0.945724	0.952654	0.596781	1.47027	0.984385	0.853717	0.942113	-0.18092	-0.261187	-0.195153	-0.258126	-0.214885	-0.246575	-0.284841	-0.0846154	-0.222535	-1.39194	1.21102
																					C12orf49	0.548496	0.912005	1.05652	0.862968	0.987177	1.4607	0.904571	1.26756	-0.450877	-0.232102	-0.223577	-0.199029	-0.275826	-0.143979	-0.249097	-0.302682	-0.186233	-1.42898	0.978105
																					EXOSC2	0.642094	1.05969	0.968577	0.708241	0.980037	1.10486	1.30095	1.23555	-0.451902	-0.196113	-0.147173	-0.234104	-0.2357	-0.338863	-0.186591	-0.181199	-0.295501	-1.44747	0.995571
																					QARS	0.750128	1.03105	1.02791	1.0618	0.575608	1.02764	1.34807	1.1778	-0.0931668	-0.2125	-0.1	-0.329268	-0.123188	-0.27551	-0.21875	-0.333333	-0.236842	-1.48121	1.38805
																					NDUFA6	1.71553	0.950521	0.57468	0.469025	1.39175	1.03335	1.08548	0.779671	-0.209737	-0.228742	-0.276596	-0.348548	-0.256661	-0.115254	-0.30292	-0.196897	-0.129808	-1.5022	1.29246
																					ANLN	2.9072	0.995246	0.940553	0.54348	0.964392	0.358104	0.753425	0.537604	1.04334	-0.20098	-0.301153	-0.237069	-0.245562	-0.274834	-0.246269	-0.244262	-0.106061	-1.47245	2.5158
																					CCNDBP1	0.922926	1.51326	1.6186	1.08221	0.589235	0.609531	1.01729	0.646956	0.843391	-0.251381	-0.247664	-0.079558	-0.208758	-0.14868	-0.328191	-0.362188	-0.249206	-1.53585	2.37924
																					ABLIM1	0.273731	0.251789	0.634835	2.97584	1.12112	0.408165	0.488067	1.84645	0.0982813	-0.219093	-0.233712	-0.227625	-0.18816	-0.263473	-0.300714	-0.254526	-0.215335	-1.50303	1.60131
																					CMTM3	2.01974	0.602729	1.66312	2.13017	0.615529	0.375385	0.452825	0.140501	2.01783	-0.263359	-0.233333	-0.223592	-0.335337	-0.238318	-0.245972	-0.201211	-0.192818	-1.54187	3.5597
																					ENSTGUG00000008771	0.749883	0.562187	0.733249	1.76777	0.908196	1.03231	1.12703	1.11937	-0.134924	-0.236842	-0.267241	-0.315126	-0.314815	-0.166667	-0.25	-0.118557	-0.273585	-1.56741	1.43248
																					DGAT2	0.773433	1.32434	1.41005	0.670415	0.683332	0.966397	1.09923	1.07279	0.128662	-0.241935	-0.328947	-0.241379	-0.320513	-0.320359	-0.22381	-0.106965	-0.212329	-1.62857	1.75724
																					AIF1L	1.80346	1.20962	0.933944	1.29244	0.828333	0.558583	0.731613	0.642011	0.924467	-0.209199	-0.243421	-0.292237	-0.221393	-0.270833	-0.376761	-0.29351	-0.109065	-1.66088	2.58535
																					GART	0.578846	1.0974	0.714688	1.2304	0.91269	1.16321	1.20477	1.09799	-0.273969	-0.38	-0.336066	-0.201299	-0.272222	-0.283333	-0.165049	-0.202899	-0.214912	-1.70376	1.42979
																					ADAMTSL3	0.0410463	0.440052	0.457501	2.44111	1.99533	1.20514	1.10218	0.317631	-0.451083	-0.345103	-0.314398	-0.287879	-0.252317	-0.294872	-0.256646	-0.182968	-0.148684	-1.7075	1.25641
																					BAG3	0.679751	0.800832	0.46539	2.84369	0.432496	1.74665	0.746946	0.284239	0.577202	-0.301724	-0.22973	-0.263889	-0.197531	0	-0.4	-0.25	-0.186275	-1.74744	2.32464
																					ENSTGUG00000005522	0.77154	1.26592	0.776954	0.982085	0.832963	1.05208	1.2714	1.04706	-0.146922	-0.268511	-0.176812	-0.237875	-0.276718	-0.332727	-0.220611	-0.370307	-0.304734	-1.82015	1.67323
																					DPH7	0.716724	0.861514	0.819852	0.95273	0.89759	1.07354	1.54947	1.12857	-0.472463	-0.291822	-0.238095	-0.275148	-0.205584	-0.364706	-0.263033	-0.343243	-0.215116	-1.82337	1.35091
																					ENSTGUG00000013590	1.1952	1.03231	0.946579	1.11837	0.758528	0.993414	0.954798	1.00081	0.211337	-0.202586	-0.355422	-0.193617	-0.305	-0.155914	-0.216381	-0.375	-0.400356	-1.90998	2.12131
																					MALSU1	1.38214	1.77498	0.817499	0.63913	0.808871	1.04854	0.757001	0.771834	0.446253	-0.223404	-0.354737	-0.213376	-0.139269	-0.431707	-0.298561	-0.367347	-0.226727	-1.99525	2.4415
																					FAM36A	1.01827	1.0347	0.630844	0.789567	1.48929	1.07414	1.01136	0.951827	-0.382098	-0.391608	-0.348921	-0.320513	-0.319646	-0.204174	-0.232926	-0.224812	-0.227865	-1.92893	1.54683
																					TMX1	0.605344	1.08542	0.867123	1.80584	0.710949	0.965901	1.03302	0.926397	0.263102	-0.273585	-0.207317	-0.170683	-0.274306	-0.36	-0.34186	-0.374126	-0.319209	-1.98217	2.24527
																					YRDC	0.947725	0.681094	0.905517	0.430987	0.918192	1.42485	1.36383	1.3278	-0.763709	-0.280941	-0.361818	-0.347887	-0.344318	-0.322394	-0.348352	-0.17757	-0.21246	-2.05852	1.29481
																					ENSTGUG00000016566	0.593072	0.536753	0.433815	3.94736	0.59573	0.512632	0.449837	0.930797	1.14675	-0.259124	-0.306723	-0.340796	-0.198885	-0.347059	-0.297583	-0.369347	-0.282082	-2.04482	3.19157
																					TMEM167A	0.292512	1.60508	0.903375	0.613362	1.29382	1.17114	1.21018	0.910528	-0.425531	-0.258084	-0.326633	-0.358388	-0.406475	-0.369159	-0.25419	-0.310811	-0.14486	-2.13589	1.71036
																					ENSTGUG00000009818	0.507842	0.458134	0.747418	1.4588	1.03634	1.0995	1.31205	1.37992	-0.605888	-0.261807	-0.338352	-0.268719	-0.304009	-0.375236	-0.338405	-0.351036	-0.273913	-2.16206	1.55618
																					DMAP1	1.53896	1.43236	1.30011	0.877183	0.461429	0.975766	0.796141	0.618052	0.852519	-0.272277	-0.287879	-0.395833	-0.448905	-0.282609	-0.27381	-0.423077	-0.3	-2.52271	3.37523
																					PCMT1	1.52905	1.05623	1.08848	0.915467	0.766066	0.443476	1.16025	1.04098	0.428156	-0.216535	-0.162162	-0.413043	-0.447368	-0.439394	-0.37156	-0.31875	-0.454545	-2.89443	3.32258
																					GLRA2	0.795945	0.814437	1.10319	0.566921	0.962121	0.658703	1.30968	1.78901	-0.524727	-0.402778	-0.418699	-0.204301	-0.411392	-0.5	-0.195652	-0.397436	-0.321429	-2.60643	2.08171
																					ACN9	1.04612	0.647393	0.643765	0.362077	1.82976	1.25521	0.762685	1.45299	-0.973556	-0.318627	-0.427273	-0.431034	-0.461538	-0.275281	-0.384848	-0.361538	-0.40678	-3.11167	2.13812
																					WLS	0.493659	0.431522	0.361367	0.725825	1.14006	1.48606	2.39367	0.967835	-1.57309	-0.333333	-0.404459	-0.432203	-0.405325	-0.380342	-0.386179	-0.360656	-0.389447	-3.00981	1.43672
																					COX7C	1.51227	1.17273	1.06335	0.670481	1.25871	0.930232	0.785413	0.606825	0.303229	-0.285714	-0.357143	-0.412088	-0.383408	-0.425676	-0.476923	-0.5	-0.416667	-3.78641	4
																					ENSTGUG00000010545	0.504293	1.10384	0.307954	0.391274	1.12282	1.62759	1.13826	1.80397	-1.30285	-0.448087	-0.458059	-0.445688	-0.475	-0.339646	-0.46875	-0.46569	-0.338217	-4	2.7775
																					ENSTGUG00000015518	0.613879	0.978419	1.15981	1.15871	0.889736	1.25562	0.901933	1.04189	-0.0643432	-0.419355	-0.5	-0.5	-0.5	-0.327586	-0.386364	-0.5	-0.5	-4	4
																					KLHL14	0.743868	2.19329	0.790086	0.624765	0.482752	1.04801	1.35315	0.764087	0.254576	-0.330579	-0.488235	-0.47973	-0.467391	-0.5	-0.428349	-0.468254	-0.487539	-4	4
																					IL18	0.112559	2.05536	0.090866	0.0789846	1.38167	1.12553	1.54867	1.60636	-1.27623	-0.472826	-0.5	-0.396552	-0.488304	-0.5	-0.484375	-0.472973	-0.5	-4	4
																					C16orf13	1.51843	0.954187	0.73483	0.962709	1.14881	0.713338	1.10741	0.860293	0.122815	-0.5	-0.5	-0.5	-0.428571	0	-0.5	-0.5	-0.5	-3.65233	3.77515
																					IGFBP7	1.10182	1.20255	0.974381	0.630948	0.88958	0.974022	1.49657	0.730135	-0.0651509	-0.5	-0.5	-0.478022	-0.5	-0.5	-0.478947	-0.5	-0.5	-4	4
																					ATP6V0E2	0.873756	1.47741	1.41634	0.578565	0.709553	1.09533	0.87583	0.973211	0.250266	-0.5	-0.5	-0.5	-0.5	-0.5	-0.5	-0.5	-0.485294	-4	4

## Sheet: Fig 4B
HVC			RA
Gene	Regulatory divergence		Gene	Regulatory divergence
ENSTGUG00000007103	cis-		ARL6	cis-
FDX1	cis-		CD80	cis-
ENSTGUG00000011664	cis-		SLC9A7	cis-
C13ORF1	cis-		GGACT	cis-
RNF219	cis-		TNFRSF19	cis-
C11orf87	cis-		RFC3	cis-
ENSTGUG00000013071	cis-		ENSTGUG00000012476	cis-
ZFAND6	cis-		MZT1	cis-
SCAMP5	cis-		CUL5	cis-
MAN2A2	cis-		ELMOD1	cis-
RPS27L	cis-		ENSTGUG00000012863	cis-
PSMA4	cis-		ENSTGUG00000012884	cis-
ENSTGUG00000003549	cis-		FAM181B	cis-
SCG3	cis-		PCF11	cis-
FGD3	cis-		PHB2	cis-
MKRN2	cis-		LSAMP	cis-
CENPP	cis-		MESDC1	cis-
PTPDC1	cis-		CHSY1	cis-
GNPDA1	cis-		SCAMP5	cis-
MAT2B	cis-		ENSTGUG00000009496	cis-
UQCRC2	cis-		TBC1D2B	cis-
RNPS1	cis-		ENSTGUG00000003549	cis-
ENSTGUG00000003258	cis-		PHLPP2	cis-
PMM2	cis-		TMEM188	cis-
ENSTGUG00000006583	cis-		WDR59	cis-
SFI1	cis-		ENSTGUG00000003537	cis-
SPECC1L	cis-		RAF1	cis-
KLHL22	cis-		SLC6A11	cis-
ZMAT5	cis-		CENPP	cis-
CCDC92	cis-		ENSTGUG00000005965	cis-
YPEL1	cis-		RAB7A	cis-
NPDC1	cis-		UBE2B	cis-
RABL6	cis-		PPP2R2B	cis-
STX8	cis-		CD74	cis-
MYH10	cis-		KIAA0141	cis-
EIF4H	cis-		PEMT	cis-
UBE2G1	cis-		TTYH3	cis-
SARM1	cis-		DAGLB	cis-
DBX2	cis-		UQCRC2	cis-
GNS	cis-		ZNF598	cis-
RTCB	cis-		SFI1	cis-
PPFIBP1	cis-		KCTD10	cis-
RAD51AP1	cis-		PGAM5	cis-
CDKN1B	cis-		NPDC1	cis-
ENSTGUG00000000571	cis-		ENSTGUG00000003291	cis-
EPB41L3	cis-		MYH10	cis-
ATP6V1H	cis-		SRP68	cis-
ENSTGUG00000011032	cis-		GRB2	cis-
IMPAD1	cis-		SPAG9	cis-
TMEM67	cis-		UBE2G1	cis-
ENSTGUG00000011949	cis-		AP2B1	cis-
ADCY8	cis-		RPA1	cis-
ENSTGUG00000012701	cis-		EFCAB10	cis-
KIAA1462	cis-		ATP6AP1	cis-
ACBD7	cis-		SLC38A4	cis-
ENSTGUG00000001577	cis-		CCT2	cis-
ACN9	cis-		ENSTGUG00000007412	cis-
ENSTGUG00000002424	cis-		PLXNC1	cis-
ENSTGUG00000003560	cis-		ENSTGUG00000009622	cis-
TGFBR2	cis-		ENSTGUG00000009845	cis-
MYRIP	cis-		CAMK1D	cis-
TRAK1	cis-		DGKI	cis-
KIAA1143	cis-		CMAS	cis-
ENSTGUG00000005060	cis-		ARFGAP3	cis-
EPDR1	cis-		RAD51AP1	cis-
CAP2	cis-		ENSTGUG00000012275	cis-
SEMA5A	cis-		CDKN1B	cis-
MED10	cis-		LRP6	cis-
C18orf21	cis-		GOLGB1	cis-
GABBR2	cis-		ENSTGUG00000000571	cis-
BCL2L1	cis-		ENSTGUG00000010074	cis-
DLGAP4	cis-		ATP6V1H	cis-
NKAIN4	cis-		ENSTGUG00000011032	cis-
RNF223	cis-		TMEM64	cis-
CDC42	cis-		RPL30	cis-
PROSC	cis-		ANKRD46	cis-
YRDC	cis-		WAC	cis-
CCDC84	cis-		RPP38	cis-
tgu-mir-125-2	cis-		ENSTGUG00000001387	cis-
BARX2	cis-		CLDN12	cis-
CTTNBP2NL	cis-		GMDS	cis-
E2F6	cis-		ETV1	cis-
CDC42BPA	cis-		ENSTGUG00000002930	cis-
LCLAT1	cis-		ENSTGUG00000003992	cis-
MRPS18A	cis-		KIAA1143	cis-
ZBTB18	cis-		ENSTGUG00000005869	cis-
ENSTGUG00000009082	cis-		CAP2	cis-
KIAA1919	cis-		RNF182	cis-
HMGN3	cis-		BASP1	cis-
OGFRL1	cis-		ENSTGUG00000008071	cis-
RASGEF1B	cis-		ENSTGUG00000007671	cis-
EIF4E	cis-		ARFGEF2	cis-
ENSTGUG00000005216	cis-		RBM12	cis-
FNIP2	cis-		RBM39	cis-
KIAA1430	cis-		MAFB	cis-
ENSTGUG00000008475	cis-		BCL2L1	cis-
ATP8A1	cis-		DLGAP4	cis-
UGDH	cis-		ENSTGUG00000002822	cis-
AFAP1	cis-		ENSTGUG00000003082	cis-
MRPL35	cis-		PEX14	cis-
CTNNA2	cis-		RNF223	cis-
ACSL4	cis-		CASP9	cis-
SLITRK4	cis-		CAMK2B	cis-
BRS3	cis-		DPYSL2	cis-
ENSTGUG00000002926	cis-		NEFL	cis-
CTSD	cis-		PROSC	cis-
VPS39	cis-		ENSTGUG00000004802	cis-
ENSTGUG00000011219	cis-		POLB	cis-
MED6	cis-		ZBTB8OS	cis-
EAPP	cis-		HTR1D	cis-
CYP46A1	cis-		ZW10	cis-
ENSTGUG00000012835	cis-		ABCG4	cis-
SLC25A16	cis-		APLP2	cis-
TNKS2	cis-		RNF214	cis-
PPP2R2D	cis-		RIT1	cis-
ENSTGUG00000005619	cis-		PPP1R12B	cis-
STK11IP	cis-		SARS	cis-
SLC4A10	cis-		RAP1A	cis-
FAP	cis-		tgu-let-7a-4	cis-
PDK1	cis-		DDX20	cis-
HDAC4	cis-		MAGI3	cis-
IDH1	cis-		PRELP	cis-
WDR12	cis-		ENSTGUG00000003306	cis-
CASP8	cis-		ENSTGUG00000000021	cis-
ENSTGUG00000004920	cis-		PIP5K1C	cis-
ENSTGUG00000006482	cis-		E2F6	cis-
FAAH	cis-		C2orf44	cis-
ENSTGUG00000009663	cis-		CD2AP	cis-
TSEN15	cis-		TATDN3	cis-
ENSTGUG00000004224	cis-		FBXO28	cis-
ATF6	cis-		PARP1	cis-
MFN1	cis-		XRN2	cis-
PLD1	cis-		MEMO1	cis-
ENSTGUG00000005587	cis-		SLC30A6	cis-
FAM168B	cis-		QPCT	cis-
ENSTGUG00000006576	cis-		ENSTGUG00000009082	cis-
ENSTGUG00000014399	cis-		THBS2	cis-
ENSTGUG00000014726	cis-		ENSTGUG00000009918	cis-
ENSTGUG00000015873	cis-		ABCB10	cis-
ENSTGUG00000016161	cis-		NID1	cis-
ENSTGUG00000014816	cis-		GTF2H5	cis-
ENSTGUG00000000732	cis-		SLC18B1	cis-
SMC5	cis-		SERINC1	cis-
ALDH7A1	cis-		HSF2	cis-
CAAP1	cis-		ENSTGUG00000012122	cis-
ENSTGUG00000001546	cis-		BEND3	cis-
KIAA1045	cis-		TPBG	cis-
PRKAA1	cis-		MEI4	cis-
SEPP1	cis-		ENSTGUG00000002210	cis-
NIM1K	cis-		KBTBD11	cis-
RGS7BP	cis-		ENSTGUG00000014780	cis-
TRAPPC13	cis-		HNRNPDL	cis-
HNRNPK	cis-		CLCN3	cis-
SV2C	cis-		MICU3	cis-
BTF3	cis-		USP46	cis-
UTP15	cis-		GABRA4	cis-
POLK	cis-		SMIM14	cis-
SEC11C	cis-		LIAS	cis-
IRS2	trans-		MRPL35	cis-
COL4A1	trans-		NUDT9	cis-
TMCO3	trans-		RAB33B	cis-
ENSTGUG00000009650	trans-		ENSTGUG00000003713	cis-
ENSTGUG00000010642	trans-		SLITRK4	cis-
PPP2R3B	trans-		NONO	cis-
FGF14	trans-		HTATSF1	cis-
DOCK9	trans-		CTSD	cis-
SLITRK5	trans-		ENSTGUG00000010175	cis-
CDADC1	trans-		ACP2	cis-
SUCLA2	trans-		DGKZ	cis-
LACC1	trans-		VPS39	cis-
PCDH17	trans-		PLEKHD1	cis-
DOPEY2	trans-		ENSTGUG00000011523	cis-
MED14	trans-		ENSTGUG00000011965	cis-
USP35	trans-		ENSTGUG00000012074	cis-
ENSTGUG00000013030	trans-		VASH1	cis-
RIMKLB	trans-		ENSTGUG00000012273	cis-
VAMP1	trans-		CHGA	cis-
ENSTGUG00000013344	trans-		ENSTGUG00000012618	cis-
RABL3	trans-		UNC79	cis-
PPME1	trans-		SAV1	cis-
RCN2	trans-		ENSTGUG00000013175	cis-
TSPAN3	trans-		RAB3IL1	cis-
MAP2K5	trans-		GAS2	cis-
ALDH1A2	trans-		CSGALNACT2	cis-
MAPK6	trans-		VDAC2	cis-
CA7	trans-		ADK	cis-
CMC2	trans-		SLC25A16	cis-
CHD9	trans-		ENSTGUG00000004009	cis-
ARL8B	trans-		ENSTGUG00000008568	cis-
ENSTGUG00000010445	trans-		ARL3	cis-
DUSP7	trans-		ENSTGUG00000010966	cis-
ARHGEF3	trans-		MCMBP	cis-
VDAC1	trans-		CISD1	cis-
ENSTGUG00000001610	trans-		ENSTGUG00000005612	cis-
DDX41	trans-		GRB14	cis-
UBLCP1	trans-		ENSTGUG00000008382	cis-
ENSTGUG00000014961	trans-		HDAC4	cis-
TECPR1	trans-		EEF1B2	cis-
C16orf62	trans-		ENSTGUG00000010538	cis-
ENSTGUG00000003896	trans-		HSPBAP1	cis-
CPPED1	trans-		ENSTGUG00000005964	cis-
ARHGAP17	trans-		ENSTGUG00000006482	cis-
MAPK8IP3	trans-		FUBP1	cis-
E4F1	trans-		ENSTGUG00000007072	cis-
SUDS3	trans-		B4GALT2	cis-
ENSTGUG00000009561	trans-		POMGNT1	cis-
CABP1	trans-		CDKN2C	cis-
PLA2G3	trans-		DDX59	cis-
CHFR	trans-		CNN3	cis-
ENSTGUG00000006889	trans-		GLUL	cis-
MAPKAP1	trans-		FAM20B	cis-
ENSTGUG00000002332	trans-		SNORD77	cis-
SPTAN1	trans-		COMMD2	cis-
ASS1	trans-		DTYMK	cis-
ARHGDIA	trans-		PTTG1IP	cis-
ENSTGUG00000004239	trans-		ILKAP	cis-
NOL11	trans-		ENSTGUG00000006576	cis-
LUC7L3	trans-		CERS5	cis-
NLK	trans-		GRINA	cis-
PAFAH1B1	trans-		ENSTGUG00000014399	cis-
ENSTGUG00000008962	trans-		ENSTGUG00000015938	cis-
NSRP1	trans-		ENSTGUG00000016023	cis-
SBDS	trans-		ENSTGUG00000016161	cis-
TUSC5	trans-		ENSTGUG00000018295	cis-
ENSTGUG00000007430	trans-		SLC30A5	cis-
PRKAR2B	trans-		ABHD17B	cis-
COG5	trans-		WDR36	cis-
ENSTGUG00000003331	trans-		ENSTGUG00000001006	cis-
PANX2	trans-		RHOBTB3	cis-
ATP6AP1	trans-		SNX24	cis-
CADPS2	trans-		RGMB	cis-
MON2	trans-		INIP	cis-
C12orf66	trans-		ALDH7A1	cis-
KCNC2	trans-		CAAP1	cis-
NAV3	trans-		DNAJC21	cis-
ATP2B1	trans-		PRKAA1	cis-
CELF2	trans-		NIM1K	cis-
ENSTGUG00000009772	trans-		GPBP1	cis-
CCDC134	trans-		SLC44A1	cis-
ADSL	trans-		KIF2A	cis-
H1F0	trans-		CENPK	cis-
HMOX1	trans-		IDNK	cis-
CDC123	trans-		SV2C	cis-
MRPS33	trans-		GLDC	cis-
C2CD5	trans-		ANKRA2	cis-
PEX26	trans-		POLK	cis-
ATP6V1E1	trans-		TIMMDC1	trans-
NINJ2	trans-		PDE2A	trans-
IQSEC3	trans-		ENSTGUG00000013578	trans-
MRPS6	trans-		ENSTGUG00000007524	trans-
ENSTGUG00000009653	trans-		ENSTGUG00000008117	trans-
ABCF2	trans-		TMSB4X	trans-
ENSTGUG00000011483	trans-		ARHGEF7	trans-
PFKP	trans-		RASA3	trans-
SYBU	trans-		SLC9A2	trans-
CUL2	trans-		UBE3A	trans-
KCNK9	trans-		GABRG3	trans-
GTPBP10	trans-		PPP2R3B	trans-
ENSTGUG00000001494	trans-		EFNB2	trans-
ASNS	trans-		FGF14	trans-
RPA3OS	trans-		FARP1	trans-
VPS41	trans-		ENSTGUG00000011265	trans-
ENSTGUG00000001878	trans-		PDXK	trans-
CDH9	trans-		ENSTGUG00000011671	trans-
GMDS	trans-		LRCH1	trans-
LY86	trans-		LCP1	trans-
ENSTGUG00000000374	trans-		PCDH8	trans-
RAPGEF5	trans-		PCDH17	trans-
HNRNPA2B1	trans-		DOPEY2	trans-
KAT2B	trans-		LMO7	trans-
ZNF385D	trans-		GRIA4	trans-
DTNBP1	trans-		ENSTGUG00000012852	trans-
KDM1B	trans-		GAPDH	trans-
CDKAL1	trans-		VAMP1	trans-
TGFBR1	trans-		CASR	trans-
MTRR	trans-		ENSTGUG00000013397	trans-
CLPTM1L	trans-		ATP1B1	trans-
LMBR1	trans-		ENSTGUG00000016409	trans-
SLC32A1	trans-		ARNT2	trans-
DBNDD2	trans-		FAM174B	trans-
SLC13A3	trans-		PTPLAD1	trans-
CCNDBP1	trans-		MAP2K5	trans-
ENSTGUG00000006741	trans-		ENSTGUG00000004026	trans-
TCEA2	trans-		ANXA2	trans-
ICMT	trans-		RAB27A	trans-
SKI	trans-		TNFAIP8L3	trans-
PGD	trans-		LONP2	trans-
KIF1B	trans-		CDH8	trans-
ENSTGUG00000002350	trans-		CDH11	trans-
CDA	trans-		ENSTGUG00000005300	trans-
GOLGA7	trans-		ACD	trans-
AGPAT6	trans-		USP10	trans-
SNRNP40	trans-		ENSTGUG00000008428	trans-
TMEM234	trans-		CRELD1	trans-
ZMYM6NB	trans-		ARL6IP5	trans-
THY1	trans-		ENSTGUG00000004762	trans-
ENSTGUG00000000581	trans-		ENSTGUG00000003672	trans-
APOA1BP	trans-		RUVBL1	trans-
TPM3	trans-		TENM2	trans-
ASH1L	trans-		ZENK	trans-
NAV1	trans-		LARP1	trans-
PPP1R12B	trans-		CNOT6	trans-
TMEM183A	trans-		HNRNPAB	trans-
TIMM17A	trans-		ENSTGUG00000001260	trans-
FKBP5	trans-		SAR1B	trans-
C6orf106	trans-		ENSTGUG00000014889	trans-
CNP	trans-		ENSTGUG00000007455	trans-
RANBP3	trans-		PDGFA	trans-
RPL36	trans-		SYT17	trans-
LMNB2	trans-		RBFOX1	trans-
ENSTGUG00000000786	trans-		ENSTGUG00000003258	trans-
TRERF1	trans-		PMM2	trans-
UBR2	trans-		GRIN2A	trans-
PIGF	trans-		GLYR1	trans-
KLHDC3	trans-		MRPS34	trans-
CCT4	trans-		ARHGAP17	trans-
USP34	trans-		MAPK8IP3	trans-
MERTK	trans-		ENSTGUG00000009561	trans-
PPP3R1	trans-		SPPL3	trans-
TBCE	trans-		KLHL22	trans-
GNG4	trans-		CAMKK2	trans-
CCDC28A	trans-		CORO1C	trans-
AIG1	trans-		RIMBP2	trans-
SMPDL3A	trans-		SEZ6L	trans-
ENSTGUG00000011970	trans-		MAPKAP1	trans-
SNORD50	trans-		ENSTGUG00000002595	trans-
LRRC1	trans-		ENSTGUG00000004063	trans-
TDRP	trans-		ASS1	trans-
RAB3GAP2	trans-		MMD	trans-
COPS4	trans-		ENSTGUG00000003450	trans-
CCNI	trans-		SLC16A6	trans-
OSTC	trans-		CEP95	trans-
GRIA2	trans-		ENSTGUG00000007799	trans-
WDR17	trans-		MIF4GD	trans-
ENSTGUG00000006645	trans-		MRPS7	trans-
BBS12	trans-		NME2	trans-
B5G0R0_TAEGU	trans-		WSCD1	trans-
MFSD8	trans-		PITPNM3	trans-
ENSTGUG00000002133	trans-		MDH2	trans-
ENSTGUG00000002135	trans-		ENSTGUG00000005518	trans-
ENSTGUG00000005479	trans-		TLCD2	trans-
ENSTGUG00000002160	trans-		DHX40	trans-
SLC9A6	trans-		PRKAR2B	trans-
HPRT1	trans-		SLC2A13	trans-
MCTS1	trans-		CTTNBP2	trans-
SERGEF	trans-		DOCK4	trans-
TOLLIP	trans-		ENSTGUG00000006618	trans-
LRRC4C	trans-		ITIH2	trans-
C11orf96	trans-		CPSF6	trans-
CD82	trans-		PTPRR	trans-
KIAA0247	trans-		NAV3	trans-
ELP4	trans-		LIN7A	trans-
GPHN	trans-		NTS	trans-
ENSTGUG00000011886	trans-		EEA1	trans-
RALGAPA1	trans-		ADSL	trans-
AHSA1	trans-		H1F0	trans-
ALKBH1	trans-		PVALB-2	trans-
TTC8	trans-		NUP37	trans-
ENSTGUG00000012902	trans-		ADCK2	trans-
ENSTGUG00000013103	trans-		ENSTGUG00000011705	trans-
LRFN5	trans-		ATP6V1E1	trans-
ENSTGUG00000006913	trans-		SLC6A13	trans-
ENSTGUG00000007483	trans-		ENSTGUG00000012692	trans-
VDAC2	trans-		ADCYAP1	trans-
VPS26A	trans-		TGS1	trans-
CUTC	trans-		NSMAF	trans-
ENSTGUG00000009368	trans-		COPS5	trans-
DCLRE1A	trans-		ENSTGUG00000011483	trans-
MICU1	trans-		STAU2	trans-
ENSTGUG00000011203	trans-		TMEM55A	trans-
BCCIP	trans-		PDP1	trans-
SGMS1	trans-		DPY19L4	trans-
PHYHIPL	trans-		RIMS2	trans-
ENSTGUG00000005741	trans-		TTC35	trans-
PTPRN	trans-		TRPS1	trans-
ENSTGUG00000006647	trans-		RAD21	trans-
ARL4C	trans-		COL14A1	trans-
ENSTGUG00000008770	trans-		GAD65	trans-
ATP5G3	trans-		ENKUR	trans-
SESTD1	trans-		C1QL3	trans-
ZNF385B	trans-		COL1A2	trans-
ADAM23	trans-		FASTK	trans-
ENSTGUG00000010255	trans-		PDIA4	trans-
FAM207A	trans-		MPLKIP	trans-
ENSTGUG00000011303	trans-		NEUROD6	trans-
IGFBP2	trans-		SLC35B3	trans-
ENSTGUG00000016717	trans-		ENSTGUG00000000374	trans-
PRDX1	trans-		DGKB	trans-
TXNDC12	trans-		ENSTGUG00000002557	trans-
COA7	trans-		RAPGEF5	trans-
SSBP3	trans-		NPY	trans-
DHCR24	trans-		PLCL2	trans-
ENSTGUG00000005031	trans-		ZNF385D	trans-
CACNA1E	trans-		ENSTGUG00000003519	trans-
PAQR9	trans-		ACAD11	trans-
FGF12	trans-		WDR86	trans-
UTS2B	trans-		DTNBP1	trans-
PCYT1A	trans-		JARID2	trans-
TNK2	trans-		ENSTGUG00000007622	trans-
TBL1XR1	trans-		ZNF830	trans-
ENSTGUG00000005507	trans-		CHMP5	trans-
FAIM2	trans-		PDCD6	trans-
ENSTGUG00000013752	trans-		MBP	trans-
ENSTGUG00000015880	trans-		APCDD1L	trans-
ENSTGUG00000016377	trans-		KCNG1	trans-
ENSTGUG00000014843	trans-		STAU1	trans-
NR2F1	trans-		MMP24	trans-
SNX30	trans-		DBNDD2	trans-
KIAA0368	trans-		KCNK15	trans-
PCGF3	trans-		SERINC3	trans-
ST8SIA5	trans-		SLC13A3	trans-
ENSTGUG00000001724	trans-		CAMTA1	trans-
NP_001129952.1	trans-		ENSTGUG00000002658	trans-
RAI14	trans-		SKI	trans-
MOCS2	trans-		FBXO2	trans-
PPAP2A	trans-		ENSTGUG00000002350	trans-
SETD9	trans-		EPHB2	trans-
NDUFAF2	trans-		CAPZB	trans-
PIK3R1	trans-		CDA	trans-
NTRK2	trans-		EIF4EBP1	trans-
GNAQ	trans-		AP3M2	trans-
THBS4	trans-		ENSTGUG00000017273	trans-
SCAMP1	trans-		STX12	trans-
CRHBP	trans-		TMEM200B	trans-
CDC42SE2	trans-		PDIK1L	trans-
UHRF2	trans-		TMEM57	trans-
VLDLR	trans-		TMEM234	trans-
ENSTGUG00000005631	trans-		ADPRHL2	trans-
WDR7	trans-		SMAP2	trans-
TIMMDC1	cis- & trans-		STMN1	trans-
DGAT2	cis- & trans-		THY1	trans-
WDR73	cis- & trans-		ENSTGUG00000004390	trans-
GAS6	cis- & trans-		UBE2Q1	trans-
GGACT	cis- & trans-		EIF2D	trans-
ENSTGUG00000005790	cis- & trans-		ADIPOR1	trans-
ENSTGUG00000012484	cis- & trans-		RBBP5	trans-
GRIA4	cis- & trans-		CNP	trans-
NECAP1	cis- & trans-		VPS25	trans-
SFT2D2	cis- & trans-		BECN1	trans-
CPOX	cis- & trans-		PHB	trans-
ENSTGUG00000007396	cis- & trans-		RANBP3	trans-
ENSTGUG00000007621	cis- & trans-		GNA11	trans-
SNRPA1	cis- & trans-		ENSTGUG00000000786	trans-
ENSTGUG00000005039	cis- & trans-		POLE4	trans-
GABARAPL2	cis- & trans-		RHOB	trans-
CMTM3	cis- & trans-		ESRRG	trans-
ATP6V0D1	cis- & trans-		ENSTGUG00000002244	trans-
IQSEC1	cis- & trans-		TP53BP2	trans-
THOC7	cis- & trans-		ENAH	trans-
ENSTGUG00000010461	cis- & trans-		NRXN1	trans-
ENSTGUG00000000671	cis- & trans-		TMX4	trans-
ENSTGUG00000001204	cis- & trans-		MERTK	trans-
KCTD5	cis- & trans-		SDCCAG8	trans-
RNF10	cis- & trans-		SRD5A2	trans-
SMPD4	cis- & trans-		STRN	trans-
ATP6V0A2	cis- & trans-		GPATCH11	trans-
DIABLO	cis- & trans-		FAM89A	trans-
ENSTGUG00000006195	cis- & trans-		PGBD5	trans-
ENSTGUG00000007438	cis- & trans-		GALNT2	trans-
ULK1	cis- & trans-		IRF2BP2	trans-
NAIF1	cis- & trans-		TBCE	trans-
CCBL1	cis- & trans-		GRM1	trans-
PPP2R4	cis- & trans-		CCDC28A	trans-
EXOSC2	cis- & trans-		MTRF1L	trans-
ENSTGUG00000005505	cis- & trans-		SYNE1	trans-
TEX2	cis- & trans-		SLC2A12	trans-
ENSTGUG00000004353	cis- & trans-		EPB41L2	trans-
YPEL2	cis- & trans-		RPF2	trans-
PTPN12	cis- & trans-		CD164	trans-
EFCAB10	cis- & trans-		SNORD50	trans-
UBE2H	cis- & trans-		SYNCRIP	trans-
ENSTGUG00000006618	cis- & trans-		BCKDHB	trans-
KIAA1467	cis- & trans-		COX7A2	trans-
ENSTGUG00000009593	cis- & trans-		BAI3	trans-
NDUFA6	cis- & trans-		MAPK10	trans-
ENSTGUG00000009845	cis- & trans-		SEC31A	trans-
DENND5B	cis- & trans-		SNCA	trans-
MTPN	cis- & trans-		CCNI	trans-
AFG3L2	cis- & trans-		CCDC109B	trans-
NAPG	cis- & trans-		SLC20A2	trans-
ENSTGUG00000000746	cis- & trans-		SFRP2	trans-
B4GALT6	cis- & trans-		NPY2R	trans-
ENSTGUG00000000834	cis- & trans-		ENSTGUG00000005365	trans-
TMEM55A	cis- & trans-		GLRB	trans-
TP53INP1	cis- & trans-		FSTL5	trans-
ANKRD46	cis- & trans-		42430	trans-
AZIN1	cis- & trans-		KLHL2	trans-
ENSTGUG00000012216	cis- & trans-		MFAP3L	trans-
NUDCD1	cis- & trans-		WDR17	trans-
ENSTGUG00000012639	cis- & trans-		ODZ1	trans-
ENSTGUG00000012731	cis- & trans-		ENSTGUG00000006645	trans-
ENSTGUG00000001127	cis- & trans-		GABRA2	trans-
ENKUR	cis- & trans-		UCHL1	trans-
PLXDC2	cis- & trans-		KLHL5	trans-
ST8SIA6	cis- & trans-		TBC1D1	trans-
RPP38	cis- & trans-		NDNF	trans-
ENSTGUG00000001387	cis- & trans-		CRMP1	trans-
CDH10	cis- & trans-		C4orf48	trans-
ENSTGUG00000000342	cis- & trans-		EIF2AK3	trans-
SNX13	cis- & trans-		ENSTGUG00000002133	trans-
MALSU1	cis- & trans-		ENSTGUG00000004354	trans-
HACL1	cis- & trans-		DGKK	trans-
ANO10	cis- & trans-		ENSTGUG00000005786	trans-
DPP6	cis- & trans-		ENSTGUG00000007296	trans-
FAM65B	cis- & trans-		DLG3	trans-
PTPRN2	cis- & trans-		HPRT1	trans-
SLMO2	cis- & trans-		MCTS1	trans-
ENSTGUG00000008146	cis- & trans-		SERGEF	trans-
UBE2V1	cis- & trans-		GTF2H1	trans-
MAP1LC3A	cis- & trans-		ENSTGUG00000008983	trans-
EIF6	cis- & trans-		ENSTGUG00000009338	trans-
ERGIC3	cis- & trans-		C11orf96	trans-
CDK5RAP1	cis- & trans-		CREB3L1	trans-
POFUT1	cis- & trans-		ACTN1	trans-
ENSTGUG00000006927	cis- & trans-		SPRED1	trans-
ACOT7	cis- & trans-		COCH	trans-
ENSTGUG00000002824	cis- & trans-		ENSTGUG00000011945	trans-
UBE4B	cis- & trans-		SYNDIG1L	trans-
ENSTGUG00000016566	cis- & trans-		EIF2B2	trans-
DPYSL2	cis- & trans-		IRF2BPL	trans-
ADAM9	cis- & trans-		SPATA7	trans-
TMEM222	cis- & trans-		ENSTGUG00000012588	trans-
IL18	cis- & trans-		ENSTGUG00000012687	trans-
DPAGT1	cis- & trans-		ANO5	trans-
ENSTGUG00000000756	cis- & trans-		ANKRD9	trans-
RNF214	cis- & trans-		RCOR1	trans-
CHRNB2	cis- & trans-		TRAF3	trans-
SLAMF1	cis- & trans-		ENSTGUG00000012898	trans-
GPR37L1	cis- & trans-		PPFIA1	trans-
RAP1A	cis- & trans-		GMFB	trans-
USE1	cis- & trans-		DDHD1	trans-
POLE4	cis- & trans-		TRIM9	trans-
CACTIN	cis- & trans-		LMO2	trans-
SF3B6	cis- & trans-		ENSTGUG00000006196	trans-
RCAN2	cis- & trans-		PPIF	trans-
MSRA	cis- & trans-		DLG5	trans-
VPS54	cis- & trans-		COMTD1	trans-
CRIPT	cis- & trans-		ENSTGUG00000007056	trans-
ENTPD6	cis- & trans-		ANXA7	trans-
ENSTGUG00000006006	cis- & trans-		ENSTGUG00000008103	trans-
ZNF814	cis- & trans-		TRIM8	trans-
ENSTGUG00000009538	cis- & trans-		PCGF6	trans-
ABCB10	cis- & trans-		SHOC2	trans-
FABP7	cis- & trans-		ENSTGUG00000010983	trans-
RWDD1	cis- & trans-		MICU1	trans-
BCKDHB	cis- & trans-		DNAJB12	trans-
KBTBD11	cis- & trans-		ACADSB	trans-
HNRNPDL	cis- & trans-		ENSTGUG00000004648	trans-
IGFBP7	cis- & trans-		INPP5A	trans-
FAM13A1	cis- & trans-		ENSTGUG00000005619	trans-
GRSF1	cis- & trans-		ENSTGUG00000006047	trans-
CDKL2	cis- & trans-		SLC4A3	trans-
LEPROTL1	cis- & trans-		CSRNP3	trans-
LARP7	cis- & trans-		SCN1A	trans-
PALLD	cis- & trans-		SP3	trans-
MTMR7	cis- & trans-		ATP5G3	trans-
USP46	cis- & trans-		ENSTGUG00000009031	trans-
ENSTGUG00000018378	cis- & trans-		NDUFA10	trans-
ENSTGUG00000009876	cis- & trans-		AOX1	trans-
ENSTGUG00000010545	cis- & trans-		ENSTGUG00000010466	trans-
ENSTGUG00000015203	cis- & trans-		GULP1	trans-
PSMC3	cis- & trans-		TMEM37	trans-
ENSTGUG00000010955	cis- & trans-		LYPD1	trans-
ENSTGUG00000011864	cis- & trans-		PTPLB	trans-
TCP11L1	cis- & trans-		IGFBP2	trans-
C10ORF57-1	cis- & trans-		PRDX1	trans-
LIPA	cis- & trans-		TXNDC12	trans-
MMS19	cis- & trans-		COA7	trans-
ENSTGUG00000010064	cis- & trans-		tgu-mir-181a-1	trans-
VTI1A	cis- & trans-		RWDD3	trans-
ABLIM1	cis- & trans-		KLHL20	trans-
FGFR2	cis- & trans-		CRIP2	trans-
REEP3	cis- & trans-		CLSTN2	trans-
NCOA4	cis- & trans-		ATP1B3	trans-
ENSTGUG00000005897	cis- & trans-		GK5	trans-
IFIH1	cis- & trans-		ST6GAL1	trans-
HIBCH	cis- & trans-		ENSTGUG00000009218	trans-
ITGB5	cis- & trans-		ENSTGUG00000009337	trans-
ENSTGUG00000006121	cis- & trans-		TFRC	trans-
SH3GLB1	cis- & trans-		PSMD1	trans-
ENSTGUG00000006953	cis- & trans-		NCL	trans-
ENSTGUG00000007072	cis- & trans-		AP2M1	trans-
PDE4B	cis- & trans-		TBL1XR1	trans-
SMG7	cis- & trans-		CLDN11	trans-
UCHL5	cis- & trans-		SAP130	trans-
SLC25A24	cis- & trans-		COPB2	trans-
KIFAP3	cis- & trans-		SCLY	trans-
ENSTGUG00000017319	cis- & trans-		ENSTGUG00000005346	trans-
FAM20B	cis- & trans-		FAIM2	trans-
PPP1R2	cis- & trans-		ENSTGUG00000015659	trans-
ENSTGUG00000010765	cis- & trans-		ENSTGUG00000013752	trans-
NCEH1	cis- & trans-		ENSTGUG00000016724	trans-
PFN2	cis- & trans-		ENSTGUG00000015969	trans-
ING5	cis- & trans-		ENSTGUG00000000058	trans-
BOK	cis- & trans-		MCTP1	trans-
C21orf2	cis- & trans-		ZFAND5	trans-
ATF1	cis- & trans-		GDA	trans-
ENSTGUG00000013915	cis- & trans-		SMC5	trans-
PSMD8	cis- & trans-		CHD-Z	trans-
ABHD17B	cis- & trans-		SNX30	trans-
ST8SIA4	cis- & trans-		KIAA0368	trans-
C5orf30	cis- & trans-		ENSTGUG00000001548	trans-
STARD4	cis- & trans-		CELF4	trans-
GNG10	cis- & trans-		DCTN3	trans-
TXN	cis- & trans-		KIAA1045	trans-
UBAP2	cis- & trans-		UNC13B	trans-
NADK2	cis- & trans-		RGP1	trans-
WDR70	cis- & trans-		TLN1	trans-
C5orf28	cis- & trans-		NP_001129952.1	trans-
GPBP1	cis- & trans-		GOLPH3	trans-
RPS6	cis- & trans-		LMBRD2	trans-
C5orf63	cis- & trans-		RANBP3L	trans-
ENSTGUG00000013492	ambiguous		ENSTGUG00000002229	trans-
POGLUT1	ambiguous		SEPP1	trans-
ENSTGUG00000018523	ambiguous		HMGCS1	trans-
APP	ambiguous		FGF10	trans-
ENSTGUG00000013590	ambiguous		MOCS2	trans-
ENSTGUG00000013617	ambiguous		MIER3	trans-
RPL24	ambiguous		RAB3C	trans-
TXNL4B	ambiguous		NTRK2	trans-
NIT2	ambiguous		GNAQ	trans-
DCBLD2	ambiguous		RFK	trans-
CTPS2	ambiguous		PDE8B	trans-
SHROOM2	ambiguous		SH3GL2	trans-
ENSTGUG00000005059	ambiguous		PTPRD	trans-
C2orf49	ambiguous		UHRF2	trans-
CREG2	ambiguous		FCHO2	trans-
PDCL3	ambiguous		SHC3	trans-
ENSTGUG00000010125	ambiguous		TNFAIP8	trans-
TUBGCP5	ambiguous		GBE1	cis- & trans-
NALCN	ambiguous		APP	cis- & trans-
PCCA	ambiguous		DGAT2	cis- & trans-
RSPH1	ambiguous		ENSTGUG00000013590	cis- & trans-
UBAC2	ambiguous		GLRA2	cis- & trans-
WDR4	ambiguous		PCCA	cis- & trans-
ENSTGUG00000011161	ambiguous		ENSTGUG00000011123	cis- & trans-
DZIP1	ambiguous		ENSTGUG00000005790	cis- & trans-
ENSTGUG00000011293	ambiguous		SLITRK5	cis- & trans-
CRYL1	ambiguous		CDADC1	cis- & trans-
PDXK	ambiguous		AKAP11	cis- & trans-
TNFRSF19	ambiguous		C11orf87	cis- & trans-
MIPEP	ambiguous		FZD4	cis- & trans-
RPL21	ambiguous		ENSTGUG00000013030	cis- & trans-
UBL3	ambiguous		USP3	cis- & trans-
RFC3	ambiguous		ADAMTSL3	cis- & trans-
SPG20	ambiguous		CHD2	cis- & trans-
FOXO1	ambiguous		ENSTGUG00000010247	cis- & trans-
ENSTGUG00000012299	ambiguous		ENSTGUG00000005039	cis- & trans-
MZT1	ambiguous		UBE2Q2	cis- & trans-
DIS3	ambiguous		CMTM3	cis- & trans-
SLAIN1	ambiguous		QARS	cis- & trans-
KBTBD3	ambiguous		CNBP	cis- & trans-
MTMR2	ambiguous		NINJ1	cis- & trans-
DYNLT3	ambiguous		APPL1	cis- & trans-
PANX1	ambiguous		ENSTGUG00000001385	cis- & trans-
TMEM135	ambiguous		ENSTGUG00000014961	cis- & trans-
PCF11	ambiguous		HDAC3	cis- & trans-
DLG2	ambiguous		B9D1	cis- & trans-
FKBP4	ambiguous		MMD2	cis- & trans-
GSTK1	ambiguous		C16orf13	cis- & trans-
GPR162	ambiguous		COX19	cis- & trans-
NOP2	ambiguous		IFT140	cis- & trans-
ENSTGUG00000013361	ambiguous		YWHAH	cis- & trans-
TNFRSF1A	ambiguous		C12orf49	cis- & trans-
STXBP5L	ambiguous		ENSTGUG00000005522	cis- & trans-
LSAMP	ambiguous		ENSTGUG00000006195	cis- & trans-
GTPBP8	ambiguous		PPP1CC	cis- & trans-
ATP1B1	ambiguous		DPH7	cis- & trans-
HUNK	ambiguous		ENSTGUG00000002332	cis- & trans-
B5KFQ7_TAEGU	ambiguous		C8G	cis- & trans-
ENSTGUG00000007597	ambiguous		PHPT1	cis- & trans-
SCARNA15.2	ambiguous		EXOSC2	cis- & trans-
FAM103A1	ambiguous		AIF1L	cis- & trans-
ENSTGUG00000007705	ambiguous		ENSTGUG00000005221	cis- & trans-
ENSTGUG00000007727	ambiguous		SCPEP1	cis- & trans-
MESDC1	ambiguous		ENSTGUG00000007662	cis- & trans-
MRPS11	ambiguous		DOC2B	cis- & trans-
LINGO1	ambiguous		UBE2H	cis- & trans-
ST8SIA2	ambiguous		GNS	cis- & trans-
CHSY1	ambiguous		NDUFA6	cis- & trans-
PTPLAD1	ambiguous		ETNK1	cis- & trans-
WDR76	ambiguous		C2CD5	cis- & trans-
PDIA3	ambiguous		ENSTGUG00000012591	cis- & trans-
ENSTGUG00000004034	ambiguous		NINJ2	cis- & trans-
TPM1	ambiguous		GART	cis- & trans-
ANXA2	ambiguous		ENSTGUG00000009450	cis- & trans-
FAM189A1	ambiguous		NAPG	cis- & trans-
HYKK	ambiguous		ENSTGUG00000009818	cis- & trans-
TJP1	ambiguous		ABHD3	cis- & trans-
SLTM	ambiguous		B4GALT6	cis- & trans-
FAM63B	ambiguous		KLHL14	cis- & trans-
GLDN	ambiguous		RALYL	cis- & trans-
MYEF2	ambiguous		AZIN1	cis- & trans-
TCF25	ambiguous		ENSTGUG00000012216	cis- & trans-
CYB5B	ambiguous		ENSTGUG00000012639	cis- & trans-
ENSTGUG00000008822	ambiguous		ENSTGUG00000012651	cis- & trans-
CDH13	ambiguous		ENSTGUG00000012731	cis- & trans-
VSTM2B	ambiguous		CACNB2	cis- & trans-
LRP3	ambiguous		DYNC1I1	cis- & trans-
SS18L2	ambiguous		ACN9	cis- & trans-
BEAN1	ambiguous		ADCYAP1R1	cis- & trans-
ENSTGUG00000004561	ambiguous		MALSU1	cis- & trans-
AARS	ambiguous		tgu-mir-138-1	cis- & trans-
AGRP	ambiguous		ANLN	cis- & trans-
GNAO1	ambiguous		ENSTGUG00000007091	cis- & trans-
C16orf70	ambiguous		ANKH	cis- & trans-
SLC7A6	ambiguous		STX17	cis- & trans-
SLC7A6OS	ambiguous		SNORD12	cis- & trans-
AKTIP	ambiguous		MAP1LC3A	cis- & trans-
COTL1	ambiguous		ENSTGUG00000003601	cis- & trans-
CHCHD4	ambiguous		ENSTGUG00000003005	cis- & trans-
CRELD1	ambiguous		ERGIC3	cis- & trans-
ENSTGUG00000009179	ambiguous		CCNDBP1	cis- & trans-
KCTD6	ambiguous		ACOT7	cis- & trans-
ARL6IP5	ambiguous		KIF1B	cis- & trans-
TMCC1	ambiguous		B3GALT6	cis- & trans-
NINJ1	ambiguous		ENSTGUG00000017237	cis- & trans-
WNK2	ambiguous		ENSTGUG00000016566	cis- & trans-
ENSTGUG00000003672	ambiguous		MINOS1	cis- & trans-
TRAIP	ambiguous		ASH2L	cis- & trans-
ENSTGUG00000005335	ambiguous		TMEM222	cis- & trans-
HSPA4	ambiguous		PPT1	cis- & trans-
IRF1	ambiguous		YRDC	cis- & trans-
NUDCD2	ambiguous		IL18	cis- & trans-
ENSTGUG00000001703	ambiguous		GPR37L1	cis- & trans-
BNIP1	ambiguous		PPFIA4	cis- & trans-
PPP2R2B	ambiguous		CTTNBP2NL	cis- & trans-
SFXN1	ambiguous		LAPTM4A	cis- & trans-
LSM11	ambiguous		SF3B6	cis- & trans-
FAXDC2	ambiguous		CDC42BPA	cis- & trans-
ENSTGUG00000001085	ambiguous		YPEL5	cis- & trans-
RUFY1	ambiguous		MAP4K3	cis- & trans-
MAPK9	ambiguous		ENSTGUG00000006006	cis- & trans-
ENSTGUG00000001260	ambiguous		EFEMP1	cis- & trans-
KIAA0141	ambiguous		ZBTB18	cis- & trans-
ALKBH5	ambiguous		FAM36A	cis- & trans-
PEMT	ambiguous		SPAST	cis- & trans-
ABCA3	ambiguous		PCMT1	cis- & trans-
WIPI2	ambiguous		CTGF	cis- & trans-
PDGFA	ambiguous		RWDD1	cis- & trans-
NPTX2	ambiguous		MANEAL	cis- & trans-
EIF2AK1	ambiguous		ELOVL4	cis- & trans-
CRYM	ambiguous		EEF1A1	cis- & trans-
GPR139	ambiguous		IGFBP7	cis- & trans-
SYT17	ambiguous		CDKL2	cis- & trans-
IL4R	ambiguous		GRIA2	cis- & trans-
UBE2I	ambiguous		FNIP2	cis- & trans-
UBALD1	ambiguous		PALLD	cis- & trans-
IFT140	ambiguous		PDGFRA	cis- & trans-
GRIN2A	ambiguous		PACRGL	cis- & trans-
NDUFAB1	ambiguous		ENSTGUG00000010545	cis- & trans-
LCMT1	ambiguous		TOLLIP	cis- & trans-
ENSTGUG00000006312	ambiguous		TMEM178A	cis- & trans-
ZNF598	ambiguous		DNAL1	cis- & trans-
RPUSD1	ambiguous		MED6	cis- & trans-
CIT	ambiguous		CCNK	cis- & trans-
C12orf49	ambiguous		JAG2	cis- & trans-
AACS	ambiguous		RTN1	cis- & trans-
ENSTGUG00000005522	ambiguous		ENSTGUG00000013036	cis- & trans-
CCDC62	ambiguous		TMX1	cis- & trans-
SEZ6L	ambiguous		RIC3	cis- & trans-
GALNT9	ambiguous		C10ORF57-1	cis- & trans-
ENSTGUG00000008294	ambiguous		ENSTGUG00000007294	cis- & trans-
ENSTGUG00000008341	ambiguous		LIPA	cis- & trans-
PPIL2	ambiguous		ATP6V0E2	cis- & trans-
TOP3B	ambiguous		FBXW4	cis- & trans-
UBE2L3	ambiguous		ABLIM1	cis- & trans-
ENSTGUG00000008905	ambiguous		BAG3	cis- & trans-
ENSTGUG00000008926	ambiguous		FGFR2	cis- & trans-
POLE3	ambiguous		UBE2D1	cis- & trans-
DPH7	ambiguous		TFAM	cis- & trans-
ANAPC2	ambiguous		IDH1	cis- & trans-
DPP7	ambiguous		ENSTGUG00000010255	cis- & trans-
C8G	ambiguous		DMAP1	cis- & trans-
PHPT1	ambiguous		ENSTGUG00000008771	cis- & trans-
BRINP1	ambiguous		TTC4	cis- & trans-
TRUB2	ambiguous		WLS	cis- & trans-
AIF1L	ambiguous		ASTN1	cis- & trans-
ENSTGUG00000005535	ambiguous		UAP1	cis- & trans-
PMPCA	ambiguous		ENSTGUG00000010097	cis- & trans-
MMD	ambiguous		NCEH1	cis- & trans-
PGS1	ambiguous		GMPS	cis- & trans-
P4HB	ambiguous		PFN2	cis- & trans-
FASN	ambiguous		THAP4	cis- & trans-
SLC16A6	ambiguous		BOK	cis- & trans-
CACNG4	ambiguous		ENSTGUG00000015518	cis- & trans-
CEP95	ambiguous		ENSTGUG00000013915	cis- & trans-
PECAM1	ambiguous		ENSTGUG00000016046	cis- & trans-
COX10	ambiguous		ENSTGUG00000016447	cis- & trans-
TBCD	ambiguous		ENSTGUG00000014816	cis- & trans-
ENSTGUG00000007662	ambiguous		ENSTGUG00000000772	cis- & trans-
ENSTGUG00000007799	ambiguous		REEP5	cis- & trans-
TSEN54	ambiguous		CCNH	cis- & trans-
CDR2L	ambiguous		GNG10	cis- & trans-
ENSTGUG00000008914	ambiguous		TXN	cis- & trans-
SPAG9	ambiguous		ENSTGUG00000001446	cis- & trans-
NME2	ambiguous		NCBP1	cis- & trans-
PITPNM3	ambiguous		ST8SIA5	cis- & trans-
ENSTGUG00000003085	ambiguous		EPG5	cis- & trans-
FZD9	ambiguous		ENSTGUG00000000273	cis- & trans-
ATP2A3	ambiguous		NADK2	cis- & trans-
MDH2	ambiguous		PLK2	cis- & trans-
ENSTGUG00000005105	ambiguous		NAA35	cis- & trans-
RABGEF1	ambiguous		TBCA	cis- & trans-
SERPINF1	ambiguous		PGM5	cis- & trans-
RPA1	ambiguous		NSA2	cis- & trans-
SUPT6H	ambiguous		HMGCR	cis- & trans-
ERAL1	ambiguous		COL4A3BP	cis- & trans-
FAM101B	ambiguous		COX7C	cis- & trans-
GDPD1	ambiguous		TMEM167A	cis- & trans-
CHCHD3	ambiguous		DMXL1	cis- & trans-
ATXN7L1	ambiguous		COMMD10	cis- & trans-
ENSTGUG00000003039	ambiguous		N6AMT1	conserve
GRM8	ambiguous		CGGBP1	conserve
GPR37	ambiguous		ENSTGUG00000013488	conserve
DOCK4	ambiguous		C3orf38	conserve
DNAJB9	ambiguous		EPHA3	conserve
SLC38A2	ambiguous		ENSTGUG00000013492	conserve
SLC38A4	ambiguous		ARL13B	conserve
TMEM5	ambiguous		CRYBG3	conserve
TBC1D30	ambiguous		MINA	conserve
ITIH5	ambiguous		DCAF6	conserve
ENSTGUG00000006738	ambiguous		MPC2	conserve
TMEM19	ambiguous		CREG1	conserve
RAB21	ambiguous		POU2F1	conserve
ENSTGUG00000007350	ambiguous		TAB3	conserve
OSBPL8	ambiguous		ILDR2	conserve
PPP1R12A	ambiguous		ENSTGUG00000013513	conserve
LIN7A	ambiguous		ENSTGUG00000007017	conserve
NDUFA12	ambiguous		ENSTGUG00000018523	conserve
SNRPF	ambiguous		CHMP2B	conserve
ENSTGUG00000009311	ambiguous		ENSTGUG00000007076	conserve
DESI1	ambiguous		CADM2	conserve
PMM1	ambiguous		IL1RAPL1	conserve
MKL1	ambiguous		ROBO1	conserve
TXN2	ambiguous		ENSTGUG00000013538	conserve
ENSTGUG00000011052	ambiguous		USP25	conserve
PTN	ambiguous		NCAM2	conserve
ADCK2	ambiguous		ENSTGUG00000013553	conserve
ENSTGUG00000011705	ambiguous		ENSTGUG00000013554	conserve
WNT7B	ambiguous		ATP5J	conserve
FAR2	ambiguous		GABPA	conserve
SULT4A1	ambiguous		UVRAG	conserve
MPPED1	ambiguous		ARRB1	conserve
HSPA14	ambiguous		ENSTGUG00000013575	conserve
ENSTGUG00000012275	ambiguous		PAXBP1	conserve
ENSTGUG00000002377	ambiguous		RNF121	conserve
ENSTGUG00000012424	ambiguous		BACH1	conserve
WNT5B	ambiguous		ENSTGUG00000013587	conserve
GOLGB1	ambiguous		ABHD10	conserve
CRYZL1	ambiguous		ENSTGUG00000013596	conserve
ENSTGUG00000009450	ambiguous		ENSTGUG00000013600	conserve
LDLRAD4	ambiguous		ENSTGUG00000013609	conserve
SPIRE1	ambiguous		ENSTGUG00000013611	conserve
ENSTGUG00000009690	ambiguous		DYRK1A	conserve
ENSTGUG00000009787	ambiguous		CBLB	conserve
ENSTGUG00000009818	ambiguous		ENSTGUG00000013615	conserve
B5FY91_TAEGU	ambiguous		NXPE3	conserve
ENSTGUG00000010074	ambiguous		ENSTGUG00000013617	conserve
METTL4	ambiguous		RPL24	conserve
ABHD3	ambiguous		PCNP	conserve
TTC39C	ambiguous		TRMT10C	conserve
MAPRE2	ambiguous		SENP7	conserve
UBE2V2	ambiguous		TFG	conserve
C8orf22	ambiguous		TOMM70A	conserve
SNTG1	ambiguous		NIT2	conserve
RB1CC1	ambiguous		TBC1D23	conserve
ADARB2	ambiguous		FILIP1L	conserve
TGS1	ambiguous		CMSS1	conserve
FAM110B	ambiguous		ARX	conserve
ENSTGUG00000011120	ambiguous		ENSTGUG00000007103	conserve
ENSTGUG00000011234	ambiguous		PCYT1B	conserve
ENSTGUG00000011613	ambiguous		PDK3	conserve
STMN2	ambiguous		ENSTGUG00000007219	conserve
FABP5	ambiguous		ENSTGUG00000007233	conserve
TMEM64	ambiguous		APOO	conserve
ENSTGUG00000011837	ambiguous		SAT1	conserve
RUNX1T1	ambiguous		PRDX4	conserve
ZNF706	ambiguous		SMS	conserve
RRM2B	ambiguous		MBTPS2	conserve
EBAG9	ambiguous		KLHL34	conserve
ENPP2	ambiguous		CNKSR2	conserve
DSCC1	ambiguous		RPS6KA3	conserve
ENSTGUG00000012415	ambiguous		ENSTGUG00000007527	conserve
TATDN1	ambiguous		CXorf23	conserve
SLC45A4	ambiguous		SH3KBP1	conserve
TSTA3	ambiguous		ENSTGUG00000007653	conserve
KIF5B	ambiguous		GPR64	conserve
GAD65	ambiguous		CDKL5	conserve
SPAG6	ambiguous		REPS2	conserve
ENSTGUG00000001236	ambiguous		RBBP7	conserve
ADAM22	ambiguous		TXLNG	conserve
CLDN12	ambiguous		SYAP1	conserve
ENSTGUG00000001433	ambiguous		CTPS2	conserve
DYNC1I1	ambiguous		ENSTGUG00000007964	conserve
GLCCI1	ambiguous		MOSPD2	conserve
ARPP21	ambiguous		GEMIN8	conserve
ENSTGUG00000001731	ambiguous		GPM6B	conserve
DROSHA	ambiguous		OFD1	conserve
C5orf22	ambiguous		ENSTGUG00000008218	conserve
RIPK1	ambiguous		TCEANC	conserve
NRN	ambiguous		FRMPD4	conserve
HDAC9	ambiguous		MSL3	conserve
ENSTGUG00000000402	ambiguous		ENSTGUG00000008306	conserve
MPP6	ambiguous		CLCN4	conserve
ENSTGUG00000002975	ambiguous		SHROOM2	conserve
GALNT15	ambiguous		TBLIX	conserve
TBC1D5	ambiguous		BRWD1	conserve
ENSTGUG00000003349	ambiguous		PNPLA4	conserve
ENSTGUG00000003519	ambiguous		ENSTGUG00000008580	conserve
tgu-mir-138-1	ambiguous		COL4A1	conserve
ENSTGUG00000004497	ambiguous		CARKD	conserve
RPSA	ambiguous		CARS2	conserve
EIF1.2	ambiguous		ING1	conserve
ENSTGUG00000000555	ambiguous		ANKRD10	conserve
ENSTGUG00000005349	ambiguous		TUBGCP3	conserve
HERPUD2	ambiguous		ATP11A	conserve
AOAH	ambiguous		ENSTGUG00000009021	conserve
ELOVL2	ambiguous		PCID2	conserve
PHACTR1	ambiguous		CUL4A	conserve
NUP153	ambiguous		ENSTGUG00000009185	conserve
MYLIP	ambiguous		GRTP1	conserve
GALNT11	ambiguous		DCUN1D2	conserve
ENSTGUG00000007091	ambiguous		TMCO3	conserve
TNS3	ambiguous		TFDP1	conserve
ADCY1	ambiguous		GAS6	conserve
BASP1	ambiguous		CDC16	conserve
FAM105A	ambiguous		UPF3A	conserve
ADCY2	ambiguous		CHAMP1	conserve
GALNT1	ambiguous		RANBP2	conserve
ENSTGUG00000008071	ambiguous		ENSTGUG00000009650	conserve
FRRS1L	ambiguous		ST6GAL2	conserve
ZNF830	ambiguous		UXS1	conserve
BAG1	ambiguous		ENSTGUG00000009735	conserve
ENSTGUG00000008245	ambiguous		C2orf49	conserve
CTNNAL1	ambiguous		MRPS9	conserve
ENSTGUG00000008753	ambiguous		MFSD9	conserve
STX17	ambiguous		MAP4K4	conserve
UBE3C	ambiguous		CREG2	conserve
MBP	ambiguous		RNF149	conserve
DOK6	ambiguous		SNORD89	conserve
GNAS	ambiguous		ENSTGUG00000009952	conserve
RAB22A	ambiguous		RPL31	conserve
SNORD12	ambiguous		NPAS2	conserve
PHF20	ambiguous		PDCL3	conserve
MAFB	ambiguous		LONRF2	conserve
CHD6	ambiguous		REV1	conserve
SERINC3	ambiguous		ENSTGUG00000010125	conserve
FITM2	ambiguous		MITD1	conserve
ZMYND8	ambiguous		UNC50	conserve
DDX27	ambiguous		C2ORF64	conserve
ENSTGUG00000005684	ambiguous		INPP4A	conserve
NSFL1C	ambiguous		TMEM131	conserve
EEF1A2	ambiguous		ATP10A	conserve
MYL9	ambiguous		BACE2	conserve
ENSTGUG00000002562	ambiguous		GABRB3	conserve
PEX10	ambiguous		FAM3B	conserve
GABRD	ambiguous		GABRA5	conserve
ENSTGUG00000003041	ambiguous		NIPA1	conserve
ENSTGUG00000003082	ambiguous		NIPA2	conserve
PEX14	ambiguous		CYFIP1	conserve
EXOSC10	ambiguous		TUBGCP5	conserve
FBXO2	ambiguous		JADE3	conserve
ENSTGUG00000017237	ambiguous		RGN	conserve
CLDN19	ambiguous		ENSTGUG00000010642	conserve
CAPZB	ambiguous		ENSTGUG00000010703	conserve
MINOS1	ambiguous		ASMTL	conserve
ZMIZ2	ambiguous		AKAP17A	conserve
OGDH	ambiguous		DHRSX	conserve
NEFL	ambiguous		C2CD2	conserve
ASH2L	ambiguous		LIG4	conserve
PRNP	ambiguous		ENSTGUG00000010798	conserve
ACTB	ambiguous		ARGLU1	conserve
PPIA	ambiguous		ENSTGUG00000010817	conserve
CHMP7	ambiguous		ENSTGUG00000010849	conserve
RCAN3	ambiguous		ENSTGUG00000010858	conserve
PPT1	ambiguous		TPP2	conserve
TRIT1	ambiguous		NALCN	conserve
ZMPSTE24	ambiguous		RSPH1	conserve
THRAP3	ambiguous		CLYBL	conserve
SMAP2	ambiguous		SLC37A1	conserve
HSPA8	ambiguous		TM9SF2	conserve
APLP2	ambiguous		UBAC2	conserve
ENSTGUG00000000607	ambiguous		DOCK9	conserve
ZBTB44	ambiguous		ENSTGUG00000011084	conserve
ENSTGUG00000000847	ambiguous		RAP2A	conserve
ADAR	ambiguous		MBNL2	conserve
MSTO1	ambiguous		WDR4	conserve
RIT1	ambiguous		ENSTGUG00000005743	conserve
ENSTGUG00000017375	ambiguous		SOX21	conserve
SLC16A4	ambiguous		U2AF1	conserve
PPFIA4	ambiguous		ENSTGUG00000005884	conserve
tgu-let-7a-4	ambiguous		RDX	conserve
BCAS2	ambiguous		FDX1	conserve
DDX20	ambiguous		ENSTGUG00000011293	conserve
MED20	ambiguous		PSPC1	conserve
MSL1	ambiguous		ENSTGUG00000011309	conserve
EIF1	ambiguous		ENSTGUG00000005926	conserve
BECN1	ambiguous		CRYL1	conserve
PSME3	ambiguous		ENSTGUG00000011321	conserve
RPL27	ambiguous		ENSTGUG00000011337	conserve
VAT1	ambiguous		LATS2	conserve
ENSTGUG00000003215	ambiguous		SACS	conserve
ENSTGUG00000003320	ambiguous		MIPEP	conserve
ENSTGUG00000001973	ambiguous		AGPAT3	conserve
ENSTGUG00000001978	ambiguous		ENSTGUG00000011475	conserve
ENSTGUG00000000202	ambiguous		RNF6	conserve
CHERP	ambiguous		CDK8	conserve
ENSTGUG00000001093	ambiguous		ENSTGUG00000005983	conserve
ENSTGUG00000014028	ambiguous		WASF3	conserve
ENSTGUG00000013084	ambiguous		USP12	conserve
CD2AP	ambiguous		RPL21	conserve
PLA2G7	ambiguous		ENSTGUG00000011587	conserve
ENPP4	ambiguous		ENSTGUG00000005996	conserve
FDFT1	ambiguous		ENSTGUG00000006045	conserve
EHBP1	ambiguous		PAN3	conserve
EXTL3	ambiguous		FLT1	conserve
ENSTGUG00000002951	ambiguous		ENSTGUG00000006063	conserve
TMEM206	ambiguous		POMP	conserve
CNPY3	ambiguous		SLC46A3	conserve
YPEL5	ambiguous		UBL3	conserve
TRMT61B	ambiguous		KATNAL1	conserve
SPRED2	ambiguous		USPL1	conserve
HNRNPLL	ambiguous		HSPH1	conserve
PEX13	ambiguous		B3GALTL	conserve
SPTBN1	ambiguous		FRY	conserve
ASB3	ambiguous		NBEA	conserve
CD93	ambiguous		ENSTGUG00000011856	conserve
ENSTGUG00000007589	ambiguous		ENSTGUG00000011857	conserve
CRNKL1	ambiguous		tgu-mir-221	conserve
CAPN11	ambiguous		SPG20	conserve
SDCCAG8	ambiguous		SERTM1	conserve
FAM36A	ambiguous		RFXAP	conserve
SRD5A2	ambiguous		ALG5	conserve
MEMO1	ambiguous		SUPT20H	conserve
SPAST	ambiguous		ENSTGUG00000011962	conserve
SLC30A6	ambiguous		ENSTGUG00000011974	conserve
QPCT	ambiguous		NHLRC3	conserve
GPATCH11	ambiguous		COG6	conserve
NANP	ambiguous		ENSTGUG00000006075	conserve
CDC42EP3	ambiguous		FOXO1	conserve
ENSTGUG00000002387	ambiguous		MRPS31	conserve
C6ORF154	ambiguous		VPS36	conserve
YIPF3	ambiguous		NEK3	conserve
FAM89A	ambiguous		ALG11	conserve
ARV1	ambiguous		WDFY2	conserve
ENSTGUG00000009918	ambiguous		ENSTGUG00000012084	conserve
COG2	ambiguous		RNASEH2B	conserve
EGLN1	ambiguous		KCNRG	conserve
KCNK1	ambiguous		KPNA3	conserve
IRF2BP2	ambiguous		RCBTB1	conserve
GRM1	ambiguous		PHF11	conserve
RSPH3	ambiguous		CAB39L	conserve
GTF2H5	ambiguous		FNDC3A	conserve
PCMT1	ambiguous		FUNDC1	conserve
ENSTGUG00000011759	ambiguous		RCBTB2	conserve
ENSTGUG00000011850	ambiguous		RB1	conserve
NUS1	ambiguous		ITM2B	conserve
ENSTGUG00000012122	ambiguous		ENSTGUG00000012232	conserve
SEC63	ambiguous		ESD	conserve
PREP	ambiguous		ENSTGUG00000012299	conserve
MANEAL	ambiguous		ENSTGUG00000012310	conserve
FOSL2	ambiguous		TPT1	conserve
ELOVL4	ambiguous		NUFIP1	conserve
FAM135A	ambiguous		GTF2F2	conserve
LMBRD1	ambiguous		GPALPP1	conserve
BAG2	ambiguous		NDP	conserve
ZNF451	ambiguous		TSC22D1	conserve
HMGCLL1	ambiguous		ENOX1	conserve
ACP1	ambiguous		MAOB	conserve
EPRS	ambiguous		DNAJC15	conserve
KIDINS220	ambiguous		EPSTI1	conserve
STMN4	ambiguous		ENSTGUG00000006274	conserve
PPM1K	ambiguous		DGKH	conserve
TMEM184C	ambiguous		ENSTGUG00000012398	conserve
MAPK10	ambiguous		RGCC	conserve
SCD5	ambiguous		ENSTGUG00000012418	conserve
ENOPH1	ambiguous		MTRF1	conserve
HNRNPD	ambiguous		WBP4	conserve
NOA1	ambiguous		SUGT1	conserve
EMCN	ambiguous		ENSTGUG00000004746	conserve
PPP3CA	ambiguous		CASK	conserve
ENSTGUG00000003687	ambiguous		ENSTGUG00000012485	conserve
CISD2	ambiguous		ENSTGUG00000006442	conserve
MRPL1	ambiguous		ENSTGUG00000006502	conserve
PLA2G12A	ambiguous		ENSTGUG00000006522	conserve
EGF	ambiguous		DACH1	conserve
GTF2E2	ambiguous		MED14	conserve
ENSTGUG00000004335	ambiguous		PIBF1	conserve
UBA6	ambiguous		ATP6AP2	conserve
TMEM66	ambiguous		COMMD6	conserve
ENSTGUG00000004898	ambiguous		UCHL3	conserve
ENSTGUG00000005365	ambiguous		CLN5	conserve
CAMK2D	ambiguous		KCTD12	conserve
FSTL5	ambiguous		ENSTGUG00000012552	conserve
MFAP3L	ambiguous		FBXL3	conserve
GLRA3	ambiguous		MYCBP2	conserve
GPM6A	ambiguous		SLAIN1	conserve
SPCS3	ambiguous		EDNRB	conserve
ENSTGUG00000006580	ambiguous		RBM26	conserve
FAM149A	ambiguous		NDFIP2	conserve
ENSTGUG00000007052	ambiguous		SPRY2	conserve
TUSC3	ambiguous		MORC3	conserve
ENSTGUG00000007393	ambiguous		SLITRK1	conserve
ENSTGUG00000001867	ambiguous		DDX10	conserve
PDGFRA	ambiguous		ENSTGUG00000012643	conserve
OCIAD1	ambiguous		ENSTGUG00000012664	conserve
GABRA4	ambiguous		AASDHPPT	conserve
GNPDA2	ambiguous		KBTBD3	conserve
SLC30A9	ambiguous		ENSTGUG00000006670	conserve
APBB2	ambiguous		DYNC2H1	conserve
SMIM14	ambiguous		DCUN1D5	conserve
NWD2	ambiguous		ENSTGUG00000012745	conserve
DHX15	ambiguous		ENSTGUG00000012751	conserve
ENSTGUG00000009517	ambiguous		ENSTGUG00000012809	conserve
HS3ST1	ambiguous		FAM76B	conserve
DRD5	ambiguous		DYNLT3	conserve
LYAR	ambiguous		CWC15	conserve
CRMP1	ambiguous		ENSTGUG00000012824	conserve
TBC1D14	ambiguous		PANX1	conserve
ENSTGUG00000010279	ambiguous		CHORDC1	conserve
LETM1	ambiguous		NAALAD2	conserve
ENSTGUG00000010696	ambiguous		PRSS23	conserve
IMMT	ambiguous		ENSTGUG00000012920	conserve
PANK2	ambiguous		RAB30	conserve
CLGN	ambiguous		EED	conserve
GAB1	ambiguous		C11ORF73	conserve
ENSTGUG00000003713	ambiguous		NARS2	conserve
ENSTGUG00000003960	ambiguous		USP35	conserve
CD99L2	ambiguous		ALG8	conserve
ENSTGUG00000004678	ambiguous		INTS4	conserve
DIAPH2	ambiguous		ENSTGUG00000013071	conserve
CLCN5	ambiguous		M6PR	conserve
ABCB7	ambiguous		RIMKLB	conserve
ATRX	ambiguous		ENSTGUG00000013125	conserve
TAF7	ambiguous		FOXJ2	conserve
SNX12	ambiguous		TULP3	conserve
ENSTGUG00000007296	ambiguous		TSPAN9	conserve
DLG3	ambiguous		PRMT8	conserve
RAB6B	ambiguous		GSTK1	conserve
COMMD9	ambiguous		ENSTGUG00000013210	conserve
ENSTGUG00000010175	ambiguous		FAM131B	conserve
EXT2	ambiguous		ZYX	conserve
SYT13	ambiguous		PEX5	conserve
TMEM178A	ambiguous		CLSTN3	conserve
DDB2	ambiguous		LRRC23	conserve
TTC9	ambiguous		ENO2	conserve
PLEKHD1	ambiguous		ENSTGUG00000013309	conserve
ENSTGUG00000011523	ambiguous		MLF2	conserve
SRP14	ambiguous		COPS7A	conserve
EIF2AK4	ambiguous		PIANP	conserve
EMC7	ambiguous		CHD4	conserve
AVEN	ambiguous		IFFO1	conserve
ENSTGUG00000011653	ambiguous		NCAPD2	conserve
AQR	ambiguous		MRPL51	conserve
COCH	ambiguous		ENSTGUG00000013344	conserve
AP4S1	ambiguous		CSTB	conserve
AKAP6	ambiguous		ENSTGUG00000013350	conserve
ENSTGUG00000011945	ambiguous		WDR3	conserve
ENSTGUG00000011965	ambiguous		ENSTGUG00000013358	conserve
IRF2BPL	ambiguous		ENSTGUG00000013361	conserve
TMEM63C	ambiguous		TNFRSF1A	conserve
TTC7B	ambiguous		METTL16	conserve
ENSTGUG00000012687	ambiguous		STXBP5L	conserve
DHCR7	ambiguous		GTF2E1	conserve
ENSTGUG00000012709	ambiguous		RABL3	conserve
WARS	ambiguous		NDUFB4-1	conserve
ZNF839	ambiguous		FSTL1	conserve
ENSTGUG00000012898	ambiguous		GSK3B	conserve
ENSTGUG00000012901	ambiguous		COX17	conserve
RTN1	ambiguous		ENSTGUG00000013392	conserve
ENSTGUG00000013036	ambiguous		B4GALT4	conserve
ACTR10	ambiguous		ENSTGUG00000013396	conserve
FERMT2	ambiguous		IGSF11	conserve
FBXO3	ambiguous		GAP43	conserve
ENSTGUG00000013175	ambiguous		DRD3	conserve
ENSTGUG00000005781	ambiguous		QTRTD1	conserve
ENSTGUG00000005863	ambiguous		KIAA1407	conserve
FTH1	ambiguous		GRAMD1C	conserve
SYT7	ambiguous		CLDND1	conserve
SSRP1	ambiguous		GTPBP8	conserve
AMPD3	ambiguous		SLC35A5	conserve
IPO7	ambiguous		ATG3	conserve
RIC3	ambiguous		SLC19A2	conserve
DKK3	ambiguous		CCDC181	conserve
ENSTGUG00000016310	ambiguous		BLZF1	conserve
ENSTGUG00000006196	ambiguous		NME7	conserve
CSGALNACT2	ambiguous		GPR161	conserve
PPIF	ambiguous		CPOX	conserve
DLG5	ambiguous		PPME1	conserve
KCNMA1	ambiguous		SPCS2	conserve
HERC4	ambiguous		POLD3	conserve
HNRNPH3	ambiguous		PGM2L1	conserve
RUFY2	ambiguous		GRIK1	conserve
CHCHD1-1	ambiguous		HUNK	conserve
ANXA7	ambiguous		ENSTGUG00000013469	conserve
ENSTGUG00000007294	ambiguous		B5KFQ7_TAEGU	conserve
ENSTGUG00000003765	ambiguous		RELT	conserve
HIF1AN	ambiguous		FCHSD2	conserve
ENSTGUG00000007648	ambiguous		RPS3	conserve
SCD	ambiguous		GDPD5	conserve
HECTD2	ambiguous		ADAMTS1	conserve
BTAF1	ambiguous		ENSTGUG00000016384	conserve
KNDC1	ambiguous		COPS2	conserve
ATP6V0E2	ambiguous		GALK2	conserve
RRP12	ambiguous		DTWD1	conserve
FBXW4	ambiguous		SPATA5L1	conserve
HSPA12A	ambiguous		tgu-mir-147	conserve
RGS10	ambiguous		SLC30A4	conserve
PPAPDC1A	ambiguous		ENSTGUG00000007396	conserve
ENSTGUG00000011287	ambiguous		SPPL2A	conserve
TACC2	ambiguous		TRPM7	conserve
TCTN3	ambiguous		ENSTGUG00000007536	conserve
ATAD1	ambiguous		ENSTGUG00000007597	conserve
CISD1	ambiguous		RCN2	conserve
TFAM	ambiguous		SCARNA15.2	conserve
ZNF365	ambiguous		FAM103A1	conserve
ARID5B	ambiguous		C15orf40	conserve
CCDC6	ambiguous		ENSTGUG00000007705	conserve
SLC16A9	ambiguous		ENSTGUG00000007727	conserve
ENSTGUG00000005612	ambiguous		ENSTGUG00000007749	conserve
ENSTGUG00000006047	ambiguous		SH3GL3	conserve
ENSTGUG00000016381	ambiguous		ENSTGUG00000007777	conserve
ATG9A	ambiguous		TSPAN3	conserve
SCN1A	ambiguous		ENSTGUG00000007850	conserve
STK39	ambiguous		PEAK1	conserve
ENSTGUG00000009031	ambiguous		ENSTGUG00000007905	conserve
ENSTGUG00000009116	ambiguous		ENSTGUG00000007939	conserve
UBE2E3	ambiguous		MESDC2	conserve
SSFA2	ambiguous		ABHD17C	conserve
PDE1A	ambiguous		ZFAND6	conserve
SPATS2L	ambiguous		ENSTGUG00000008091	conserve
MCM3AP	ambiguous		HMG20A	conserve
ENSTGUG00000010466	ambiguous		ENSTGUG00000008271	conserve
ENSTGUG00000010520	ambiguous		MFGE8	conserve
NAB1	ambiguous		MRPS11	conserve
MAP2	ambiguous		NTRK3	conserve
ENSTGUG00000003839	ambiguous		HERC1	conserve
ACVR2A	ambiguous		ST8SIA2	conserve
MRAS	ambiguous		COUP-TFII	conserve
ENSTGUG00000005120	ambiguous		ARRDC4	conserve
LRRC8B	ambiguous		PGPEP1L	conserve
RPF1	ambiguous		SNUPN	conserve
KDM4A	ambiguous		ENSTGUG00000008711	conserve
ENSTGUG00000007466	ambiguous		LRRC28	conserve
B4GALT2	ambiguous		MEF2A	conserve
DMAP1	ambiguous		COMMD4	conserve
IPP	ambiguous		ENSTGUG00000003852	conserve
BTF3L4	ambiguous		SELS	conserve
ENSTGUG00000009181	ambiguous		PCSK6	conserve
MRPL37	ambiguous		ENSTGUG00000009006	conserve
NFIA	ambiguous		ANKDD1A	conserve
F3	ambiguous		SPG21	conserve
ENSTGUG00000017351	ambiguous		CLPX	conserve
CLSTN2	ambiguous		MTFMT	conserve
AGFG1	ambiguous		PARP16	conserve
RNF7	ambiguous		DENND4A	conserve
GRK7	ambiguous		RAB11A	conserve
ATP1B3	ambiguous		SCAMP2	conserve
ITM2C	ambiguous		MAP2K1	conserve
ENSTGUG00000008838	ambiguous		ENSTGUG00000009402	conserve
ENSTGUG00000009138	ambiguous		RPL4	conserve
ENSTGUG00000009218	ambiguous		ZWILCH	conserve
PSMD1	ambiguous		ULK3	conserve
NCL	ambiguous		CPLX3	conserve
AP2M1	ambiguous		CLN6	conserve
ALG3	ambiguous		ANP32A	conserve
ENSTGUG00000011140	ambiguous		UACA	conserve
ILKAP	ambiguous		FAM96A	conserve
SENP2	ambiguous		SPG11	conserve
ENSTGUG00000006742	ambiguous		ENSTGUG00000009887	conserve
NGEF	ambiguous		CASC4	conserve
EPHA4	ambiguous		WDR76	conserve
ENSTGUG00000007788	ambiguous		BLM	conserve
ACSL3	ambiguous		CTSH	conserve
CUL3	ambiguous		RASGRF1	conserve
ENSTGUG00000015077	ambiguous		MFAP1	conserve
ENSTGUG00000015659	ambiguous		HYPK	conserve
ENSTGUG00000018026	ambiguous		TP53BP1	conserve
SCARNA15	ambiguous		TUBGCP4	conserve
ENSTGUG00000018499	ambiguous		ISLR	conserve
ENSTGUG00000014761	ambiguous		NPTN	conserve
ENSTGUG00000015235	ambiguous		ENSTGUG00000004193	conserve
ENSTGUG00000016783	ambiguous		ARIH1	conserve
ENSTGUG00000014697	ambiguous		ENSTGUG00000004278	conserve
ENSTGUG00000015692	ambiguous		PKM	conserve
ENSTGUG00000015969	ambiguous		GRAMD2	conserve
POLR2M	ambiguous		SENP8	conserve
SLC30A5	ambiguous		ENSTGUG00000004517	conserve
ENSTGUG00000000645	ambiguous		RPS17L	conserve
ENSTGUG00000000014	ambiguous		B2M	conserve
ARRDC3	ambiguous		ENSTGUG00000004638	conserve
PCSK5	ambiguous		TRIP4	conserve
OSTF1	ambiguous		ZNF609	conserve
C9orf41	ambiguous		OAZ2	conserve
PAM	ambiguous		SORD	conserve
APC	ambiguous		ENSTGUG00000004965	conserve
PRR16	ambiguous		ENSTGUG00000004957	conserve
RIOK2	ambiguous		RPS27L	conserve
UGCG	ambiguous		TPM1	conserve
ELAVL2	ambiguous		IDH3A	conserve
APTX	ambiguous		RORA	conserve
MCCC2	ambiguous		DNAJA4	conserve
ATP5A1	ambiguous		WDR61	conserve
SYT4	ambiguous		BNIP2	conserve
FANCG	ambiguous		GTF2A2	conserve
STOML2	ambiguous		OTUD7A	conserve
HINT2	ambiguous		IREB2	conserve
GOLPH3	ambiguous		FAN1	conserve
RANBP3L	ambiguous		MPHOSPH10	conserve
RICTOR	ambiguous		FAM189A1	conserve
TTC33	ambiguous		HYKK	conserve
C5orf51	ambiguous		TJP1	conserve
HMGCS1	ambiguous		PSMA4	conserve
HCN1	ambiguous		TM2D3	conserve
ARL15	ambiguous		LRRC49	conserve
CWC27	ambiguous		CHRNA5	conserve
ISOC1	ambiguous		ENSTGUG00000005850	conserve
C9orf64	ambiguous		MYO1E	conserve
ENSTGUG00000003494	ambiguous		SLTM	conserve
RFK	ambiguous		FAM63B	conserve
CMYA5	ambiguous		ADAM10	conserve
FXN	ambiguous		AQP9	conserve
PLIN2	ambiguous		ENSTGUG00000006225	conserve
SH3GL2	ambiguous		CGNL1	conserve
SPTLC1	ambiguous		TCF12	conserve
PTPRD	ambiguous		ENSTGUG00000006310	conserve
PGM5	ambiguous		NEDD4	conserve
MAP1B	ambiguous		FBXO22	conserve
PTCD2	ambiguous		CCPG1	conserve
HEXB	ambiguous		PIGB	conserve
HMGCR	ambiguous		RSL24D1	conserve
FN3KRP	ambiguous		UNC13C	conserve
COX7C	ambiguous		ENSTGUG00000006642	conserve
POLR1E	ambiguous		ARPP19	conserve
ST8SIA3	ambiguous		MYO5A	conserve
DMXL1	ambiguous		ENSTGUG00000006767	conserve
NEDD4L	ambiguous		LEO1	conserve
N6AMT1	conserve		ENSTGUG00000006847	conserve
CGGBP1	conserve		TMOD2	conserve
ENSTGUG00000013488	conserve		LYSMD2	conserve
C3orf38	conserve		SCG3	conserve
EPHA3	conserve		GLDN	conserve
ARL13B	conserve		ENSTGUG00000007026	conserve
NSUN3	conserve		SCAPER	conserve
EPHA6	conserve		SEMA6D	conserve
ARL6	conserve		MYEF2	conserve
MINA	conserve		PPIB	conserve
DCAF6	conserve		DUT	conserve
MPC2	conserve		RGMA	conserve
CREG1	conserve		AP3S2	conserve
POU2F1	conserve		CSK	conserve
TAB3	conserve		ENSTGUG00000014350	conserve
ILDR2	conserve		SEC11A	conserve
ENSTGUG00000013513	conserve		CYLD	conserve
ACP6	conserve		KIAA0513	conserve
ENSTGUG00000007017	conserve		FBXO31	conserve
CHMP2B	conserve		MAP1LC3B	conserve
PIGP	conserve		ZC3H18	conserve
ENSTGUG00000007076	conserve		ENSTGUG00000007827	conserve
CADM2	conserve		SPG7	conserve
NR0B1	conserve		RPL13	conserve
GBE1	conserve		TCF25	conserve
IL1RAPL1	conserve		HSBP1	conserve
ROBO1	conserve		NIP7	conserve
ENSTGUG00000013538	conserve		TERF2	conserve
USP25	conserve		CYB5B	conserve
NCAM2	conserve		NOB1	conserve
ENSTGUG00000013553	conserve		PSMD7	conserve
ATP5J	conserve		ENSTGUG00000008196	conserve
GABPA	conserve		ZNF821	conserve
UVRAG	conserve		ENSTGUG00000004352	conserve
ARRB1	conserve		AP1G1	conserve
PDE2A	conserve		KARS	conserve
ENSTGUG00000013587	conserve		GABARAPL2	conserve
RWDD2B	conserve		ENSTGUG00000008461	conserve
TAGLN3	conserve		ENSTGUG00000008470	conserve
ENSTGUG00000013596	conserve		BRD7	conserve
ENSTGUG00000013600	conserve		PAPD5	conserve
ENSTGUG00000013609	conserve		HEATR3	conserve
ENSTGUG00000013610	conserve		ZNF423	conserve
ENSTGUG00000013611	conserve		N4BP1	conserve
ALCAM	conserve		SIAH1	conserve
ENSTGUG00000013615	conserve		PHKB	conserve
NXPE3	conserve		ITFG1	conserve
PCNP	conserve		NETO2	conserve
TRMT10C	conserve		DNAJA2	conserve
SENP7	conserve		ENSTGUG00000008822	conserve
TFG	conserve		GPT2	conserve
TOMM70A	conserve		VPS35	conserve
FILIP1L	conserve		ENSTGUG00000008928	conserve
CMSS1	conserve		UQCRFS1	conserve
ARX	conserve		CDH13	conserve
PCYT1B	conserve		VSTM2B	conserve
ENSTGUG00000007219	conserve		ENSTGUG00000008973	conserve
ENSTGUG00000007233	conserve		CCNE1	conserve
APOO	conserve		ENSTGUG00000008994	conserve
SAT1	conserve		TSHZ3	conserve
PRDX4	conserve		ENSTGUG00000009029	conserve
SMS	conserve		PDCD5	conserve
CNKSR2	conserve		NUDT19	conserve
RPS6KA3	conserve		VAT1L	conserve
ENSTGUG00000007524	conserve		ADAMTS18	conserve
ENSTGUG00000007527	conserve		CEP89	conserve
CXorf23	conserve		GPATCH1	conserve
SH3KBP1	conserve		LRP3	conserve
ENSTGUG00000007653	conserve		CEBPG	conserve
GPR64	conserve		PEPD	conserve
CDKL5	conserve		CHST8	conserve
RBBP7	conserve		KCTD15	conserve
SYAP1	conserve		LSM14A	conserve
AP1S2	conserve		SS18L2	conserve
MOSPD2	conserve		KIAA0355	conserve
GLRA2	conserve		GPI	conserve
GEMIN8	conserve		ENSTGUG00000009609	conserve
GPM6B	conserve		ENSTGUG00000009619	conserve
OFD1	conserve		FAM96B	conserve
ENSTGUG00000008218	conserve		PDP2	conserve
TCEANC	conserve		CA7	conserve
TMSB4X	conserve		DYNC1LI2	conserve
FRMPD4	conserve		CDH5	conserve
MSL3	conserve		CMIP	conserve
ENSTGUG00000008306	conserve		ENSTGUG00000004561	conserve
CLCN4	conserve		CMC2	conserve
TBLIX	conserve		MAF	conserve
PNPLA4	conserve		WWOX	conserve
WRB	conserve		GINS3	conserve
ENSTGUG00000008580	conserve		CSNK2A2	conserve
ENSTGUG00000005150	conserve		C16orf80	conserve
CARKD	conserve		MMP15	conserve
CARS2	conserve		USB1	conserve
ING1	conserve		KATNB1	conserve
ANKRD10	conserve		GPR56	conserve
ARHGEF7	conserve		POLR2C	conserve
TUBGCP3	conserve		CIAPIN1	conserve
ATP11A	conserve		GFOD2	conserve
ENSTGUG00000009021	conserve		HERPUD1	conserve
PCID2	conserve		CPNE2	conserve
CUL4A	conserve		FAM192A	conserve
ENSTGUG00000009185	conserve		ARL2BP	conserve
GRTP1	conserve		PLLP	conserve
DCUN1D2	conserve		THAP11	conserve
TFDP1	conserve		CENPT	conserve
TMEM255B	conserve		NUTF2	conserve
RASA3	conserve		TMEM208	conserve
CDC16	conserve		LCAT	conserve
UPF3A	conserve		ENSTGUG00000005564	conserve
CHAMP1	conserve		ENSTGUG00000005594	conserve
RANBP2	conserve		AARS	conserve
ST6GAL2	conserve		SLC9A5	conserve
UXS1	conserve		FHOD1	conserve
MRPS9	conserve		IL34	conserve
MFSD9	conserve		SF3B3	conserve
SLC9A2	conserve		COG4	conserve
MAP4K4	conserve		GLG1	conserve
RNF149	conserve		IRF8	conserve
ENSTGUG00000009952	conserve		CFDP1	conserve
RPL31	conserve		SLC12A3	conserve
NPAS2	conserve		NUP93	conserve
ENSTGUG00000010047	conserve		BBS2	conserve
LONRF2	conserve		OGFOD1	conserve
REV1	conserve		NUDT21	conserve
EIF5B	conserve		AMFR	conserve
MITD1	conserve		HSDL1	conserve
UNC50	conserve		MBTPS1	conserve
C2ORF64	conserve		SLC7A6	conserve
INPP4A	conserve		SLC7A6OS	conserve
TMEM131	conserve		PRMT7	conserve
UBE3A	conserve		ZDHHC7	conserve
ATP10A	conserve		PLA2G15	conserve
BACE2	conserve		ENSTGUG00000007045	conserve
GABRB3	conserve		SLC12A4	conserve
FAM3B	conserve		MMP2	conserve
GABRG3	conserve		AKTIP	conserve
HERC2	conserve		RBL2	conserve
NIPA1	conserve		CHD9	conserve
NIPA2	conserve		KLHL36	conserve
CYFIP1	conserve		TLDC1	conserve
SLC9A7	conserve		ENSTGUG00000014406	conserve
RGN	conserve		ABTB1	conserve
ENSTGUG00000010703	conserve		PODXL2	conserve
SLC25A6	conserve		ENSTGUG00000008045	conserve
ASMTL	conserve		ENSTGUG00000008058	conserve
AKAP17A	conserve		TXNRD3	conserve
DHRSX	conserve		HDAC11	conserve
C2CD2	conserve		KLF15	conserve
ENSTGUG00000010798	conserve		CCDC37	conserve
ARGLU1	conserve		ENSTGUG00000008280	conserve
EFNB2	conserve		SLC6A6	conserve
ENSTGUG00000010817	conserve		CCDC174	conserve
ENSTGUG00000010849	conserve		CCDC51	conserve
ENSTGUG00000010858	conserve		MTMR14	conserve
TMTC4	conserve		CAMK1	conserve
CLYBL	conserve		TADA3	conserve
SLC37A1	conserve		ARPC4	conserve
TM9SF2	conserve		KLHDC8B	conserve
STK24	conserve		LAMB2	conserve
FARP1	conserve		USP19	conserve
ENSTGUG00000011084	conserve		ENSTGUG00000008855	conserve
RAP2A	conserve		QRICH1	conserve
MBNL2	conserve		IMPDH2	conserve
ENSTGUG00000005743	conserve		DALRD3	conserve
ENSTGUG00000011123	conserve		P4HTM	conserve
SOX21	conserve		ARIH2	conserve
TGDS	conserve		SLC25A20	conserve
U2AF1	conserve		ENSTGUG00000009123	conserve
RDX	conserve		RPP14	conserve
ENSTGUG00000011265	conserve		ENSTGUG00000009179	conserve
PSPC1	conserve		KCTD6	conserve
ENSTGUG00000011309	conserve		FAM107A	conserve
ENSTGUG00000005926	conserve		C3orf14	conserve
ENSTGUG00000011314	conserve		ENSTGUG00000009352	conserve
ENSTGUG00000011337	conserve		THOC7	conserve
LATS2	conserve		PSMD6	conserve
MICU2	conserve		PRICKLE2	conserve
SACS	conserve		MAGI1	conserve
AGPAT3	conserve		LRIG1	conserve
ENSTGUG00000011475	conserve		SUCLG2	conserve
RNF6	conserve		FAM19A1	conserve
ENSTGUG00000005983	conserve		EOGT	conserve
WASF3	conserve		ENSTGUG00000009717	conserve
USP12	conserve		ENSTGUG00000009733	conserve
ENSTGUG00000011587	conserve		RAB43	conserve
LNX2	conserve		ENSTGUG00000009868	conserve
ENSTGUG00000006045	conserve		ENSTGUG00000003998	conserve
PAN3	conserve		ENSTGUG00000009932	conserve
FLT1	conserve		MKRN2	conserve
ENSTGUG00000006063	conserve		TSEN2	conserve
POMP	conserve		CHL1	conserve
ENSTGUG00000011671	conserve		ENSTGUG00000010102	conserve
KATNAL1	conserve		TRNT1	conserve
HMGB1	conserve		ENSTGUG00000010200	conserve
USPL1	conserve		SYN2	conserve
HSPH1	conserve		LRRN1	conserve
B3GALTL	conserve		SUMF1	conserve
FRY	conserve		ITPR1	conserve
PDS5B	conserve		ARL8B	conserve
STARD13	conserve		EDEM1	conserve
NBEA	conserve		GRM7	conserve
ENSTGUG00000011856	conserve		RAD18	conserve
ENSTGUG00000011857	conserve		SRGAP3	conserve
tgu-mir-221	conserve		THUMPD3	conserve
SERTM1	conserve		SEC13	conserve
RFXAP	conserve		ENSTGUG00000010461	conserve
ALG5	conserve		RPL32	conserve
SUPT20H	conserve		MBD4	conserve
ENSTGUG00000011962	conserve		IFT122	conserve
ENSTGUG00000011974	conserve		NR2C2	conserve
PROSER1	conserve		TAMM41	conserve
NHLRC3	conserve		VGLL4	conserve
LHFP	conserve		SLC6A1	conserve
COG6	conserve		ENSTGUG00000004296	conserve
ENSTGUG00000006075	conserve		IARS	conserve
MRPS31	conserve		ENSTGUG00000004544	conserve
VPS36	conserve		ENSTGUG00000004651	conserve
CKAP2	conserve		TMEM115	conserve
NEK3	conserve		ENSTGUG00000004703	conserve
ALG11	conserve		C3orf18	conserve
WDFY2	conserve		HEMK1	conserve
ENSTGUG00000012084	conserve		CISH	conserve
RNASEH2B	conserve		MON1A	conserve
KCNRG	conserve		TRAIP	conserve
KPNA3	conserve		APEH	conserve
RCBTB1	conserve		DAG1	conserve
PHF11	conserve		NICN1	conserve
CAB39L	conserve		IP6K1	conserve
FNDC3A	conserve		ENSTGUG00000005335	conserve
FUNDC1	conserve		ENSTGUG00000005727	conserve
RCBTB2	conserve		GLT8D1	conserve
RB1	conserve		GNL3	conserve
ITM2B	conserve		ENSTGUG00000005797	conserve
ENSTGUG00000012232	conserve		NT5DC2	conserve
ESD	conserve		RPL29	conserve
LRCH1	conserve		DUSP7	conserve
LCP1	conserve		POC1A	conserve
ENSTGUG00000012310	conserve		ALAS1	conserve
TPT1	conserve		WDR82	conserve
NUFIP1	conserve		BAP1	conserve
NDP	conserve		ENSTGUG00000006344	conserve
TSC22D1	conserve		ABHD14B	conserve
ENOX1	conserve		RBM5	conserve
MAOB	conserve		GNAI2	conserve
DNAJC15	conserve		RRP9	conserve
EPSTI1	conserve		TEX264	conserve
ENSTGUG00000006274	conserve		RHOA	conserve
AKAP11	conserve		GPX1	conserve
DGKH	conserve		FANCD2	conserve
ENSTGUG00000012398	conserve		DCP1A	conserve
RGCC	conserve		CACNA1D	conserve
ENSTGUG00000012418	conserve		CACNA2D3	conserve
MTRF1	conserve		PTPDC1	conserve
WBP4	conserve		tgu-let-7d	conserve
SUGT1	conserve		WNT7A	conserve
PCDH8	conserve		WNT5A	conserve
ENSTGUG00000012476	conserve		ENSTGUG00000007093	conserve
PCDH20	conserve		FAM208A	conserve
ENSTGUG00000004746	conserve		ARHGEF3	conserve
CASK	conserve		ARF4	conserve
ENSTGUG00000012485	conserve		SLMAP	conserve
ENSTGUG00000006442	conserve		FLNB	conserve
ENSTGUG00000006502	conserve		ABHD6	conserve
ENSTGUG00000006522	conserve		UQCRC1	conserve
DACH1	conserve		ENSTGUG00000007768	conserve
COMMD6	conserve		HMCES	conserve
UCHL3	conserve		RPN1	conserve
LMO7	conserve		SEC61A1	conserve
CLN5	conserve		MGLL	conserve
FBXL3	conserve		PDZRN3	conserve
MYCBP2	conserve		ENSTGUG00000001291	conserve
RBM26	conserve		ENSTGUG00000000022	conserve
NDFIP2	conserve		FSTL4	conserve
SPRY2	conserve		RNF14	conserve
MORC3	conserve		HSPA4	conserve
SLITRK1	conserve		FNIP1	conserve
DDX10	conserve		ENSTGUG00000001321	conserve
ELMOD1	conserve		ENSTGUG00000001326	conserve
ENSTGUG00000012664	conserve		P4HA2	conserve
ENSTGUG00000006666	conserve		SLC22A5	conserve
AASDHPPT	conserve		IRF1	conserve
ENSTGUG00000006670	conserve		RAD50	conserve
DYNC2H1	conserve		KIF3A	conserve
DCUN1D5	conserve		42621	conserve
TMEM123	conserve		GABRB2	conserve
ENSTGUG00000012745	conserve		PWWP2A	conserve
ENSTGUG00000012751	conserve		GABRA1	conserve
CNTN5	conserve		ENSTGUG00000000200	conserve
ENSTGUG00000012809	conserve		ENSTGUG00000001461	conserve
FAM76B	conserve		CCNG1	conserve
CWC15	conserve		NUDCD2	conserve
ANKRD49	conserve		MAT2B	conserve
ENSTGUG00000012824	conserve		WWC1	conserve
ENSTGUG00000012845	conserve		RARS	conserve
ENSTGUG00000012863	conserve		PANK3	conserve
CHORDC1	conserve		CDC23	conserve
NAALAD2	conserve		ENSTGUG00000000231	conserve
ENSTGUG00000012884	conserve		IK	conserve
ENSTGUG00000012906	conserve		UBE2D2	conserve
PRSS23	conserve		ENSTGUG00000000243	conserve
ENSTGUG00000012920	conserve		ENSTGUG00000001610	conserve
FAM181B	conserve		NRG2	conserve
PRCP	conserve		JAKMIP2	conserve
RAB30	conserve		PURA	conserve
CCDC90B	conserve		ENSTGUG00000001656	conserve
ENSTGUG00000012961	conserve		SRA1	conserve
PICALM	conserve		PCDHAC2	conserve
EED	conserve		GRPEL2	conserve
C11ORF73	conserve		ENSTGUG00000018535	conserve
NARS2	conserve		ENSTGUG00000001703	conserve
INTS4	conserve		ABLIM3	conserve
PAK1	conserve		DPYSL3	conserve
M6PR	conserve		DUSP1	conserve
ENSTGUG00000013125	conserve		ERGIC1	conserve
FOXJ2	conserve		ATP6V0E1	conserve
TULP3	conserve		BNIP1	conserve
TSPAN9	conserve		ENSTGUG00000000328	conserve
PRMT8	conserve		CPEB4	conserve
ENSTGUG00000013210	conserve		GPIHBP1	conserve
FAM131B	conserve		D1AR	conserve
ZYX	conserve		SFXN1	conserve
PEX5	conserve		TCERG1	conserve
CLSTN3	conserve		B4GALT7	conserve
PHB2	conserve		LMAN2L	conserve
LRRC23	conserve		RGS14	conserve
ENSTGUG00000013309	conserve		GRK6	conserve
MLF2	conserve		UNC5A	conserve
PIANP	conserve		SNCB	conserve
ING4	conserve		FAF2	conserve
CHD4	conserve		CLTB	conserve
GAPDH	conserve		ENSTGUG00000000542	conserve
NCAPD2	conserve		NOP16	conserve
ENSTGUG00000013350	conserve		KIAA1191	conserve
ENSTGUG00000006887	conserve		ENSTGUG00000000562	conserve
WDR3	conserve		CLINT1	conserve
ENSTGUG00000013358	conserve		THG1L	conserve
SIDT1	conserve		CYFIP2	conserve
METTL16	conserve		ENSTGUG00000000671	conserve
ENSTGUG00000013371	conserve		KDM3B	conserve
GTF2E1	conserve		FAXDC2	conserve
NDUFB4-1	conserve		SAP30L	conserve
FSTL1	conserve		ENSTGUG00000000718	conserve
GSK3B	conserve		FAM114A2	conserve
ENSTGUG00000013381	conserve		GRIA1	conserve
ENSTGUG00000013386	conserve		G3BP1	conserve
ENSTGUG00000013392	conserve		YIPF5	conserve
ENSTGUG00000013393	conserve		ATOX1	conserve
TMEM39A	conserve		SPARC	conserve
B4GALT4	conserve		ENSTGUG00000000782	conserve
ENSTGUG00000013396	conserve		GM2A	conserve
ENSTGUG00000013397	conserve		ANXA6	conserve
IGSF11	conserve		TNIP1	conserve
GAP43	conserve		GPX3	conserve
DRD3	conserve		ENSTGUG00000000816	conserve
KIAA1407	conserve		ENSTGUG00000000867	conserve
BOC	conserve		CAMK2A	conserve
TAF13	conserve		ENSTGUG00000000915	conserve
CCDC80	conserve		CSF1R	conserve
SLC35A5	conserve		RNF130	conserve
ATG3	conserve		ENSTGUG00000001013	conserve
SLC19A2	conserve		ENSTGUG00000001022	conserve
CCDC181	conserve		ENSTGUG00000001033	conserve
BLZF1	conserve		CANX	conserve
NME7	conserve		ENSTGUG00000001074	conserve
GPR161	conserve		ENSTGUG00000001085	conserve
SPCS2	conserve		RUFY1	conserve
CHRDL2	conserve		ENSTGUG00000001155	conserve
POLD3	conserve		NME5	conserve
PGM2L1	conserve		FAM13B	conserve
GRIK1	conserve		ENSTGUG00000001204	conserve
ENSTGUG00000013469	conserve		FBXL21	conserve
RELT	conserve		H2AFY	conserve
FCHSD2	conserve		PCBD2	conserve
RPS3	conserve		TXNDC15	conserve
GDPD5	conserve		ENSTGUG00000001269	conserve
ADAMTS1	conserve		ENSTGUG00000001284	conserve
ENSTGUG00000016409	conserve		HSPA9	conserve
COPS2	conserve		ETF1	conserve
GALK2	conserve		ENSTGUG00000015266	conserve
DTWD1	conserve		CTNNA1	conserve
SPATA5L1	conserve		C16orf59	conserve
tgu-mir-147	conserve		EPN2	conserve
SLC30A4	conserve		TOP3A	conserve
TRPM7	conserve		ENSTGUG00000007165	conserve
ENSTGUG00000007507	conserve		ALKBH5	conserve
ENSTGUG00000007536	conserve		DRG2	conserve
USP3	conserve		ATPAF2	conserve
C15orf40	conserve		SREBF1	conserve
SH3GL3	conserve		ENSTGUG00000007415	conserve
ENSTGUG00000007777	conserve		MPRIP	conserve
ADAMTSL3	conserve		DHRS7B	conserve
ENSTGUG00000007850	conserve		VRK3	conserve
PEAK1	conserve		ATP5J2	conserve
ENSTGUG00000007905	conserve		CPSF4	conserve
ENSTGUG00000007939	conserve		ENSTGUG00000007563	conserve
MESDC2	conserve		ARPC1A	conserve
ABHD17C	conserve		SMURF1	conserve
ARNT2	conserve		ABCA3	conserve
ENSTGUG00000008091	conserve		FSCN1	conserve
HMG20A	conserve		ENSTGUG00000007670	conserve
ENSTGUG00000008271	conserve		SLC29A4	conserve
MFGE8	conserve		WIPI2	conserve
NTRK3	conserve		AP5Z1	conserve
HERC1	conserve		RAB40C	conserve
FAM174B	conserve		AMZ1	conserve
CHD2	conserve		BRAT1	conserve
COUP-TFII	conserve		LFNG	conserve
SNUPN	conserve		EIF3B	conserve
ENSTGUG00000008711	conserve		SNX8	conserve
LRRC28	conserve		PSMG3	conserve
MEF2A	conserve		MAFK	conserve
SELS	conserve		INTS1	conserve
PCSK6	conserve		ENSTGUG00000008402	conserve
ENSTGUG00000009006	conserve		GET4	conserve
ANKDD1A	conserve		HEATR2	conserve
SPG21	conserve		PRKAR1B	conserve
CLPX	conserve		FAM20C	conserve
MTFMT	conserve		ENSTGUG00000003443	conserve
PARP16	conserve		ENSTGUG00000008547	conserve
DENND4A	conserve		TMEM130	conserve
RAB11A	conserve		NPTX2	conserve
MAP2K1	conserve		BRI3	conserve
ENSTGUG00000009402	conserve		LMTK2	conserve
RPL4	conserve		ENSTGUG00000008740	conserve
ULK3	conserve		PMS2	conserve
ENSTGUG00000009496	conserve		AIMP2	conserve
FEM1B	conserve		CYTH3	conserve
ANP32A	conserve		ENSTGUG00000008875	conserve
UACA	conserve		RAC1	conserve
ENSTGUG00000009742	conserve		ENSTGUG00000008903	conserve
SPG11	conserve		METTL9	conserve
EIF3J	conserve		POLR3E	conserve
ENSTGUG00000009887	conserve		CRYM	conserve
CASC4	conserve		B5G2Y0_TAEGU	conserve
BLM	conserve		LYRM1	conserve
MFAP1	conserve		THUMPD1	conserve
ENSTGUG00000010247	conserve		CCP110	conserve
TP53BP1	conserve		ENSTGUG00000009391	conserve
TUBGCP4	conserve		COQ7	conserve
NPTN	conserve		KDM8	conserve
ENSTGUG00000004193	conserve		NSMCE1	conserve
ARIH1	conserve		IL4R	conserve
PARP6	conserve		PDPK1	conserve
PKM	conserve		TSR3	conserve
GRAMD2	conserve		FAM173A	conserve
SENP8	conserve		JMJD8	conserve
TBC1D2B	conserve		ENSTGUG00000003631	conserve
ENSTGUG00000004517	conserve		42625	conserve
ENSTGUG00000004564	conserve		CLUAP1	conserve
B2M	conserve		ENSTGUG00000003896	conserve
SNX1	conserve		CREBBP	conserve
ENSTGUG00000004638	conserve		TRAP1	conserve
TRIP4	conserve		HMOX2	conserve
OAZ2	conserve		UBALD1	conserve
SORD	conserve		NUDT16L1	conserve
NMB	conserve		ENSTGUG00000004128	conserve
ENSTGUG00000004965	conserve		LUC7L	conserve
ENSTGUG00000004957	conserve		ENSTGUG00000004271	conserve
IDH3A	conserve		RGS11	conserve
DNAJA4	conserve		NPRL3	conserve
WDR61	conserve		MPG	conserve
BNIP2	conserve		RHBDF1	conserve
GTF2A2	conserve		GTF3C1	conserve
OTUD7A	conserve		KIAA0556	conserve
IREB2	conserve		RNPS1	conserve
FAN1	conserve		ROGDI	conserve
MPHOSPH10	conserve		METTL22	conserve
TM2D3	conserve		ABAT	conserve
LRRC49	conserve		USP7	conserve
CHRNA5	conserve		C16orf72	conserve
ENSTGUG00000005850	conserve		EMP2	conserve
ENSTGUG00000005890	conserve		ENSTGUG00000003262	conserve
MYO1E	conserve		NUBP1	conserve
RNF111	conserve		TVP23A	conserve
ADAM10	conserve		LITAF	conserve
AQP9	conserve		SNN	conserve
ENSTGUG00000006225	conserve		ZC3H7A	conserve
CGNL1	conserve		PARN	conserve
TCF12	conserve		MKL2	conserve
UBE2Q2	conserve		ERCC4	conserve
ENSTGUG00000006310	conserve		CPPED1	conserve
NEDD4	conserve		ENSTGUG00000005103	conserve
FBXO22	conserve		RSL1D1	conserve
CCPG1	conserve		NTAN1	conserve
RAB27A	conserve		PDXDC1	conserve
RSL24D1	conserve		C16orf45	conserve
ENSTGUG00000006642	conserve		KIAA0430	conserve
ARPP19	conserve		FOPNL	conserve
MYO5A	conserve		RPS15A	conserve
ENSTGUG00000006767	conserve		ARL6IP1	conserve
LEO1	conserve		RBBP6	conserve
ENSTGUG00000006847	conserve		CACNG3	conserve
TMOD2	conserve		ENSTGUG00000006312	conserve
LYSMD2	conserve		RAB26	conserve
TNFAIP8L3	conserve		TSC2	conserve
ENSTGUG00000007026	conserve		NTHL1	conserve
SEMA6D	conserve		SLC9A3R2	conserve
CTXN2	conserve		ENSTGUG00000006583	conserve
DUT	conserve		ENSTGUG00000006592	conserve
RGMA	conserve		NDUFB10	conserve
AP3S2	conserve		HAGH	conserve
CSK	conserve		NARFL	conserve
ENSTGUG00000014350	conserve		SOX8	conserve
SEC11A	conserve		E4F1	conserve
CYLD	conserve		ZDHHC4	conserve
KIAA0513	conserve		PAM16	conserve
FBXO31	conserve		ENSTGUG00000015486	conserve
MAP1LC3B	conserve		ELFN1	conserve
ZC3H18	conserve		RBM19	conserve
ENSTGUG00000007827	conserve		PLBD2	conserve
SPG7	conserve		SLC8B1	conserve
RPL13	conserve		VSIG10	conserve
CHMP1A	conserve		PEBP1	conserve
HSBP1	conserve		SRRM4	conserve
NIP7	conserve		HSPB8	conserve
TERF2	conserve		PRKAB1	conserve
PSMD7	conserve		CIT	conserve
ENSTGUG00000008196	conserve		RAB35	conserve
IST1	conserve		GCN1L1	conserve
ENSTGUG00000004352	conserve		COX6A1	conserve
AP1G1	conserve		RNF10	conserve
KARS	conserve		POP5	conserve
ENSTGUG00000008461	conserve		CABP1	conserve
ENSTGUG00000008470	conserve		PIK3IP1	conserve
BRD7	conserve		EIF4ENIF1	conserve
PAPD5	conserve		DEPDC5	conserve
HEATR3	conserve		GNAZ	conserve
TMEM188	conserve		ENSTGUG00000009988	conserve
ZNF423	conserve		SPECC1L	conserve
N4BP1	conserve		GUCD1	conserve
SIAH1	conserve		SMPD4	conserve
LONP2	conserve		MED15	conserve
PHKB	conserve		ENSTGUG00000010181	conserve
ITFG1	conserve		CABIN1	conserve
NETO2	conserve		SMARCB1	conserve
DNAJA2	conserve		ENSTGUG00000010334	conserve
GPT2	conserve		ENSTGUG00000010340	conserve
VPS35	conserve		FBXW8	conserve
ENSTGUG00000008928	conserve		FBXO21	conserve
UQCRFS1	conserve		EWSR1	conserve
POP4	conserve		ENSTGUG00000010446	conserve
ENSTGUG00000008973	conserve		NIPSNAP1	conserve
CCNE1	conserve		NF2	conserve
ENSTGUG00000008994	conserve		ZMAT5	conserve
NUDT19	conserve		ENSTGUG00000010542	conserve
VAT1L	conserve		SF3A1	conserve
CEP89	conserve		OSBP2	conserve
CDH8	conserve		RTN4R	conserve
GPATCH1	conserve		ENSTGUG00000010597	conserve
CEBPG	conserve		P2RX6	conserve
PEPD	conserve		PLA2G3	conserve
CHST8	conserve		INPP5J	conserve
KCTD15	conserve		SMTN	conserve
LSM14A	conserve		MORC2	conserve
KIAA0355	conserve		AACS	conserve
GPI	conserve		UBB-1	conserve
ENSTGUG00000009609	conserve		SCARB1	conserve
ENSTGUG00000009619	conserve		NCOR2	conserve
FAM96B	conserve		CCDC92	conserve
RRAD	conserve		ATP6V0A2	conserve
PDP2	conserve		TCTN2	conserve
DYNC1LI2	conserve		GTF2H3	conserve
CDH5	conserve		EIF2B1	conserve
CDH11	conserve		TMED2	conserve
CMIP	conserve		RILPL1	conserve
MAF	conserve		SETD8	conserve
WWOX	conserve		SBNO1	conserve
NDRG4	conserve		CDK2AP1	conserve
GINS3	conserve		C12orf65	conserve
CSNK2A2	conserve		ENSTGUG00000005567	conserve
C16orf80	conserve		ENSTGUG00000005574	conserve
MMP15	conserve		CCDC62	conserve
USB1	conserve		DENR	conserve
KATNB1	conserve		GPN3	conserve
DOK4	conserve		ARPC3	conserve
CIAPIN1	conserve		ANAPC7	conserve
GFOD2	conserve		ATP2A2	conserve
HERPUD1	conserve		IFT81	conserve
FAM192A	conserve		ENSTGUG00000005947	conserve
THAP11	conserve		RNF34	conserve
CENPT	conserve		KDM2B	conserve
NUTF2	conserve		ORAI1	conserve
E2F4	conserve		TMEM120B	conserve
TMEM208	conserve		ENSTGUG00000006128	conserve
KIAA0895L	conserve		BCL7A	conserve
LCAT	conserve		DIABLO	conserve
ENSTGUG00000005564	conserve		ENSTGUG00000006241	conserve
ENSTGUG00000005594	conserve		ZCCHC8	conserve
ACD	conserve		ENSTGUG00000006386	conserve
SLC9A5	conserve		ENSTGUG00000006399	conserve
FHOD1	conserve		TCTN1	conserve
IL34	conserve		ATXN2	conserve
SF3B3	conserve		ENSTGUG00000006520	conserve
COG4	conserve		ENSTGUG00000006552	conserve
GLG1	conserve		ERP29	conserve
IRF8	conserve		NAA25	conserve
WDR59	conserve		ENSTGUG00000006697	conserve
CFDP1	conserve		ENSTGUG00000006699	conserve
ENSTGUG00000006472	conserve		RPL6	conserve
SLC12A3	conserve		PTPN11	conserve
NUP93	conserve		WSCD2	conserve
BBS2	conserve		ENSTGUG00000006900	conserve
OGFOD1	conserve		ENSTGUG00000004707	conserve
NUDT21	conserve		ISCU	conserve
AMFR	conserve		SVOP	conserve
HSDL1	conserve		ALKBH2	conserve
MBTPS1	conserve		MMAB	conserve
ENSTGUG00000004167	conserve		GLTP	conserve
PRMT7	conserve		ENSTGUG00000007438	conserve
SMPD3	conserve		ENSTGUG00000007473	conserve
ZDHHC7	conserve		ADRBK2	conserve
PLA2G15	conserve		ASPHD2	conserve
NFATC3	conserve		PITPNB	conserve
ENSTGUG00000007045	conserve		HSCB	conserve
SLC12A4	conserve		XBP1	conserve
ENSTGUG00000007314	conserve		ENSTGUG00000007954	conserve
MMP2	conserve		ULK1	conserve
USP10	conserve		PUS1	conserve
RBL2	conserve		ENSTGUG00000008115	conserve
KLHL36	conserve		FZD10	conserve
SALL1	conserve		TMEM132D	conserve
TLDC1	conserve		MMP17	conserve
ENSTGUG00000014406	conserve		CHFR	conserve
PODXL2	conserve		ENSTGUG00000008219	conserve
ENSTGUG00000008045	conserve		ENSTGUG00000008294	conserve
ENSTGUG00000008058	conserve		ENSTGUG00000008341	conserve
TXNRD3	conserve		TXNRD2	conserve
HDAC11	conserve		GNB1L	conserve
KLF15	conserve		SFSWAP	conserve
CCDC37	conserve		42618	conserve
ENSTGUG00000008280	conserve		ENSTGUG00000008445	conserve
SLC6A6	conserve		ENSTGUG00000008505	conserve
CCDC174	conserve		PPIL2	conserve
CCDC51	conserve		YPEL1	conserve
CAMK1	conserve		SDF2L1	conserve
TADA3	conserve		UBE2L3	conserve
ARPC4	conserve		ENSTGUG00000008700	conserve
B5G4P1_TAEGU	conserve		ENSTGUG00000008809	conserve
KLHDC8B	conserve		ENSTGUG00000008905	conserve
LAMB2	conserve		ENSTGUG00000008926	conserve
USP19	conserve		SLC15A4	conserve
ENSTGUG00000008855	conserve		TMEM132C	conserve
QRICH1	conserve		PES1	conserve
IMPDH2	conserve		ENSTGUG00000015565	conserve
DALRD3	conserve		WSB2	conserve
P4HTM	conserve		PDCL	conserve
ARIH2	conserve		ENSTGUG00000006889	conserve
SLC25A20	conserve		RABGAP1	conserve
ENSTGUG00000009123	conserve		STRBP	conserve
RPP14	conserve		LHX2	conserve
FAM107A	conserve		PSMB7	conserve
C3orf14	conserve		ENSTGUG00000007196	conserve
ENSTGUG00000009352	conserve		GOLGA1	conserve
PSMD6	conserve		ARPC5L	conserve
PRICKLE2	conserve		PPP6C	conserve
MAGI1	conserve		RABEPK	conserve
LRIG1	conserve		PBX3	conserve
ENSTGUG00000003537	conserve		MVB12B	conserve
ACAD9	conserve		ZBTB43	conserve
FAM19A1	conserve		ZBTB34	conserve
[truncated: 4,330 more rows]

## Sheet: Fig 4C
HVC						RA
Gene	F1hybrid log2(a/b)	parental log2(A/B)	Regulatory divergence	sig. diff. exp.		Gene	F1hybrid log2(a/b)	parental log2(A/B)	Regulatory divergence	sig. diff. exp.
ABCB10	-1.02095	0.402145	cis- & trans-	non-SDE		ABCB10	-1.31945	-0.386843	cis-	non-SDE
ABCF2	0.101867	0.737422	trans-	non-SDE		ABCG4	-1.15977	-0.29258	cis-	non-SDE
ABHD17B	2.31084	0.656474	cis- & trans-	non-SDE		ABHD17B	1.52849	0.833629	cis-	non-SDE
ABLIM1	-1.66183	0.150755	cis- & trans-	non-SDE		ABHD3	-0.472033	0.2258	cis- & trans-	non-SDE
ACBD7	3.6301	0.723927	cis-	non-SDE		ABLIM1	-1.50303	0.0982813	cis- & trans-	non-SDE
ACN9	-2.03628	-1.4868	cis-	non-SDE		ACAD11	-0.488168	0.827939	trans-	non-SDE
ACOT7	-1.38282	0.465722	cis- & trans-	non-SDE		ACADSB	-0.47865	1.42661	trans-	SDE
ACSL4	-0.548307	-0.464128	cis-	non-SDE		ACD	-0.836239	0.391281	trans-	non-SDE
ADAM23	-0.085073	0.513921	trans-	non-SDE		ACN9	-3.11167	-0.973556	cis- & trans-	non-SDE
ADAM9	-0.562221	-1.42477	cis- & trans-	SDE		ACOT7	-1.29074	0.198142	cis- & trans-	non-SDE
ADCY8	-0.977398	-0.158655	cis-	non-SDE		ACP2	-0.598433	-0.200984	cis-	non-SDE
ADSL	-0.385713	1.24396	trans-	non-SDE		ACTN1	0.264667	-0.525026	trans-	non-SDE
AFAP1	-2.28764	-0.673204	cis-	non-SDE		ADAMTSL3	-1.7075	-0.451083	cis- & trans-	non-SDE
AFG3L2	-0.672168	-0.0345451	cis- & trans-	non-SDE		ADCK2	-0.326363	0.482907	trans-	non-SDE
AGPAT6	-0.56695	0.183112	trans-	non-SDE		ADCYAP1	-0.0944246	-1.04583	trans-	non-SDE
AHSA1	-0.17797	0.366708	trans-	non-SDE		ADCYAP1R1	0.695915	-0.203902	cis- & trans-	non-SDE
AIG1	-0.101661	0.86353	trans-	non-SDE		ADIPOR1	-0.30677	0.457854	trans-	non-SDE
ALDH1A2	-0.476786	0.766965	trans-	non-SDE		ADK	0.433765	0.571751	cis-	non-SDE
ALDH7A1	-1.25542	-0.959765	cis-	SDE		ADPRHL2	-0.617765	0.544471	trans-	non-SDE
ALKBH1	-0.329292	0.659105	trans-	non-SDE		ADSL	-0.645394	1.20058	trans-	non-SDE
ANKRD46	-0.539173	0.26616	cis- & trans-	non-SDE		AIF1L	-1.66088	0.924467	cis- & trans-	non-SDE
ANO10	-0.982225	0.0244929	cis- & trans-	non-SDE		AKAP11	0.782965	-0.33147	cis- & trans-	non-SDE
APOA1BP	-0.881917	0.340079	trans-	non-SDE		ALDH7A1	-1.50319	-1.19158	cis-	SDE
ARHGAP17	-0.447606	0.406572	trans-	non-SDE		ANKH	0.787496	-0.463013	cis- & trans-	non-SDE
ARHGDIA	-0.254252	0.42842	trans-	non-SDE		ANKRA2	1.29879	0.379352	cis-	non-SDE
ARHGEF3	-0.171068	0.600431	trans-	non-SDE		ANKRD46	-0.322953	-0.150827	cis-	non-SDE
ARL4C	0.512892	-0.370806	trans-	non-SDE		ANKRD9	0.12065	0.606839	trans-	non-SDE
ARL8B	-0.180065	0.333639	trans-	non-SDE		ANLN	-1.47245	1.04334	cis- & trans-	non-SDE
ASH1L	-0.282576	-1.18315	trans-	non-SDE		ANO5	0.652993	-0.570416	trans-	non-SDE
ASNS	-2.05087	0.662224	trans-	non-SDE		ANXA2	0.961579	-1.54958	trans-	non-SDE
ASS1	-0.229136	1.55228	trans-	SDE		ANXA7	-0.834594	0.555185	trans-	non-SDE
ATF1	-1.01976	-0.268193	cis- & trans-	non-SDE		AOX1	0.0955146	1.54385	trans-	non-SDE
ATF6	-1.04248	-1.12008	cis-	non-SDE		AP2B1	-0.622128	-0.702954	cis-	non-SDE
ATP2B1	0.734971	-0.69815	trans-	non-SDE		AP2M1	-0.120022	-0.382876	trans-	non-SDE
ATP5G3	-0.139218	0.574991	trans-	non-SDE		AP3M2	0.387338	-0.298881	trans-	non-SDE
ATP6AP1	-2.43955	1.95359	trans-	SDE		APCDD1L	-0.0818558	1.42372	trans-	non-SDE
ATP6V0A2	-3.47316	0.460324	cis- & trans-	non-SDE		APLP2	1.02057	1.20126	cis-	SDE
ATP6V0D1	-0.47474	0.404173	cis- & trans-	non-SDE		APP	-1.02242	-0.0172249	cis- & trans-	non-SDE
ATP6V1E1	-0.334605	0.468406	trans-	non-SDE		APPL1	-0.933778	-0.0388978	cis- & trans-	non-SDE
ATP6V1H	-1.654	-0.965985	cis-	non-SDE		ARFGAP3	0.95189	0.293433	cis-	non-SDE
ATP8A1	-0.575063	-0.332078	cis-	non-SDE		ARFGEF2	0.84336	0.417468	cis-	non-SDE
AZIN1	4.75341	0.979782	cis- & trans-	non-SDE		ARHGAP17	-0.0925582	1.18463	trans-	non-SDE
B4GALT6	-1.0375	0.096814	cis- & trans-	non-SDE		ARHGEF7	0.27572	-0.573499	trans-	non-SDE
B5G0R0_TAEGU	-0.239494	0.428236	trans-	non-SDE		ARL3	-1.44233	-0.990504	cis-	non-SDE
BARX2	1.05796	0.873019	cis-	non-SDE		ARL6	-1.0865	-0.674322	cis-	non-SDE
BBS12	-2.25452	1.47918	trans-	non-SDE		ARL6IP5	-0.294882	0.34253	trans-	non-SDE
BCCIP	0.138377	1.48128	trans-	SDE		ARNT2	0.234593	-0.827405	trans-	non-SDE
BCKDHB	-0.621478	0.673721	cis- & trans-	non-SDE		ASH2L	0.692851	-0.114673	cis- & trans-	non-SDE
BCL2L1	-1.2511	-1.27824	cis-	non-SDE		ASS1	0.577944	2.03739	trans-	SDE
BOK	1.4694	-0.175198	cis- & trans-	non-SDE		ASTN1	-1.28997	-0.433178	cis- & trans-	non-SDE
BRS3	0.960482	0.332712	cis-	non-SDE		ATP1B1	0.197084	0.846905	trans-	non-SDE
BTF3	0.488343	0.219764	cis-	non-SDE		ATP1B3	-0.246801	0.265574	trans-	non-SDE
C10ORF57-1	-3.20959	0.174128	cis- & trans-	non-SDE		ATP5G3	0.0779457	0.779011	trans-	non-SDE
C11orf87	-0.531317	-0.271466	cis-	non-SDE		ATP6AP1	2.07978	1.48398	cis-	SDE
C11orf96	-0.375382	0.770021	trans-	non-SDE		ATP6V0E2	-7.66459	0.250266	cis- & trans-	non-SDE
C12orf66	-0.790208	0.194212	trans-	non-SDE		ATP6V1E1	-0.284997	0.227238	trans-	non-SDE
C13ORF1	0.922554	0.547067	cis-	non-SDE		ATP6V1H	-1.0849	-0.869198	cis-	non-SDE
C16orf62	0.585188	-0.618203	trans-	non-SDE		AZIN1	4.43921	1.56178	cis- & trans-	SDE
C18orf21	-0.956991	-0.224355	cis-	non-SDE		B3GALT6	1.99158	-0.226426	cis- & trans-	non-SDE
C21orf2	-0.841611	0.432711	cis- & trans-	non-SDE		B4GALT2	-0.883671	-0.115527	cis-	non-SDE
C2CD5	0.867731	-0.394863	trans-	non-SDE		B4GALT6	-0.823773	0.112624	cis- & trans-	non-SDE
C5orf28	1.56659	0.0644967	cis- & trans-	non-SDE		B9D1	1.60849	-0.980675	cis- & trans-	non-SDE
C5orf30	2.11926	0.0911883	cis- & trans-	non-SDE		BAG3	-1.74744	0.577202	cis- & trans-	non-SDE
C5orf63	-2.42179	0.254859	cis- & trans-	non-SDE		BAI3	0.0469928	-0.457759	trans-	non-SDE
C6orf106	-0.746689	1.03381	trans-	non-SDE		BASP1	0.932164	0.30183	cis-	non-SDE
CA7	-0.0779349	0.791908	trans-	non-SDE		BCKDHB	-0.326453	0.696037	trans-	non-SDE
CAAP1	-1.17502	-1.71394	cis-	SDE		BCL2L1	-2.20871	-1.42032	cis-	SDE
CABP1	0.0884677	1.00392	trans-	non-SDE		BECN1	-0.319209	0.127227	trans-	non-SDE
CACNA1E	-0.414966	-1.68141	trans-	SDE		BEND3	1.09137	0.472332	cis-	non-SDE
CACTIN	-0.89312	-0.255995	cis- & trans-	non-SDE		BOK	1.52803	-0.203263	cis- & trans-	non-SDE
CADPS2	-0.212661	1.70451	trans-	non-SDE		C10ORF57-1	-1.39194	-0.18092	cis- & trans-	non-SDE
CAP2	-2.66919	-2.48895	cis-	SDE		C11orf87	-0.883885	-0.334573	cis- & trans-	non-SDE
CASP8	-1.00829	-0.779668	cis-	non-SDE		C11orf96	-0.103463	0.819554	trans-	non-SDE
CCBL1	-1.39213	0.273815	cis- & trans-	non-SDE		C12orf49	-1.42898	-0.450877	cis- & trans-	non-SDE
CCDC134	-1.20767	0.73288	trans-	non-SDE		C16orf13	-3.65233	0.122815	cis- & trans-	non-SDE
CCDC28A	-0.424946	2.12545	trans-	SDE		C1QL3	0.0299487	-1.4863	trans-	non-SDE
CCDC84	-0.260775	-0.401441	cis-	non-SDE		C2CD5	1.04814	-0.141498	cis- & trans-	non-SDE
CCDC92	-1.45888	-0.763819	cis-	non-SDE		C2orf44	-1.53713	-1.67951	cis-	SDE
CCNDBP1	-3.29799	1.13636	trans-	SDE		C4orf48	-1.03565	0.560816	trans-	non-SDE
CCNI	0.0111927	-0.571047	trans-	non-SDE		C8G	-1.21395	1.25498	cis- & trans-	non-SDE
CCT4	-0.398613	0.29528	trans-	non-SDE		CAAP1	-1.32262	-1.70539	cis-	SDE
CD82	0.292825	0.995984	trans-	SDE		CACNB2	0.681443	-0.135136	cis- & trans-	non-SDE
CDA	-0.0395049	-1.3146	trans-	SDE		CAMK1D	-0.877928	-0.654791	cis-	non-SDE
CDADC1	-0.872806	0.242766	trans-	non-SDE		CAMK2B	-0.533211	-0.528849	cis-	non-SDE
CDC123	-1.14497	0.314099	trans-	non-SDE		CAMKK2	-0.369683	0.43317	trans-	non-SDE
CDC42	-0.585851	-0.382957	cis-	non-SDE		CAMTA1	-0.0337548	0.340396	trans-	non-SDE
CDC42BPA	-0.801215	-0.437567	cis-	non-SDE		CAP2	-2.19124	-1.45121	cis-	SDE
CDC42SE2	0.0882037	0.563913	trans-	non-SDE		CAPZB	-0.564377	0.524356	trans-	non-SDE
CDH10	1.16293	-0.316785	cis- & trans-	non-SDE		CASP9	1.09339	0.484724	cis-	non-SDE
CDH9	0.198399	-0.900641	trans-	non-SDE		CASR	-1.19826	0.659389	trans-	non-SDE
CDK5RAP1	-2.57854	0.232631	cis- & trans-	non-SDE		CCDC109B	0.501837	-0.899083	trans-	non-SDE
CDKAL1	-0.794529	0.436263	trans-	non-SDE		CCDC28A	-0.0956161	1.58207	trans-	SDE
CDKL2	-2.78944	-0.261353	cis- & trans-	non-SDE		CCNDBP1	-1.53585	0.843391	cis- & trans-	non-SDE
CDKN1B	-1.63503	-2.27604	cis-	SDE		CCNH	0.493349	0.0116448	cis- & trans-	non-SDE
CELF2	-0.514839	-1.12997	trans-	non-SDE		CCNI	0.396242	-0.551654	trans-	non-SDE
CENPP	0.499618	0.123222	cis-	non-SDE		CCNK	0.683317	0.0686182	cis- & trans-	non-SDE
CHD9	0.37824	-0.727982	trans-	non-SDE		CCT2	0.358415	0.119801	cis-	non-SDE
CHFR	-0.670708	0.588673	trans-	non-SDE		CD164	0.267778	-0.388711	trans-	non-SDE
CHRNB2	-1.1347	0.397509	cis- & trans-	non-SDE		CD2AP	-1.03034	-1.09615	cis-	non-SDE
CLPTM1L	-0.814645	0.173344	trans-	non-SDE		CD74	-0.849352	-0.241172	cis-	non-SDE
CMC2	-0.417406	0.912354	trans-	non-SDE		CD80	-1.72352	-0.912168	cis-	non-SDE
CMTM3	-1.6738	0.477099	cis- & trans-	non-SDE		CDA	-0.177393	-1.14546	trans-	non-SDE
CNP	-0.375419	1.41823	trans-	non-SDE		CDADC1	-0.719945	0.254014	cis- & trans-	non-SDE
COA7	-0.410471	0.221994	trans-	non-SDE		CDC42BPA	-0.80128	0.108006	cis- & trans-	non-SDE
COG5	-0.0984718	-0.457265	trans-	non-SDE		CDH11	0.0299838	-0.697644	trans-	non-SDE
COL4A1	0.68379	-0.336904	trans-	non-SDE		CDH8	0.0242399	-0.893431	trans-	non-SDE
COPS4	-0.252657	0.303209	trans-	non-SDE		CDKL2	-1.2995	-0.142404	cis- & trans-	non-SDE
CPOX	-0.654471	-0.246238	cis- & trans-	non-SDE		CDKN1B	-1.21839	-1.63123	cis-	SDE
CPPED1	-0.431307	0.341314	trans-	non-SDE		CDKN2C	2.01523	2.01841	cis-	SDE
CRHBP	-0.214777	1.10009	trans-	non-SDE		CELF4	-0.107527	-0.915952	trans-	non-SDE
CRIPT	-1.75551	-0.0378581	cis- & trans-	non-SDE		CENPK	1.18278	0.77522	cis-	non-SDE
CTNNA2	-1.60012	-0.859845	cis-	non-SDE		CENPP	0.861383	0.118296	cis-	non-SDE
CTSD	-1.6473	-1.52665	cis-	SDE		CEP95	-0.0125025	-0.668527	trans-	non-SDE
CTTNBP2NL	3.5234	1.08696	cis-	non-SDE		CERS5	-1.04768	-0.192613	cis-	non-SDE
CUL2	-0.209463	0.296972	trans-	non-SDE		CHD2	-0.915775	-0.128875	cis- & trans-	non-SDE
CUTC	-1.10465	0.603955	trans-	non-SDE		CHD-Z	0.411858	-0.377908	trans-	non-SDE
CYP46A1	-0.690697	-0.173204	cis-	non-SDE		CHGA	1.15713	0.643295	cis-	non-SDE
DBNDD2	-0.584056	0.67368	trans-	non-SDE		CHMP5	-0.105084	0.42006	trans-	non-SDE
DBX2	-2.46964	-1.7031	cis-	non-SDE		CHSY1	-1.92162	-0.849591	cis-	non-SDE
DCLRE1A	-1.28781	0.504766	trans-	non-SDE		CISD1	-0.762963	-0.0646684	cis-	non-SDE
DDX41	1.90156	-0.755388	trans-	non-SDE		CLCN3	0.430248	0.244134	cis-	non-SDE
DENND5B	-1.21392	-0.113277	cis- & trans-	non-SDE		CLDN11	-0.212233	1.19554	trans-	non-SDE
DGAT2	-1.54903	-0.188993	cis- & trans-	non-SDE		CLDN12	-0.903504	-0.841165	cis-	non-SDE
DHCR24	-0.527638	0.446349	trans-	non-SDE		CLSTN2	-0.69861	1.00417	trans-	non-SDE
DIABLO	-4.76054	0.102047	cis- & trans-	non-SDE		CMAS	-0.839633	-0.772816	cis-	non-SDE
DLGAP4	-0.862891	-1.05324	cis-	SDE		CMTM3	-1.54187	2.01783	cis- & trans-	non-SDE
DOCK9	-0.121805	0.341006	trans-	non-SDE		CNBP	0.60798	0.130623	cis- & trans-	non-SDE
DOPEY2	-1.56247	0.456533	trans-	non-SDE		CNN3	0.586949	0.828474	cis-	non-SDE
DPAGT1	-1.49046	0.646924	cis- & trans-	non-SDE		CNOT6	0.0999507	-0.503851	trans-	non-SDE
DPP6	-2.04851	-0.410923	cis- & trans-	non-SDE		CNP	-0.162905	0.828059	trans-	non-SDE
DPYSL2	-1.63616	-0.271651	cis- & trans-	non-SDE		COA7	-0.416632	0.15528	trans-	non-SDE
DTNBP1	-0.023187	10	trans-	non-SDE		COCH	-1.49486	0.972313	trans-	non-SDE
DUSP7	0.194966	-0.479312	trans-	non-SDE		COL14A1	-0.169438	-1.12426	trans-	non-SDE
E2F6	-0.794803	-1.04293	cis-	SDE		COL1A2	-0.730617	-2.77001	trans-	non-SDE
E4F1	0.816662	-0.146763	trans-	non-SDE		COL4A3BP	0.395522	-0.473082	cis- & trans-	non-SDE
EAPP	-0.986725	-0.640632	cis-	non-SDE		COMMD10	1.1295	0.319007	cis- & trans-	non-SDE
EFCAB10	-2.36404	-0.400516	cis- & trans-	non-SDE		COMMD2	-0.990397	-0.301489	cis-	non-SDE
EIF4E	-0.801137	-0.153813	cis-	non-SDE		COMTD1	-1.67809	0.242436	trans-	non-SDE
EIF4H	-1.19833	-0.194796	cis-	non-SDE		COPB2	0.261529	-0.458876	trans-	non-SDE
EIF6	-1.76388	0.0341561	cis- & trans-	non-SDE		COPS5	-0.571125	0.37004	trans-	non-SDE
ELP4	-0.263838	3.24326	trans-	SDE		CORO1C	-1.39725	0.890509	trans-	non-SDE
ENKUR	-2.45586	-0.00302891	cis- & trans-	non-SDE		COX19	1.2328	-0.394646	cis- & trans-	non-SDE
ENSTGUG00000000342	-4.99035	-0.457194	cis- & trans-	non-SDE		COX7A2	0.164442	0.901553	trans-	non-SDE
ENSTGUG00000000374	0.010762	-1.20639	trans-	SDE		COX7C	-3.78641	0.303229	cis- & trans-	non-SDE
ENSTGUG00000000571	-1.29108	-1.16602	cis-	non-SDE		CPSF6	0.408545	-0.150391	trans-	non-SDE
ENSTGUG00000000581	0.418729	-0.0841934	trans-	non-SDE		CREB3L1	1.10456	-1.87121	trans-	non-SDE
ENSTGUG00000000671	-2.74038	0.110404	cis- & trans-	non-SDE		CRELD1	-0.728507	0.619069	trans-	non-SDE
ENSTGUG00000000732	0.765284	0.168671	cis-	non-SDE		CRIP2	-0.998407	0.855498	trans-	non-SDE
ENSTGUG00000000746	-1.81117	0.288071	cis- & trans-	non-SDE		CRMP1	0.342361	-0.369788	trans-	non-SDE
ENSTGUG00000000756	-3.67029	0.0256629	cis- & trans-	non-SDE		CSGALNACT2	-1.28599	-1.43178	cis-	non-SDE
ENSTGUG00000000786	0.0550631	-1.10878	trans-	SDE		CSRNP3	0.0905033	-0.409538	trans-	non-SDE
ENSTGUG00000000834	-2.50054	0.465897	cis- & trans-	non-SDE		CTGF	0.881591	-1.10338	cis- & trans-	non-SDE
ENSTGUG00000001127	-1.43325	-0.619334	cis- & trans-	non-SDE		CTSD	-1.698	-1.65984	cis-	SDE
ENSTGUG00000001204	-2.13926	-0.142295	cis- & trans-	non-SDE		CTTNBP2	0.196576	-0.583023	trans-	non-SDE
ENSTGUG00000001387	-0.978419	0.0958729	cis- & trans-	non-SDE		CTTNBP2NL	3.90829	1.75345	cis- & trans-	SDE
ENSTGUG00000001494	0.320309	-0.204552	trans-	non-SDE		CUL5	-1.39262	-0.908307	cis-	non-SDE
ENSTGUG00000001546	0.675486	0.533121	cis-	non-SDE		DAGLB	-0.740848	-0.673174	cis-	non-SDE
ENSTGUG00000001577	-1.27307	-0.958658	cis-	non-SDE		DBNDD2	-0.473134	1.28519	trans-	SDE
ENSTGUG00000001610	-2.97126	0.404063	trans-	non-SDE		DCTN3	-0.359438	0.149736	trans-	non-SDE
ENSTGUG00000001724	0.376334	1.28541	trans-	non-SDE		DDHD1	-0.546275	0.976936	trans-	non-SDE
ENSTGUG00000001878	-0.638536	0.287044	trans-	non-SDE		DDX20	-1.78477	-0.903335	cis-	non-SDE
ENSTGUG00000002133	-0.393916	0.396173	trans-	non-SDE		DDX59	-0.729634	-0.35352	cis-	non-SDE
ENSTGUG00000002135	0.411429	-0.119008	trans-	non-SDE		DGAT2	-1.62857	0.128662	cis- & trans-	non-SDE
ENSTGUG00000002160	-1.84241	0.557005	trans-	non-SDE		DGKB	0.387597	-0.174554	trans-	non-SDE
ENSTGUG00000002332	-0.296089	2.42174	trans-	SDE		DGKI	-1.62175	-1.94191	cis-	SDE
ENSTGUG00000002350	-1.52313	0.492151	trans-	non-SDE		DGKK	-0.222041	-0.98687	trans-	non-SDE
ENSTGUG00000002424	1.78454	2.96761	cis-	SDE		DGKZ	-1.14422	-0.616417	cis-	non-SDE
ENSTGUG00000002824	0.904135	-0.434476	cis- & trans-	non-SDE		DHX40	-1.04128	0.625292	trans-	non-SDE
ENSTGUG00000002926	-0.964636	-0.239957	cis-	non-SDE		DLG3	0.331448	-0.345477	trans-	non-SDE
ENSTGUG00000003258	-0.69448	-0.401673	cis-	non-SDE		DLG5	0.397332	-0.191393	trans-	non-SDE
ENSTGUG00000003331	-0.779289	0.855466	trans-	SDE		DLGAP4	-0.697427	-0.915527	cis-	non-SDE
ENSTGUG00000003549	0.907788	0.436426	cis-	non-SDE		DMAP1	-2.52271	0.852519	cis- & trans-	non-SDE
ENSTGUG00000003560	-1.95266	-0.522423	cis-	non-SDE		DMXL1	0.792076	0.0561626	cis- & trans-	non-SDE
ENSTGUG00000003896	-0.695023	0.207981	trans-	non-SDE		DNAJB12	-0.336895	0.759388	trans-	non-SDE
ENSTGUG00000004224	-0.917591	-0.570901	cis-	non-SDE		DNAJC21	0.707929	0.706999	cis-	non-SDE
ENSTGUG00000004239	0.535115	2.9224	trans-	non-SDE		DNAL1	-0.988722	0.288049	cis- & trans-	non-SDE
ENSTGUG00000004353	-0.848458	-0.0446161	cis- & trans-	non-SDE		DOC2B	1.42055	-0.920751	cis- & trans-	non-SDE
ENSTGUG00000004920	-1.16346	-0.530988	cis-	non-SDE		DOCK4	-0.650937	-2.32825	trans-	SDE
ENSTGUG00000005031	-0.756898	0.982069	trans-	non-SDE		DOPEY2	-0.81175	0.387461	trans-	non-SDE
ENSTGUG00000005039	1.58752	-0.240545	cis- & trans-	non-SDE		DPH7	-1.82337	-0.472463	cis- & trans-	non-SDE
ENSTGUG00000005060	-1.53943	-0.705041	cis-	non-SDE		DPY19L4	-0.852317	0.312444	trans-	non-SDE
ENSTGUG00000005216	-0.604463	-0.327262	cis-	non-SDE		DPYSL2	-0.867706	-0.361771	cis-	non-SDE
ENSTGUG00000005479	-1.50793	0.743389	trans-	non-SDE		DTNBP1	0.195661	10	trans-	non-SDE
ENSTGUG00000005505	-0.886546	-0.235852	cis- & trans-	non-SDE		DTYMK	0.97646	0.962428	cis-	SDE
ENSTGUG00000005507	-0.229974	0.209081	trans-	non-SDE		DYNC1I1	-0.677918	0.0984937	cis- & trans-	non-SDE
ENSTGUG00000005587	-0.887014	-0.243824	cis-	non-SDE		E2F6	-0.685844	-0.786514	cis-	non-SDE
ENSTGUG00000005619	0.793868	0.583039	cis-	non-SDE		EEA1	-1.24003	0.330611	trans-	non-SDE
ENSTGUG00000005631	0.555024	-0.627798	trans-	non-SDE		EEF1A1	0.296783	-0.0167701	cis- & trans-	non-SDE
ENSTGUG00000005741	-0.202852	2.09587	trans-	SDE		EEF1B2	0.847166	0.227612	cis-	non-SDE
ENSTGUG00000005790	-1.62592	-0.291089	cis- & trans-	non-SDE		EFCAB10	-1.77893	-0.480607	cis-	non-SDE
ENSTGUG00000005897	-0.577891	0.115976	cis- & trans-	non-SDE		EFEMP1	0.835809	1.54621	cis- & trans-	non-SDE
ENSTGUG00000006006	-2.31304	0.491896	cis- & trans-	non-SDE		EFNB2	0.387197	-0.542686	trans-	non-SDE
ENSTGUG00000006121	-1.04821	0.407783	cis- & trans-	non-SDE		EIF2AK3	0.0255309	-0.921476	trans-	non-SDE
ENSTGUG00000006195	-1.54379	0.054824	cis- & trans-	non-SDE		EIF2B2	-0.400687	0.332247	trans-	non-SDE
ENSTGUG00000006482	-1.07279	-0.365614	cis-	non-SDE		EIF2D	0.327427	-0.34661	trans-	non-SDE
ENSTGUG00000006576	1.28151	1.50885	cis-	SDE		EIF4EBP1	-0.0586598	1.06471	trans-	SDE
ENSTGUG00000006583	-1.13899	-0.950555	cis-	non-SDE		ELMOD1	0.903701	0.522032	cis-	non-SDE
ENSTGUG00000006618	-2.52758	0.361247	cis- & trans-	non-SDE		ELOVL4	0.573609	-0.170653	cis- & trans-	non-SDE
ENSTGUG00000006645	0.671861	-0.220669	trans-	non-SDE		ENAH	0.0642979	-0.669302	trans-	non-SDE
ENSTGUG00000006647	-0.355962	0.378912	trans-	non-SDE		ENKUR	-2.6814	0.551448	trans-	non-SDE
ENSTGUG00000006741	-0.531701	0.163934	trans-	non-SDE		ENSTGUG00000000021	-1.32349	-1.42963	cis-	non-SDE
ENSTGUG00000006889	0.158366	-0.34607	trans-	non-SDE		ENSTGUG00000000058	-0.535665	0.489428	trans-	non-SDE
ENSTGUG00000006913	-0.465502	0.734248	trans-	non-SDE		ENSTGUG00000000273	0.877119	0.0209108	cis- & trans-	non-SDE
ENSTGUG00000006927	-0.654974	0.364405	cis- & trans-	non-SDE		ENSTGUG00000000374	0.572233	-0.99272	trans-	non-SDE
ENSTGUG00000006953	-1.20534	0.363448	cis- & trans-	non-SDE		ENSTGUG00000000571	-1.09779	-1.09036	cis-	non-SDE
ENSTGUG00000007072	-5.39399	-0.109691	cis- & trans-	non-SDE		ENSTGUG00000000772	0.701965	-0.0401474	cis- & trans-	non-SDE
ENSTGUG00000007103	-1.93986	-1.15237	cis-	non-SDE		ENSTGUG00000000786	0.0909867	-0.949235	trans-	SDE
ENSTGUG00000007396	-3.13926	0.505932	cis- & trans-	non-SDE		ENSTGUG00000001006	0.601746	0.350725	cis-	non-SDE
ENSTGUG00000007430	-0.465266	0.50556	trans-	non-SDE		ENSTGUG00000001260	0.118511	-0.433645	trans-	non-SDE
ENSTGUG00000007438	-1.36796	-0.150835	cis- & trans-	non-SDE		ENSTGUG00000001385	0.99833	-0.00639703	cis- & trans-	non-SDE
ENSTGUG00000007483	-1.60292	0.782373	trans-	non-SDE		ENSTGUG00000001387	-1.3895	-0.421967	cis-	non-SDE
ENSTGUG00000007621	-3.45304	-0.0805525	cis- & trans-	non-SDE		ENSTGUG00000001446	0.923458	0.309415	cis- & trans-	non-SDE
ENSTGUG00000008146	-2.7482	0.33307	cis- & trans-	non-SDE		ENSTGUG00000001548	0.286277	-0.305175	trans-	non-SDE
ENSTGUG00000008475	-2.06924	-1.33543	cis-	non-SDE		ENSTGUG00000002133	-0.585857	0.815169	trans-	non-SDE
ENSTGUG00000008770	-0.582121	0.963277	trans-	SDE		ENSTGUG00000002210	-1.8287	-0.321423	cis-	non-SDE
ENSTGUG00000008962	0.307277	-0.776325	trans-	non-SDE		ENSTGUG00000002229	0.277215	-0.146463	trans-	non-SDE
ENSTGUG00000009082	-1.65716	-1.59798	cis-	non-SDE		ENSTGUG00000002244	0.0724824	0.593079	trans-	non-SDE
ENSTGUG00000009368	-1.19937	1.18231	trans-	non-SDE		ENSTGUG00000002332	1.5532	2.20903	cis- & trans-	SDE
ENSTGUG00000009538	-1.63758	-0.319267	cis- & trans-	non-SDE		ENSTGUG00000002350	-1.01906	0.179377	trans-	non-SDE
ENSTGUG00000009561	-0.202924	0.683757	trans-	non-SDE		ENSTGUG00000002557	0.66016	-0.666735	trans-	non-SDE
ENSTGUG00000009593	-1.92628	-0.434391	cis- & trans-	non-SDE		ENSTGUG00000002595	3.64497	-0.740396	trans-	non-SDE
ENSTGUG00000009650	-0.59956	0.915338	trans-	non-SDE		ENSTGUG00000002658	0.178588	0.894806	trans-	SDE
ENSTGUG00000009653	-3.1183	1.18388	trans-	non-SDE		ENSTGUG00000002822	1.16969	0.836468	cis-	SDE
ENSTGUG00000009663	-1.13728	-0.435196	cis-	non-SDE		ENSTGUG00000002930	0.59954	0.121086	cis-	non-SDE
ENSTGUG00000009772	0.503908	-0.353271	trans-	non-SDE		ENSTGUG00000003005	-1.05915	-0.771311	cis- & trans-	non-SDE
ENSTGUG00000009845	-2.46697	-0.310538	cis- & trans-	non-SDE		ENSTGUG00000003082	-1.53894	-0.311808	cis-	non-SDE
ENSTGUG00000009876	-1.66132	0.170028	cis- & trans-	non-SDE		ENSTGUG00000003258	-0.256529	-0.772407	trans-	non-SDE
ENSTGUG00000010064	3.71484	0.0697054	cis- & trans-	non-SDE		ENSTGUG00000003291	-0.596932	-0.336055	cis-	non-SDE
ENSTGUG00000010255	-0.64031	0.51929	trans-	non-SDE		ENSTGUG00000003306	1.21724	1.2728	cis-	SDE
ENSTGUG00000010445	0.210897	0.822854	trans-	non-SDE		ENSTGUG00000003450	-0.368079	1.31689	trans-	non-SDE
ENSTGUG00000010461	-0.738414	0.293722	cis- & trans-	non-SDE		ENSTGUG00000003519	-0.78803	0.575335	trans-	non-SDE
ENSTGUG00000010545	-4.52619	-1.11209	cis- & trans-	non-SDE		ENSTGUG00000003537	-1.9827	-2.25442	cis-	SDE
ENSTGUG00000010642	-0.4416	0.422071	trans-	non-SDE		ENSTGUG00000003549	0.772949	0.490501	cis-	non-SDE
ENSTGUG00000010765	-0.742439	0.182412	cis- & trans-	non-SDE		ENSTGUG00000003601	-0.770165	1.22444	cis- & trans-	SDE
ENSTGUG00000010955	-3.42371	-1.18879	cis- & trans-	SDE		ENSTGUG00000003672	0.379343	-0.228034	trans-	non-SDE
ENSTGUG00000011032	-0.930844	-1.15046	cis-	SDE		ENSTGUG00000003713	-1.02995	-0.523488	cis-	non-SDE
ENSTGUG00000011203	-1.06073	0.83315	trans-	non-SDE		ENSTGUG00000003992	-1.54602	-0.779685	cis-	non-SDE
ENSTGUG00000011219	-1.3685	-0.302713	cis-	non-SDE		ENSTGUG00000004009	-0.530578	-0.684017	cis-	non-SDE
ENSTGUG00000011303	-0.727264	0.584637	trans-	non-SDE		ENSTGUG00000004026	0.292858	-0.627418	trans-	non-SDE
ENSTGUG00000011483	-1.94262	0.46477	trans-	non-SDE		ENSTGUG00000004063	0.300133	-0.177429	trans-	non-SDE
ENSTGUG00000011664	-3.13222	-0.830082	cis-	non-SDE		ENSTGUG00000004354	0.248269	-0.468135	trans-	non-SDE
ENSTGUG00000011864	0.789134	-0.0554233	cis- & trans-	non-SDE		ENSTGUG00000004390	-0.0781911	-0.347332	trans-	non-SDE
ENSTGUG00000011886	-2.44857	1.22548	trans-	non-SDE		ENSTGUG00000004648	-1.14663	0.295455	trans-	non-SDE
ENSTGUG00000011949	-0.964196	-0.262299	cis-	non-SDE		ENSTGUG00000004762	-0.0616615	0.419771	trans-	non-SDE
ENSTGUG00000011970	-0.657923	-2.43062	trans-	SDE		ENSTGUG00000004802	-1.24419	-0.252119	cis-	non-SDE
ENSTGUG00000012216	-2.18007	-0.170249	cis- & trans-	non-SDE		ENSTGUG00000005039	1.85205	-0.368118	cis- & trans-	non-SDE
ENSTGUG00000012484	-1.70621	-3.03433	cis- & trans-	SDE		ENSTGUG00000005221	-0.984131	-0.0938843	cis- & trans-	non-SDE
ENSTGUG00000012639	-1.37683	0.452483	cis- & trans-	non-SDE		ENSTGUG00000005300	0.231087	1.24157	trans-	non-SDE
ENSTGUG00000012701	-1.1765	-0.36508	cis-	non-SDE		ENSTGUG00000005346	-0.302456	-1.0587	trans-	non-SDE
ENSTGUG00000012731	-1.16882	0.169556	cis- & trans-	non-SDE		ENSTGUG00000005365	0.0713112	-0.539175	trans-	non-SDE
ENSTGUG00000012835	-2.73637	-1.1677	cis-	non-SDE		ENSTGUG00000005518	-0.498994	0.422478	trans-	non-SDE
ENSTGUG00000012902	-0.630102	2.26056	trans-	SDE		ENSTGUG00000005522	-1.82015	-0.146922	cis- & trans-	non-SDE
ENSTGUG00000013030	-0.696785	0.182859	trans-	non-SDE		ENSTGUG00000005612	-2.27772	-0.866425	cis-	non-SDE
ENSTGUG00000013071	1.01272	0.952638	cis-	non-SDE		ENSTGUG00000005619	0.0774986	0.88182	trans-	non-SDE
ENSTGUG00000013103	-1.38071	1.21004	trans-	non-SDE		ENSTGUG00000005786	-0.545236	1.57684	trans-	non-SDE
ENSTGUG00000013344	-0.42006	0.087981	trans-	non-SDE		ENSTGUG00000005790	-1.14255	0.470117	cis- & trans-	non-SDE
ENSTGUG00000013752	-1.39092	1.55198	trans-	SDE		ENSTGUG00000005869	-1.03427	-0.355153	cis-	non-SDE
ENSTGUG00000013915	5.7114	0.653352	cis- & trans-	non-SDE		ENSTGUG00000005964	-1.87426	-1.58866	cis-	non-SDE
ENSTGUG00000014399	-2.87865	-1.276	cis-	non-SDE		ENSTGUG00000005965	-0.498264	-0.429508	cis-	non-SDE
ENSTGUG00000014726	-2.60151	-2.02916	cis-	non-SDE		ENSTGUG00000006006	-0.813095	0.345438	cis- & trans-	non-SDE
ENSTGUG00000014816	3.54236	1.2293	cis-	non-SDE		ENSTGUG00000006047	-0.364637	0.264725	trans-	non-SDE
ENSTGUG00000014843	-0.612151	0.424279	trans-	non-SDE		ENSTGUG00000006195	-0.767509	-0.0501489	cis- & trans-	non-SDE
ENSTGUG00000014961	1.09975	2.53369	trans-	SDE		ENSTGUG00000006196	-0.380095	-0.898665	trans-	non-SDE
ENSTGUG00000015203	-0.489777	0.139049	cis- & trans-	non-SDE		ENSTGUG00000006482	-0.794587	-0.500795	cis-	non-SDE
ENSTGUG00000015873	-2.34972	-1.38175	cis-	non-SDE		ENSTGUG00000006576	1.66325	1.00641	cis-	non-SDE
ENSTGUG00000015880	-0.787621	0.467683	trans-	non-SDE		ENSTGUG00000006618	-1.29987	0.948303	trans-	SDE
ENSTGUG00000016161	3.48312	2.0921	cis-	non-SDE		ENSTGUG00000006645	0.500165	-0.527756	trans-	non-SDE
ENSTGUG00000016377	-1.29831	0.497427	trans-	non-SDE		ENSTGUG00000007056	0.222569	-0.435854	trans-	non-SDE
ENSTGUG00000016566	-2.04162	-0.272848	cis- & trans-	non-SDE		ENSTGUG00000007072	-1.5141	-0.273336	cis-	non-SDE
ENSTGUG00000016717	-2.94872	1.59227	trans-	non-SDE		ENSTGUG00000007091	-0.989303	-0.541031	cis- & trans-	non-SDE
ENSTGUG00000017319	3.96522	1.65696	cis- & trans-	non-SDE		ENSTGUG00000007294	-0.516468	0.16353	cis- & trans-	non-SDE
ENSTGUG00000018378	-0.922791	-0.159209	cis- & trans-	non-SDE		ENSTGUG00000007296	0.334488	-0.871572	trans-	non-SDE
ENTPD6	-1.38599	0.303129	cis- & trans-	non-SDE		ENSTGUG00000007412	0.580474	0.39739	cis-	non-SDE
EPB41L3	0.920087	0.487349	cis-	non-SDE		ENSTGUG00000007455	0.366035	-0.360782	trans-	non-SDE
EPDR1	-1.56502	-0.364259	cis-	non-SDE		ENSTGUG00000007524	-0.65871	0.28125	trans-	non-SDE
ERGIC3	0.595663	-0.215797	cis- & trans-	non-SDE		ENSTGUG00000007622	0.294617	1.58363	trans-	SDE
EXOSC2	-2.01152	-0.163252	cis- & trans-	non-SDE		ENSTGUG00000007662	-0.671843	-0.204665	cis- & trans-	non-SDE
FAAH	-2.6974	-0.442614	cis-	non-SDE		ENSTGUG00000007671	-1.07577	-0.730278	cis-	non-SDE
FABP7	-6.18297	0.659268	cis- & trans-	non-SDE		ENSTGUG00000007799	0.0858762	-0.538832	trans-	non-SDE
FAIM2	-1.63311	-8.25794	trans-	non-SDE		ENSTGUG00000008071	-0.398812	-0.203497	cis-	non-SDE
FAM13A1	-0.741367	0.47109	cis- & trans-	non-SDE		ENSTGUG00000008103	-0.0463912	-0.835769	trans-	non-SDE
FAM168B	-0.76897	-0.276327	cis-	non-SDE		ENSTGUG00000008117	-1.61483	1.52447	trans-	non-SDE
FAM207A	-0.949994	0.384641	trans-	non-SDE		ENSTGUG00000008382	1.03712	0.48823	cis-	non-SDE
FAM20B	-1.00757	-0.0175044	cis- & trans-	non-SDE		ENSTGUG00000008428	-1.49605	1.60914	trans-	non-SDE
FAM65B	-1.2942	0.13014	cis- & trans-	non-SDE		ENSTGUG00000008568	-2.92547	-3.13321	cis-	SDE
FAP	-2.87878	-0.453679	cis-	non-SDE		ENSTGUG00000008771	-1.56741	-0.134924	cis- & trans-	non-SDE
FDX1	0.74043	0.245068	cis-	non-SDE		ENSTGUG00000008983	0.313609	-1.18934	trans-	SDE
FGD3	0.617053	0.298912	cis-	non-SDE		ENSTGUG00000009031	-0.0910438	0.485242	trans-	non-SDE
FGF12	-0.711218	0.333814	trans-	non-SDE		ENSTGUG00000009082	-1.97811	-1.82677	cis-	SDE
FGF14	0.224811	-0.886066	trans-	non-SDE		ENSTGUG00000009218	0.39958	1.39587	trans-	SDE
FGFR2	-0.949039	0.246392	cis- & trans-	non-SDE		ENSTGUG00000009337	0.906253	-1.54113	trans-	non-SDE
FKBP5	-2.03577	0.40463	trans-	non-SDE		ENSTGUG00000009338	-0.361732	0.759608	trans-	non-SDE
FNIP2	-1.36201	-0.816164	cis-	non-SDE		ENSTGUG00000009450	-0.641822	-0.183385	cis- & trans-	non-SDE
GABARAPL2	1.10661	0.160049	cis- & trans-	non-SDE		ENSTGUG00000009496	-0.897367	-0.514476	cis-	non-SDE
GABBR2	-1.22877	-1.02066	cis-	non-SDE		ENSTGUG00000009561	-0.84782	0.449459	trans-	non-SDE
GAS6	1.39886	-0.536035	cis- & trans-	non-SDE		ENSTGUG00000009622	1.22855	0.730606	cis-	non-SDE
GGACT	-2.93789	-0.39747	cis- & trans-	non-SDE		ENSTGUG00000009818	-2.16206	-0.605888	cis- & trans-	non-SDE
GMDS	-0.741254	0.803564	trans-	non-SDE		ENSTGUG00000009845	-0.795719	-0.454725	cis-	non-SDE
GNAQ	0.140962	-1.45168	trans-	non-SDE		ENSTGUG00000009918	-1.16177	-0.949275	cis-	non-SDE
GNG10	-1.02751	-2.03659	cis- & trans-	SDE		ENSTGUG00000010074	-0.701051	-0.755718	cis-	non-SDE
GNG4	-1.40558	1.67437	trans-	non-SDE		ENSTGUG00000010097	-0.965315	0.352531	cis- & trans-	non-SDE
GNPDA1	-2.15972	-0.997884	cis-	non-SDE		ENSTGUG00000010175	-1.87636	-0.835026	cis-	non-SDE
GNS	0.962594	0.278786	cis-	non-SDE		ENSTGUG00000010247	0.390912	1.06733	cis- & trans-	SDE
GOLGA7	-0.382742	0.528283	trans-	non-SDE		ENSTGUG00000010255	-0.644124	0.763392	cis- & trans-	non-SDE
GPBP1	1.70719	0.113664	cis- & trans-	non-SDE		ENSTGUG00000010466	-0.891055	0.128946	trans-	non-SDE
GPHN	-0.188843	0.507729	trans-	non-SDE		ENSTGUG00000010538	0.477921	0.170453	cis-	non-SDE
GPR37L1	-0.851956	0.61682	cis- & trans-	non-SDE		ENSTGUG00000010545	-4.08035	-1.30285	cis- & trans-	non-SDE
GRIA2	0.262097	-0.812324	trans-	non-SDE		ENSTGUG00000010966	1.57341	0.858165	cis-	non-SDE
GRIA4	-0.497735	-1.43597	cis- & trans-	SDE		ENSTGUG00000010983	0.177706	-0.51298	trans-	non-SDE
GRSF1	-1.93305	-0.0972643	cis- & trans-	non-SDE		ENSTGUG00000011032	-0.986199	-0.660213	cis-	non-SDE
GTPBP10	-0.249338	1.08763	trans-	non-SDE		ENSTGUG00000011123	-0.694871	0.133706	cis- & trans-	non-SDE
H1F0	-0.326977	-2.06402	trans-	SDE		ENSTGUG00000011265	0.119494	-0.609082	trans-	non-SDE
HACL1	-2.23455	-0.607696	cis- & trans-	non-SDE		ENSTGUG00000011483	-0.0789097	0.713015	trans-	non-SDE
HDAC4	-1.22503	-1.27992	cis-	SDE		ENSTGUG00000011523	1.93307	1.43722	cis-	non-SDE
HIBCH	-1.37358	-0.544381	cis- & trans-	non-SDE		ENSTGUG00000011671	-0.910207	0.393428	trans-	non-SDE
HMGN3	-0.962124	-0.27035	cis-	non-SDE		ENSTGUG00000011705	-0.0718049	2.90492	trans-	non-SDE
HMOX1	0.346794	1.99094	trans-	SDE		ENSTGUG00000011945	-0.310149	0.479447	trans-	non-SDE
HNRNPA2B1	-0.00465707	-0.710977	trans-	non-SDE		ENSTGUG00000011965	-1.7774	-0.481739	cis-	non-SDE
HNRNPDL	1.51302	0.267935	cis- & trans-	non-SDE		ENSTGUG00000012074	0.345063	0.206352	cis-	non-SDE
HNRNPK	-0.963625	-1.43367	cis-	SDE		ENSTGUG00000012122	-1.41025	-0.805015	cis-	non-SDE
HPRT1	-0.414956	0.796959	trans-	SDE		ENSTGUG00000012216	-1.00754	0.0830686	cis- & trans-	non-SDE
ICMT	-0.476798	0.442779	trans-	non-SDE		ENSTGUG00000012273	0.762627	0.248743	cis-	non-SDE
IDH1	1.45899	0.330487	cis-	non-SDE		ENSTGUG00000012275	4.59646	4.00558	cis-	SDE
IFIH1	-1.11553	0.174946	cis- & trans-	non-SDE		ENSTGUG00000012476	0.684661	0.963602	cis-	non-SDE
IGFBP2	0.126066	-0.660458	trans-	non-SDE		ENSTGUG00000012588	-0.322689	0.373196	trans-	non-SDE
IGFBP7	-5.05405	0.305181	cis- & trans-	non-SDE		ENSTGUG00000012591	-0.739382	0.283085	cis- & trans-	non-SDE
IL18	-5.2973	1.297	cis- & trans-	non-SDE		ENSTGUG00000012618	0.497603	0.953473	cis-	SDE
IMPAD1	-1.59843	-0.664671	cis-	non-SDE		ENSTGUG00000012639	-0.980683	0.178583	cis- & trans-	non-SDE
ING5	-0.941579	-0.0752653	cis- & trans-	non-SDE		ENSTGUG00000012651	-0.826993	-0.0736588	cis- & trans-	non-SDE
IQSEC1	-0.542083	-1.22771	cis- & trans-	SDE		ENSTGUG00000012687	0.319631	-0.113106	trans-	non-SDE
IQSEC3	-0.53332	0.573433	trans-	non-SDE		ENSTGUG00000012692	0.0754106	1.44307	trans-	SDE
IRS2	0.310504	-0.217741	trans-	non-SDE		ENSTGUG00000012731	-0.962215	0.0976661	cis- & trans-	non-SDE
ITGB5	0.821644	-0.133684	cis- & trans-	non-SDE		ENSTGUG00000012852	0.62099	-1.29209	trans-	non-SDE
KAT2B	0.127227	-0.550489	trans-	non-SDE		ENSTGUG00000012863	0.819979	0.317747	cis-	non-SDE
KBTBD11	-1.3153	-0.733105	cis- & trans-	non-SDE		ENSTGUG00000012884	1.7983	1.17906	cis-	non-SDE
KCNC2	-0.123499	-1.02858	trans-	non-SDE		ENSTGUG00000012898	-0.546761	0.694533	trans-	non-SDE
KCNK9	-1.86777	0.539223	trans-	non-SDE		ENSTGUG00000013030	-0.518454	0.107745	cis- & trans-	non-SDE
KCTD5	0.353259	-0.38773	cis- & trans-	non-SDE		ENSTGUG00000013036	-0.416239	0.346509	cis- & trans-	non-SDE
KDM1B	-0.509079	0.794156	trans-	non-SDE		ENSTGUG00000013175	-1.51802	-0.602619	cis-	non-SDE
KIAA0247	-0.596402	0.465486	trans-	non-SDE		ENSTGUG00000013397	0.0124863	0.789629	trans-	non-SDE
KIAA0368	0.0558924	-0.722051	trans-	non-SDE		ENSTGUG00000013578	-1.06207	2.27636	trans-	non-SDE
KIAA1045	-0.62215	-0.732925	cis-	non-SDE		ENSTGUG00000013590	-1.90998	0.211337	cis- & trans-	non-SDE
KIAA1143	-1.43607	-0.540945	cis-	non-SDE		ENSTGUG00000013752	-1.14944	1.82615	trans-	SDE
KIAA1430	-0.36496	-0.266208	cis-	non-SDE		ENSTGUG00000013915	5.4971	0.624821	cis- & trans-	non-SDE
KIAA1462	-0.720701	-0.278468	cis-	non-SDE		ENSTGUG00000014399	-2.19539	-1.97106	cis-	non-SDE
KIAA1467	0.696548	0.068574	cis- & trans-	non-SDE		ENSTGUG00000014780	1.0505	1.26317	cis-	non-SDE
KIAA1919	-3.98988	-2.02483	cis-	SDE		ENSTGUG00000014816	3.31199	-1.03033	cis- & trans-	non-SDE
KIF1B	0.279936	-0.920073	trans-	non-SDE		ENSTGUG00000014889	-0.631565	0.778566	trans-	non-SDE
KIFAP3	-0.723766	0.576492	cis- & trans-	non-SDE		ENSTGUG00000014961	0.697202	2.3666	cis- & trans-	SDE
KLHDC3	-0.715354	0.547048	trans-	non-SDE		ENSTGUG00000015518	-4.38986	-0.0643432	cis- & trans-	non-SDE
KLHL22	-0.619811	-0.273359	cis-	non-SDE		ENSTGUG00000015659	0.725192	-0.34166	trans-	non-SDE
LACC1	0.197643	3.23998	trans-	SDE		ENSTGUG00000015938	0.859297	0.362618	cis-	non-SDE
LARP7	-0.638886	-0.0578647	cis- & trans-	non-SDE		ENSTGUG00000015969	-0.106961	0.716816	trans-	non-SDE
LCLAT1	-0.944456	-0.436155	cis-	non-SDE		ENSTGUG00000016023	-2.12319	-1.63084	cis-	non-SDE
LEPROTL1	-1.32253	0.000593308	cis- & trans-	non-SDE		ENSTGUG00000016046	1.84352	0.223583	cis- & trans-	non-SDE
LIPA	1.97985	1.00267	cis- & trans-	SDE		ENSTGUG00000016161	3.1393	1.56446	cis-	non-SDE
LMBR1	-0.364946	0.263075	trans-	non-SDE		ENSTGUG00000016409	-1.50568	0.721944	trans-	non-SDE
LMNB2	-0.0499038	-0.872561	trans-	non-SDE		ENSTGUG00000016447	-1.04252	0.27038	cis- & trans-	non-SDE
LRFN5	-0.00733767	-0.922544	trans-	non-SDE		ENSTGUG00000016566	-2.04482	1.14675	cis- & trans-	non-SDE
LRRC1	-0.602602	0.12787	trans-	non-SDE		ENSTGUG00000016724	-0.723595	0.419836	trans-	non-SDE
LRRC4C	-0.296921	-0.852942	trans-	non-SDE		ENSTGUG00000017237	-0.675296	0.0953365	cis- & trans-	non-SDE
LUC7L3	0.255775	-0.346946	trans-	non-SDE		ENSTGUG00000017273	-0.0681883	1.99787	trans-	SDE
LY86	0.458177	-0.922095	trans-	non-SDE		ENSTGUG00000018295	-0.591312	-0.239431	cis-	non-SDE
MALSU1	-2.00239	0.559715	cis- & trans-	non-SDE		EPB41L2	0.40204	-0.527923	trans-	non-SDE
MAN2A2	-1.2092	-0.498944	cis-	non-SDE		EPG5	1.31501	0.524978	cis- & trans-	non-SDE
MAP1LC3A	-0.934739	0.453136	cis- & trans-	non-SDE		EPHB2	-0.98736	0.520599	trans-	non-SDE
MAP2K5	-1.32294	2.03841	trans-	non-SDE		ERGIC3	1.12245	0.305551	cis- & trans-	non-SDE
MAPK6	0.0629248	-0.206423	trans-	non-SDE		ESRRG	-0.201359	0.726485	trans-	non-SDE
MAPK8IP3	0.0311029	-0.31107	trans-	non-SDE		ETNK1	0.415634	-0.0943409	cis- & trans-	non-SDE
MAPKAP1	-0.274481	0.37508	trans-	non-SDE		ETV1	0.813967	0.80287	cis-	non-SDE
MAT2B	-0.511853	-0.716014	cis-	non-SDE		EXOSC2	-1.44747	-0.451902	cis- & trans-	non-SDE
MCTS1	0.053583	0.671228	trans-	non-SDE		FAIM2	-2.14703	-7.31617	trans-	SDE
MED10	0.626873	0.512725	cis-	non-SDE		FAM174B	1.03316	-1.05985	trans-	non-SDE
MED14	-0.65263	0.41883	trans-	non-SDE		FAM181B	0.603513	0.647847	cis-	non-SDE
MED6	-1.08253	-0.30177	cis-	non-SDE		FAM20B	-0.816471	-0.370698	cis-	non-SDE
MERTK	-0.696474	0.255439	trans-	non-SDE		FAM36A	-1.92893	-0.382098	cis- & trans-	non-SDE
MFN1	-1.128	-0.58948	cis-	non-SDE		FAM89A	0.0428363	0.479495	trans-	non-SDE
MFSD8	-0.296899	1.10286	trans-	non-SDE		FARP1	-0.245377	0.399787	trans-	non-SDE
MICU1	-0.842861	1.15498	trans-	SDE		FASTK	-1.2822	0.602728	trans-	non-SDE
MKRN2	-0.906742	-0.515223	cis-	non-SDE		FBXO2	-1.48325	1.09056	trans-	non-SDE
MMS19	-0.675883	0.067733	cis- & trans-	non-SDE		FBXO28	-2.17691	-1.36265	cis-	non-SDE
MOCS2	0.514915	3.11052	trans-	non-SDE		FBXW4	1.30455	-0.860078	cis- & trans-	non-SDE
MON2	-0.399462	0.380588	trans-	non-SDE		FCHO2	0.234985	-0.314818	trans-	non-SDE
MRPL35	-0.988906	-0.311596	cis-	non-SDE		FGF10	1.02842	-1.08658	trans-	non-SDE
MRPS18A	-0.632824	-0.240737	cis-	non-SDE		FGF14	0.301411	-1.16467	trans-	non-SDE
MRPS33	-0.639306	0.555444	trans-	non-SDE		FGFR2	-1.08496	-0.101451	cis- & trans-	non-SDE
MRPS6	-0.0595878	-0.906414	trans-	non-SDE		FNIP2	-0.999235	-1.31121	cis- & trans-	non-SDE
MSRA	-1.91579	0.35012	cis- & trans-	non-SDE		FSTL5	-0.045482	-0.497563	trans-	non-SDE
MTMR7	-0.604181	0.397463	cis- & trans-	non-SDE		FUBP1	-0.351722	-0.494234	cis-	non-SDE
MTPN	-0.953303	0.0394582	cis- & trans-	non-SDE		FZD4	-0.473248	0.835217	cis- & trans-	non-SDE
MTRR	0.308196	1.76744	trans-	SDE		GABRA2	0.773389	-0.563824	trans-	non-SDE
MYH10	0.68623	0.144504	cis-	non-SDE		GABRA4	0.872268	0.485615	cis-	non-SDE
MYRIP	-1.06929	-0.81616	cis-	non-SDE		GABRG3	0.179369	-2.17614	trans-	SDE
NADK2	2.371	-0.221088	cis- & trans-	non-SDE		GAD65	0.347334	-0.389484	trans-	non-SDE
NAIF1	-2.605	-0.0458719	cis- & trans-	non-SDE		GALNT2	0.0823842	-0.808197	trans-	non-SDE
NAPG	-0.640346	0.129392	cis- & trans-	non-SDE		GAPDH	0.0652284	0.320456	trans-	non-SDE
NAV1	0.0141458	-0.972614	trans-	non-SDE		GART	-1.70376	-0.273969	cis- & trans-	non-SDE
NAV3	-0.0276155	-1.49828	trans-	non-SDE		GAS2	-1.69506	-1.43195	cis-	non-SDE
NCEH1	-3.56561	-0.805444	cis- & trans-	non-SDE		GBE1	-1.07427	0.559162	cis- & trans-	non-SDE
NCOA4	-0.901238	-0.107304	cis- & trans-	non-SDE		GDA	0.352084	-0.992659	trans-	non-SDE
NDUFA6	-1.9174	-0.678826	cis- & trans-	non-SDE		GGACT	-1.55631	-0.459723	cis-	non-SDE
NDUFAF2	-0.257576	0.147007	trans-	non-SDE		GK5	-0.174908	1.08996	trans-	non-SDE
NECAP1	-0.651719	0.0290779	cis- & trans-	non-SDE		GLDC	0.70472	0.624911	cis-	non-SDE
NIM1K	-0.710387	-0.922174	cis-	non-SDE		GLRA2	-2.60643	-0.524727	cis- & trans-	non-SDE
NINJ2	-1.1144	1.07596	trans-	non-SDE		GLRB	0.698847	-0.186955	trans-	non-SDE
NKAIN4	-1.5702	-0.550723	cis-	non-SDE		GLUL	0.982593	1.28983	cis-	non-SDE
NLK	-0.0477563	-0.855772	trans-	non-SDE		GLYR1	0.288904	-0.284819	trans-	non-SDE
NOL11	-0.774456	0.26967	trans-	non-SDE		GMDS	0.853897	0.496803	cis-	non-SDE
NP_001129952.1	0.317585	-0.740531	trans-	non-SDE		GMFB	0.153347	-0.0972408	trans-	non-SDE
NPDC1	1.16055	0.93357	cis-	non-SDE		GMPS	-0.926291	-0.172042	cis- & trans-	non-SDE
NR2F1	-0.263594	-2.00544	trans-	SDE		GNA11	-0.0343889	-0.802476	trans-	non-SDE
NSRP1	0.341252	-0.455636	trans-	non-SDE		GNAQ	0.305045	-0.885999	trans-	non-SDE
NTRK2	0.0560175	-0.640466	trans-	non-SDE		GNG10	-0.85212	-1.51544	cis- & trans-	SDE
NUDCD1	-1.16972	0.194232	cis- & trans-	non-SDE		GNS	0.976394	0.174149	cis- & trans-	non-SDE
OGFRL1	-0.509618	-0.371315	cis-	non-SDE		GOLGB1	0.821061	0.344594	cis-	non-SDE
OSTC	-0.575983	0.222334	trans-	non-SDE		GOLPH3	0.583068	-0.204793	trans-	non-SDE
PAFAH1B1	-0.764128	0.161926	trans-	non-SDE		GPATCH11	0.0707023	1.48203	trans-	SDE
PALLD	0.707786	-0.101814	cis- & trans-	non-SDE		GPBP1	1.27833	0.352999	cis-	non-SDE
PANX2	-0.573106	0.175481	trans-	non-SDE		GPR37L1	-0.731642	0.222913	cis- & trans-	non-SDE
PAQR9	-0.300052	0.366768	trans-	non-SDE		GRB14	-1.12796	-0.390432	cis-	non-SDE
PCDH17	-0.329054	-1.59249	trans-	SDE		GRB2	0.357602	0.189977	cis-	non-SDE
PCGF3	0.12642	-0.743099	trans-	non-SDE		GRIA2	0.389323	-0.500193	cis- & trans-	non-SDE
PCYT1A	-0.180855	0.691043	trans-	non-SDE		GRIA4	-0.28859	-1.44576	trans-	SDE
PDE4B	0.902104	-0.43231	cis- & trans-	non-SDE		GRIN2A	-0.610254	0.373794	trans-	non-SDE
PDK1	-0.593567	-0.514339	cis-	non-SDE		GRINA	0.734195	0.870091	cis-	non-SDE
PEX26	-1.45109	0.292055	trans-	non-SDE		GRM1	0.36949	-0.143702	trans-	non-SDE
PFKP	-0.304363	0.547927	trans-	non-SDE		GTF2H1	0.640263	-0.416972	trans-	non-SDE
PFN2	0.949509	-0.412271	cis- & trans-	non-SDE		GTF2H5	-1.34691	-0.994473	cis-	non-SDE
PGD	-0.0442482	0.888141	trans-	non-SDE		GULP1	-0.628897	1.31628	trans-	non-SDE
PHYHIPL	-0.321091	0.368213	trans-	non-SDE		H1F0	0.0248968	-2.20124	trans-	SDE
PIGF	-0.463154	0.216942	trans-	non-SDE		HDAC3	-0.551062	0.142234	cis- & trans-	non-SDE
PIK3R1	0.565651	-0.785453	trans-	non-SDE		HDAC4	-0.923495	-0.703717	cis-	non-SDE
PLA2G3	0.175617	0.823956	trans-	non-SDE		HMGCR	0.566542	-0.262404	cis- & trans-	non-SDE
PLD1	-1.63445	-0.581147	cis-	non-SDE		HMGCS1	-0.778146	-2.3906	trans-	SDE
PLXDC2	0.211514	-0.242202	cis- & trans-	non-SDE		HNRNPAB	-0.0497866	-0.361523	trans-	non-SDE
PMM2	-1.68973	-0.413988	cis-	non-SDE		HNRNPDL	1.13156	0.926613	cis-	non-SDE
POFUT1	-0.962587	0.594083	cis- & trans-	non-SDE		HPRT1	-0.562006	0.40787	trans-	non-SDE
POLE4	-0.855938	0.266567	cis- & trans-	non-SDE		HSF2	0.821474	0.330177	cis-	non-SDE
POLK	2.83292	2.76754	cis-	SDE		HSPBAP1	-1.20211	-0.635113	cis-	non-SDE
PPAP2A	0.0256396	0.531721	trans-	non-SDE		HTATSF1	0.689003	0.277237	cis-	non-SDE
PPFIBP1	-0.604847	-0.932073	cis-	non-SDE		HTR1D	1.38192	0.86485	cis-	non-SDE
PPME1	-0.298263	0.281618	trans-	non-SDE		IDH1	1.22399	0.742147	cis- & trans-	non-SDE
PPP1R12B	-0.780039	0.361822	trans-	non-SDE		IDNK	0.751504	0.457137	cis-	non-SDE
PPP1R2	-1.14682	0.464922	cis- & trans-	non-SDE		IFT140	1.36877	-0.0233533	cis- & trans-	non-SDE
PPP2R2D	-0.472888	-0.275595	cis-	non-SDE		IGFBP2	-0.510946	0.420498	trans-	non-SDE
PPP2R3B	-0.681842	1.47677	trans-	non-SDE		IGFBP7	-6.36727	-0.0651509	cis- & trans-	non-SDE
PPP2R4	-1.11579	0.095808	cis- & trans-	non-SDE		IL18	-5.48992	-1.27623	cis- & trans-	non-SDE
PPP3R1	-0.275285	-0.94814	trans-	non-SDE		ILKAP	-0.968417	-0.983654	cis-	non-SDE
PRDX1	-0.0573516	-1.53449	trans-	non-SDE		INIP	1.08782	0.864934	cis-	non-SDE
PRKAA1	1.63417	2.10652	cis-	SDE		INPP5A	0.00487541	-0.341654	trans-	non-SDE
PRKAR2B	0.0235844	-0.879389	trans-	non-SDE		IRF2BP2	0.182679	-0.567336	trans-	non-SDE
PROSC	-1.18015	-0.313807	cis-	non-SDE		IRF2BPL	1.06428	-0.382352	trans-	non-SDE
PSMA4	0.618982	0.240883	cis-	non-SDE		ITIH2	0.798286	2.13768	trans-	SDE
PSMC3	-1.27458	0.330389	cis- & trans-	non-SDE		JAG2	1.10064	-0.609601	cis- & trans-	non-SDE
PSMD8	6.4709	0.258985	cis- & trans-	non-SDE		JARID2	-0.27571	0.300041	trans-	non-SDE
PTPDC1	-0.774828	-0.355811	cis-	non-SDE		KBTBD11	-1.07551	-1.20978	cis-	non-SDE
PTPN12	-2.333	0.283254	cis- & trans-	non-SDE		KCNG1	0.226204	-0.735687	trans-	non-SDE
PTPRN	-0.365474	0.477079	trans-	non-SDE		KCNK15	0.372292	-0.66115	trans-	non-SDE
PTPRN2	-1.02411	-0.0752269	cis- & trans-	non-SDE		KCTD10	-1.45827	-1.19043	cis-	non-SDE
RAB3GAP2	-0.559286	0.145855	trans-	non-SDE		KIAA0141	-0.518782	-0.364593	cis-	non-SDE
RABL3	-0.0198384	0.816474	trans-	non-SDE		KIAA0368	0.0348006	-0.465399	trans-	non-SDE
RABL6	-0.384036	-0.339122	cis-	non-SDE		KIAA1045	0.0362089	-0.989874	trans-	non-SDE
RAD51AP1	-1.45339	-0.758443	cis-	non-SDE		KIAA1143	-1.15796	-0.426794	cis-	non-SDE
RAI14	0.713176	-1.3364	trans-	non-SDE		KIF1B	0.201476	-0.584207	cis- & trans-	non-SDE
RALGAPA1	-0.33463	0.586931	trans-	non-SDE		KIF2A	0.533343	0.11434	cis-	non-SDE
RANBP3	-0.202699	0.87944	trans-	non-SDE		KLHL14	-5.23347	0.254576	cis- & trans-	non-SDE
RAP1A	-1.13359	-0.431326	cis- & trans-	non-SDE		KLHL2	0.212658	-0.568021	trans-	non-SDE
RAPGEF5	0.36061	-0.799218	trans-	non-SDE		KLHL20	0.179245	-0.710457	trans-	non-SDE
RASGEF1B	1.83405	0.749634	cis-	non-SDE		KLHL22	0.752044	-0.368365	trans-	non-SDE
RCAN2	-0.387924	-0.0844496	cis- & trans-	non-SDE		KLHL5	0.572107	-0.232193	trans-	non-SDE
RCN2	-1.09027	0.232169	trans-	non-SDE		LAPTM4A	1.0314	0.0267395	cis- & trans-	non-SDE
REEP3	-0.848312	0.386431	cis- & trans-	non-SDE		LARP1	0.454486	-0.139795	trans-	non-SDE
RGS7BP	0.433247	0.472558	cis-	non-SDE		LCP1	0.435969	-0.713869	trans-	non-SDE
RIMKLB	0.580656	-0.709552	trans-	non-SDE		LIAS	1.24951	0.787384	cis-	non-SDE
RNF10	-1.29438	0.387107	cis- & trans-	non-SDE		LIN7A	-0.184294	-1.18843	trans-	non-SDE
RNF214	-1.4448	-0.324772	cis- & trans-	non-SDE		LIPA	1.35803	0.418971	cis- & trans-	non-SDE
RNF219	-0.512111	-0.1565	cis-	non-SDE		LMBRD2	0.34997	-0.292261	trans-	non-SDE
RNF223	2.11576	0.927465	cis-	non-SDE		LMO2	-0.138648	0.732716	trans-	non-SDE
RNPS1	0.368272	0.321829	cis-	non-SDE		LMO7	-0.652926	-1.65844	trans-	SDE
RPA3OS	-0.874754	0.441886	trans-	non-SDE		LONP2	-0.466896	0.166491	trans-	non-SDE
RPL36	0.3392	-0.967603	trans-	non-SDE		LRCH1	0.302891	-0.313174	trans-	non-SDE
RPP38	-1.44149	-0.166101	cis- & trans-	non-SDE		LRP6	1.52572	0.969024	cis-	non-SDE
RPS27L	1.72989	1.02427	cis-	SDE		LSAMP	-0.627811	-0.422697	cis-	non-SDE
RPS6	3.97089	0.0541343	cis- & trans-	non-SDE		LYPD1	-0.167891	-1.84785	trans-	SDE
RTCB	-1.71695	-0.896595	cis-	non-SDE		MAFB	3.544	2.88527	cis-	SDE
RWDD1	1.52444	-0.103091	cis- & trans-	non-SDE		MAGI3	-0.728772	-0.782655	cis-	non-SDE
SARM1	-1.7596	-0.347572	cis-	non-SDE		MALSU1	-1.99525	0.446253	cis- & trans-	non-SDE
SBDS	0.0756135	-0.236616	trans-	non-SDE		MANEAL	0.353536	-0.250575	cis- & trans-	non-SDE
SCAMP1	0.195873	-0.178168	trans-	non-SDE		MAP1LC3A	-1.2397	0.49748	cis- & trans-	non-SDE
SCAMP5	-1.08818	-0.291415	cis-	non-SDE		MAP2K5	-1.61032	3.0839	trans-	SDE
SCG3	-1.12407	-0.292354	cis-	non-SDE		MAP4K3	0.80834	0.190381	cis- & trans-	non-SDE
SEC11C	-0.383502	-0.384373	cis-	non-SDE		MAPK10	0.0888788	-0.737203	trans-	non-SDE
SEMA5A	1.51163	1.24014	cis-	non-SDE		MAPK8IP3	0.0358523	-0.299353	trans-	non-SDE
SEPP1	-0.770907	-1.25346	cis-	SDE		MAPKAP1	-1.10511	0.444015	trans-	non-SDE
SERGEF	-1.01868	0.602309	trans-	non-SDE		MARCH1	0.000378323	-1.01709	trans-	non-SDE
SESTD1	0.128536	0.544611	trans-	non-SDE		MBP	0.0777167	0.678502	trans-	non-SDE
SETD9	0.350706	-0.705523	trans-	non-SDE		MCMBP	-1.52436	-0.638786	cis-	non-SDE
SF3B6	-3.09715	0.333655	cis- & trans-	non-SDE		MCTP1	0.253878	1.03472	trans-	non-SDE
SFI1	-0.767145	-0.759596	cis-	non-SDE		MCTS1	-0.0307748	0.948305	trans-	non-SDE
SFT2D2	-2.37202	-3.34362	cis- & trans-	SDE		MDH2	-0.274801	0.675169	trans-	non-SDE
SGMS1	0.456563	-0.485787	trans-	non-SDE		MED6	-1.11197	0.0306309	cis- & trans-	non-SDE
SH3GLB1	-2.6708	0.334007	cis- & trans-	non-SDE		MEI4	-1.11259	-0.123586	cis-	non-SDE
SKI	0.484396	-0.80482	trans-	non-SDE		MEMO1	-1.00102	-0.96962	cis-	SDE
SLAMF1	-4.39873	-0.0691026	cis- & trans-	non-SDE		MERTK	-0.578539	0.593208	trans-	non-SDE
SLC13A3	-1.94784	0.811979	trans-	non-SDE		MESDC1	1.35102	0.392246	cis-	non-SDE
SLC25A16	-2.99602	-0.74367	cis-	non-SDE		MFAP3L	-0.358398	0.583169	trans-	non-SDE
SLC25A24	-1.32377	-0.0920573	cis- & trans-	non-SDE		MICU1	-0.667348	0.805393	trans-	non-SDE
SLC32A1	0.00983183	0.54272	trans-	non-SDE		MICU3	-0.590959	-0.177562	cis-	non-SDE
SLC4A10	-0.967905	-0.297229	cis-	non-SDE		MIER3	0.260482	-0.590431	trans-	non-SDE
SLC9A6	-0.324813	0.152341	trans-	non-SDE		MIF4GD	-0.352639	0.473305	trans-	non-SDE
SLITRK4	-1.57592	-0.682874	cis-	non-SDE		MINOS1	-1.35389	-0.0142818	cis- & trans-	non-SDE
SLITRK5	1.33957	-2.0625	trans-	SDE		MMD	-0.21786	0.164969	trans-	non-SDE
SLMO2	-0.752998	0.151887	cis- & trans-	non-SDE		MMD2	1.28311	-0.148609	cis- & trans-	non-SDE
SMC5	-0.518994	-0.484548	cis-	non-SDE		MMP24	0.0976056	0.825673	trans-	non-SDE
SMG7	-0.837588	-0.127664	cis- & trans-	non-SDE		MOCS2	0.277559	2.77663	trans-	non-SDE
SMPD4	-3.41591	-0.00813129	cis- & trans-	non-SDE		MPLKIP	0.615981	-0.538328	trans-	non-SDE
SMPDL3A	-0.67353	0.430959	trans-	non-SDE		MRPL35	-1.02677	-0.440334	cis-	non-SDE
SNORD50	-0.281869	-1.7639	trans-	non-SDE		MRPS34	0.309452	1.06463	trans-	non-SDE
SNRNP40	-2.14974	0.953966	trans-	non-SDE		MRPS7	-0.165433	0.189514	trans-	non-SDE
SNRPA1	-4.52501	0.36127	cis- & trans-	non-SDE		MTRF1L	0.894213	-0.632664	trans-	non-SDE
SNX13	-1.05852	0.0459287	cis- & trans-	non-SDE		MYH10	0.492822	0.20573	cis-	non-SDE
SNX30	-0.413095	0.9336	trans-	non-SDE		MZT1	1.26891	0.981185	cis-	non-SDE
SPECC1L	1.77412	0.396888	cis-	non-SDE		NAA35	0.956993	-0.615657	cis- & trans-	non-SDE
SPTAN1	-0.73255	0.206941	trans-	non-SDE		NADK2	1.62653	0.2105	cis- & trans-	non-SDE
SSBP3	0.545726	-1.03617	trans-	non-SDE		NAPG	-0.906235	-0.0487381	cis- & trans-	non-SDE
ST8SIA4	1.373	0.357359	cis- & trans-	non-SDE		NAV3	-0.0461188	-1.0344	trans-	non-SDE
ST8SIA5	0.246086	3.09724	trans-	SDE		NCBP1	0.893961	-0.776914	cis- & trans-	non-SDE
ST8SIA6	-1.34413	0.841999	cis- & trans-	non-SDE		NCEH1	-1.36314	-0.51933	cis- & trans-	non-SDE
STARD4	-2.59361	0.0923608	cis- & trans-	non-SDE		NCL	0.0296419	-0.763183	trans-	non-SDE
STK11IP	-0.579491	-0.248538	cis-	non-SDE		NDNF	0.284821	1.50545	trans-	SDE
STX8	4.30669	1.7874	cis-	SDE		NDUFA10	-0.358865	0.789534	trans-	non-SDE
SUCLA2	-0.259428	0.32355	trans-	non-SDE		NDUFA6	-1.5022	-0.209737	cis- & trans-	non-SDE
SUDS3	-0.421945	0.352324	trans-	non-SDE		NEFL	-2.36732	-2.04474	cis-	SDE
SV2C	0.707399	0.201178	cis-	non-SDE		NEUROD6	0.337143	-1.26525	trans-	non-SDE
SYBU	-0.534454	0.101581	trans-	non-SDE		NID1	1.34778	0.498328	cis-	non-SDE
TBCE	0.272098	-0.907031	trans-	non-SDE		NIM1K	-0.581941	-0.266826	cis-	non-SDE
TBL1XR1	-0.312571	-1.35047	trans-	SDE		NINJ1	0.930207	-0.161852	cis- & trans-	non-SDE
TCEA2	-0.58156	0.798565	trans-	non-SDE		NINJ2	-0.903727	0.53561	cis- & trans-	non-SDE
TCP11L1	-0.931181	0.253344	cis- & trans-	non-SDE		NME2	-0.0419678	-0.758835	trans-	non-SDE
TDRP	-0.485358	0.623991	trans-	non-SDE		NONO	1.23469	0.973753	cis-	non-SDE
TECPR1	0.637319	-0.407579	trans-	non-SDE		NP_001129952.1	0.3081	-0.599587	trans-	non-SDE
TEX2	0.754855	0.0570014	cis- & trans-	non-SDE		NPDC1	0.981407	0.698254	cis-	non-SDE
TGFBR1	-0.0606946	-0.561501	trans-	non-SDE		NPY	0.669253	-0.99058	trans-	non-SDE
TGFBR2	2.18348	1.05542	cis-	non-SDE		NPY2R	0.509627	-0.988776	trans-	non-SDE
tgu-mir-125-2	-1.98617	-1.62487	cis-	SDE		NRXN1	0.572587	-0.367714	trans-	non-SDE
THBS4	-0.321975	1.08486	trans-	non-SDE		NSA2	0.638622	0.25124	cis- & trans-	non-SDE
THOC7	-2.27658	0.255808	cis- & trans-	non-SDE		NSMAF	-0.307417	0.496959	trans-	non-SDE
THY1	0.0230873	2.13888	trans-	SDE		NTRK2	0.0990835	-0.627583	trans-	non-SDE
TIMM17A	0.00706785	0.918928	trans-	non-SDE		NTS	0.601873	-1.38561	trans-	non-SDE
TIMMDC1	-1.78557	-0.102901	cis- & trans-	non-SDE		NUDT9	-0.390953	-0.0884963	cis-	non-SDE
TMCO3	-0.485936	0.183184	trans-	non-SDE		NUP37	-0.064015	0.709475	trans-	non-SDE
TMEM183A	-0.276278	0.564855	trans-	non-SDE		ODZ1	-0.344921	-1.29491	trans-	non-SDE
TMEM222	-1.26709	0.411933	cis- & trans-	non-SDE		PACRGL	-1.00854	0.0675903	cis- & trans-	non-SDE
TMEM234	1.11594	-1.14335	trans-	non-SDE		PALLD	0.787466	-0.220117	cis- & trans-	non-SDE
TMEM55A	-0.758071	0.4945	cis- & trans-	non-SDE		PARP1	0.248518	0.086762	cis-	non-SDE
TMEM67	-2.50221	-1.03307	cis-	non-SDE		PCCA	-1.23837	-0.0743543	cis- & trans-	non-SDE
TNK2	-0.44085	0.221319	trans-	non-SDE		PCDH17	-0.177088	-1.86146	trans-	SDE
TNKS2	-0.361457	-0.340862	cis-	non-SDE		PCDH8	0.082097	-1.11838	trans-	non-SDE
TOLLIP	0.275909	-0.0925083	trans-	non-SDE		PCF11	-1.18255	-0.859946	cis-	non-SDE
TP53INP1	-1.9325	-0.69822	cis- & trans-	non-SDE		PCGF6	-0.832145	0.657836	trans-	non-SDE
TPM3	-0.471344	0.0713231	trans-	non-SDE		PCMT1	-2.89443	0.428156	cis- & trans-	non-SDE
TRAK1	-0.857415	-0.434382	cis-	non-SDE		PDCD6	-0.567551	0.408321	trans-	non-SDE
TRAPPC13	-0.350868	-0.448578	cis-	non-SDE		PDE2A	0.964103	-0.205947	trans-	non-SDE
TRERF1	-1.13765	0.170481	trans-	non-SDE		PDE8B	1.03385	-0.589653	trans-	non-SDE
TSEN15	-3.22405	-0.412935	cis-	non-SDE		PDGFA	0.954107	-0.381616	trans-	non-SDE
TSPAN3	-0.757714	0.711676	trans-	SDE		PDGFRA	1.64753	-0.259167	cis- & trans-	non-SDE
TTC8	-0.539003	0.0805367	trans-	non-SDE		PDIA4	-0.494789	0.193861	trans-	non-SDE
TUSC5	-0.145899	-1.34788	trans-	SDE		PDIK1L	0.574278	-0.248172	trans-	non-SDE
TXN	4.12269	0.257277	cis- & trans-	non-SDE		PDP1	-0.859847	0.378957	trans-	non-SDE
TXNDC12	-2.238	1.22135	trans-	non-SDE		PDXK	-0.694954	0.295231	trans-	non-SDE
UBAP2	1.04557	-0.082211	cis- & trans-	non-SDE		PEMT	1.32165	1.57906	cis-	SDE
UBE2G1	1.80961	1.17225	cis-	non-SDE		PEX14	-0.909547	-0.165175	cis-	non-SDE
UBE2H	2.28641	0.486545	cis- & trans-	non-SDE		PFN2	1.54665	-0.594023	cis- & trans-	non-SDE
UBE2V1	-4.85882	0.0153491	cis- & trans-	non-SDE		PGAM5	-1.21176	-0.572424	cis-	non-SDE
UBE4B	-0.722212	0.116537	cis- & trans-	non-SDE		PGBD5	0.20038	-0.781503	trans-	non-SDE
UBLCP1	-0.557069	0.441161	trans-	non-SDE		PGM5	1.65422	0.0482864	cis- & trans-	non-SDE
UBR2	0.00790523	-0.610508	trans-	non-SDE		PHB	0.776998	-1.33651	trans-	non-SDE
UCHL5	-1.37052	0.37437	cis- & trans-	non-SDE		PHB2	1.21149	1.47816	cis-	SDE
UGDH	0.918932	0.255559	cis-	non-SDE		PHLPP2	2.04308	1.639	cis-	non-SDE
UHRF2	1.29997	-0.512163	trans-	non-SDE		PHPT1	0.780178	-0.0538894	cis- & trans-	non-SDE
ULK1	-3.32273	0.725494	cis- & trans-	non-SDE		PIP5K1C	-0.757791	-0.536547	cis-	non-SDE
UQCRC2	1.73702	1.14275	cis-	SDE		PITPNM3	0.0352206	-1.59325	trans-	SDE
USE1	-4.32434	-0.0810047	cis- & trans-	non-SDE		PLCL2	-0.169911	-0.883716	trans-	non-SDE
USP34	0.1131	-0.766685	trans-	non-SDE		PLEKHD1	-1.37343	-0.618924	cis-	non-SDE
USP35	-0.969692	0.61546	trans-	non-SDE		PLK2	1.11448	0.113925	cis- & trans-	non-SDE
USP46	-0.792392	-0.264541	cis- & trans-	non-SDE		PLXNC1	-1.23249	-1.81893	cis-	SDE
UTP15	1.1409	0.375271	cis-	non-SDE		PMM2	-1.56383	0.660269	trans-	non-SDE
UTS2B	0.52876	2.78936	trans-	SDE		POLB	0.855087	0.593885	cis-	non-SDE
VAMP1	0.514836	3.24785	trans-	SDE		POLE4	-0.385096	0.375601	trans-	non-SDE
VDAC1	-0.103064	0.47583	trans-	non-SDE		POLK	3.0724	1.96724	cis-	SDE
VDAC2	-0.577099	0.260626	trans-	non-SDE		POMGNT1	-1.2771	-0.36076	cis-	non-SDE
VLDLR	0.275756	-0.757696	trans-	non-SDE		PPFIA1	0.504411	-0.576698	trans-	non-SDE
VPS26A	-1.26054	0.151373	trans-	non-SDE		PPFIA4	-1.09681	-0.0631328	cis- & trans-	non-SDE
VPS39	-2.34239	-1.81817	cis-	SDE		PPIF	-1.18667	0.799664	trans-	non-SDE
VPS41	-1.11875	0.182988	trans-	non-SDE		PPP1CC	0.53766	0.0432748	cis- & trans-	non-SDE
VPS54	-2.56555	0.103781	cis- & trans-	non-SDE		PPP1R12B	-0.848756	-0.398945	cis-	non-SDE
VTI1A	-2.19944	0.123153	cis- & trans-	non-SDE		PPP2R2B	0.660742	0.716077	cis-	non-SDE
WDR12	1.38678	0.22684	cis-	non-SDE		PPP2R3B	-0.63486	1.19202	trans-	non-SDE
WDR17	0.809225	-0.755897	trans-	non-SDE		PPT1	0.728456	-0.152525	cis- & trans-	non-SDE
WDR7	-2.29537	0.277536	trans-	non-SDE		PRDX1	-0.185732	-1.06285	trans-	non-SDE
WDR70	-0.629847	-1.19929	cis- & trans-	non-SDE		PRELP	4.11748	3.60228	cis-	SDE
WDR73	-1.2492	0.38035	cis- & trans-	non-SDE		PRKAA1	1.61405	2.27021	cis-	SDE
YPEL1	-1.82256	-0.549726	cis-	non-SDE		PRKAR2B	0.11886	-0.83371	trans-	non-SDE
YPEL2	-1.00458	-0.18416	cis- & trans-	non-SDE		PROSC	-0.788737	-0.650977	cis-	non-SDE
YRDC	-2.1322	-0.836972	cis-	non-SDE		PSMD1	-0.189346	0.339933	trans-	non-SDE
ZBTB18	-1.34247	-1.19497	cis-	SDE		PTPLAD1	-0.321217	0.337091	trans-	non-SDE
ZFAND6	-1.84931	-0.625283	cis-	non-SDE		PTPLB	0.70279	-0.553825	trans-	non-SDE
ZMAT5	-3.18586	-1.60258	cis-	non-SDE		PTPRD	-0.0452908	-0.742344	trans-	non-SDE
ZMYM6NB	-0.163068	1.79312	trans-	SDE		PTPRR	0.458989	-0.614233	trans-	non-SDE
ZNF385B	-0.192821	0.924509	trans-	non-SDE		PTTG1IP	0.913231	0.432899	cis-	non-SDE
ZNF385D	-0.222344	0.615243	trans-	non-SDE		PVALB-2	-0.372298	1.53252	trans-	SDE
ZNF814	-1.59464	0.0259875	cis- & trans-	non-SDE		QARS	-1.48121	-0.0931668	cis- & trans-	non-SDE
						QPCT	-1.29137	-1.36872	cis-	SDE
						RAB27A	-0.693947	0.241574	trans-	non-SDE
						RAB33B	-0.940867	-0.52025	cis-	non-SDE
						RAB3C	0.191346	-0.692851	trans-	non-SDE
						RAB3IL1	-1.07721	-0.424063	cis-	non-SDE
						RAB7A	0.468377	0.244202	cis-	non-SDE
						RAD21	0.352738	-0.33931	trans-	non-SDE
						RAD51AP1	-1.28098	-0.847886	cis-	non-SDE
						RAF1	-1.24222	-1.02987	cis-	non-SDE
						RALYL	0.593659	-0.918678	cis- & trans-	non-SDE
						RANBP3	0.144638	1.78839	trans-	non-SDE
						RANBP3L	0.269202	-1.93734	trans-	SDE
						RAP1A	-0.494648	-0.21693	cis-	non-SDE
						RAPGEF5	-0.0714393	-0.684885	trans-	non-SDE
						RASA3	0.136239	-1.0029	trans-	non-SDE
						RBBP5	0.176521	-1.65805	trans-	non-SDE
						RBFOX1	-0.409235	0.510186	trans-	non-SDE
						RBM12	0.350211	0.245389	cis-	non-SDE
						RBM39	0.855868	0.188301	cis-	non-SDE
						RCOR1	0.070008	0.829852	trans-	non-SDE
						REEP5	1.20349	0.0985425	cis- & trans-	non-SDE
						RFC3	2.13541	0.943829	cis-	non-SDE
						RFK	0.343039	-0.156069	trans-	non-SDE
						RGMB	1.5222	1.35743	cis-	SDE
						RGP1	0.246869	-0.943487	trans-	non-SDE
						RHOB	-0.102866	0.673191	trans-	non-SDE
						RHOBTB3	-1.03843	-0.224064	cis-	non-SDE
						RIC3	-1.19893	-0.403971	cis- & trans-	non-SDE
						RIMBP2	0.220752	-0.336192	trans-	non-SDE
						RIMS2	0.1294	-0.742325	trans-	non-SDE
						RIT1	-1.30342	-0.350473	cis-	non-SDE
						RNF182	-1.11887	-1.09015	cis-	non-SDE
						RNF214	-1.24274	-0.312887	cis-	non-SDE
						RNF223	1.31026	1.06117	cis-	non-SDE
						RPA1	-0.941477	-0.378162	cis-	non-SDE
						RPF2	-1.44374	0.475447	trans-	non-SDE
						RPL30	-0.669702	-0.200325	cis-	non-SDE
						RPP38	-0.633697	-0.351725	cis-	non-SDE
						RTN1	0.790844	-0.609711	cis- & trans-	non-SDE
						RUVBL1	0.07408	0.368763	trans-	non-SDE
						RWDD1	1.12315	0.0311239	cis- & trans-	non-SDE
						RWDD3	-1.04687	0.584852	trans-	non-SDE
						SAP130	0.306214	-0.348951	trans-	non-SDE
						SAR1B	-0.932627	0.396662	trans-	non-SDE
						SARS	1.44978	1.08823	cis-	non-SDE
						SAV1	1.48305	0.416796	cis-	non-SDE
						SCAMP5	-0.613911	-0.390435	cis-	non-SDE
						SCLY	-1.14065	0.292083	trans-	non-SDE
						SCN1A	-0.235535	0.702138	trans-	non-SDE
						SCPEP1	0.91003	0.328776	cis- & trans-	non-SDE
						SDCCAG8	-0.19791	-1.06433	trans-	non-SDE
						SEC31A	0.369971	-0.277168	trans-	non-SDE
						SEPP1	-0.019419	-1.25512	trans-	SDE
						SERGEF	-0.00939794	1.69085	trans-	non-SDE
						SERINC1	0.976525	0.541561	cis-	non-SDE
						SERINC3	-0.451283	0.201794	trans-	non-SDE
						SEZ6L	0.210171	-0.820083	trans-	non-SDE
						SF3B6	-1.33305	0.358695	cis- & trans-	non-SDE
						SFI1	0.26162	0.0911043	cis-	non-SDE
						SFRP2	1.08767	-1.05973	trans-	non-SDE
						SH3GL2	0.191589	-0.285601	trans-	non-SDE
						SHC3	0.172819	-1.17475	trans-	non-SDE
						SHOC2	0.0112477	-0.847049	trans-	non-SDE
						SKI	0.303768	-0.587087	trans-	non-SDE
						SLC13A3	-0.89355	2.43527	trans-	non-SDE
						SLC16A6	-0.796365	1.66957	trans-	non-SDE
						SLC18B1	1.33532	0.859365	cis-	non-SDE
						SLC20A2	-0.590843	0.43818	trans-	non-SDE
						SLC25A16	-2.41695	-0.407237	cis-	non-SDE
						SLC2A12	0.392198	1.74536	trans-	SDE
						SLC2A13	0.186557	-0.764949	trans-	non-SDE
						SLC30A5	0.812398	0.407037	cis-	non-SDE
						SLC30A6	-0.976385	-0.798692	cis-	non-SDE
						SLC35B3	0.685589	-0.219349	trans-	non-SDE
						SLC38A4	1.3065	1.95492	cis-	non-SDE
						SLC44A1	-0.903617	-0.529203	cis-	non-SDE
						SLC4A3	0.364222	-0.459202	trans-	non-SDE
						SLC6A11	0.949684	0.494	cis-	non-SDE
						SLC6A13	0.247052	1.70775	trans-	non-SDE
						SLC9A2	-0.0887675	1.53524	trans-	non-SDE
						SLC9A7	-0.77503	-0.316991	cis-	non-SDE
						SLITRK4	-0.998704	-0.711628	cis-	non-SDE
						SLITRK5	1.72812	-2.07374	cis- & trans-	SDE
[truncated: 117 more rows]

## Sheet: Fig 4D
	HVC				RA
[truncated: 11 more rows]

## Sheet: S4 Fig HVC
Gene	OZ1	OZ2	OZ3	OZ4	ZO1	ZO2	ZO3	ZO4	OZ average	OZ average
[truncated: 5,848 more rows]

[truncated: 5 more sheets: S4 Fig RA, S5 Fig, S6 Fig A HVC, S6 Fig A RA, S6 Fig B]
