# Supplementary material for: Transcriptional regulatory divergence underpinning species-specific learned vocalization in songbirds
Source: PLoS Biol. 2019 Nov 13;17(11):e3000476. doi: 10.1371/journal.pbio.3000476 (PMC6853299; doi:10.1371/journal.pbio.3000476)
Supplement: S4 Data — (XLSX) [file pbio.3000476.s012.xlsx]

## Sheet: Fig 5A HVC-cis
Category	GO ID	GO Term	Genes	adj_pval
CC	GO:0097458	neuron part	22987, 841, 598, 5373, 25924, 192683, 1496, 9568, 130074, 10486, 23136, 4628, 680, 57282, 998, 23098, 2182	0.617997
CC	GO:0030054	cell junction	22987, 84135, 598, 192683, 1496, 9568, 8496, 60312, 8476, 57608, 7458, 23136, 3417, 23384, 3190, 998, 23098, 2191, 23137	0.633847
CC	GO:0043005	neuron projection	22987, 841, 23136, 4628, 57282, 680, 1496, 9568, 998, 130074, 23098	0.67741
CC	GO:0005829	cytosol	841, 55844, 5373, 1027, 1496, 51065, 5685, 51606, 55168, 7358, 10921, 5562, 1977, 3417, 7048, 23098, 598, 9759, 80351, 501, 9814, 401541, 89846, 27430, 9482, 7458, 4628, 10007, 998	0.678795
CC	GO:0044456	synapse part	10486, 22987, 598, 23136, 4628, 1496, 192683, 9568	0.681089
CC	GO:1990904	ribonucleoprotein complex	55168, 55759, 51318, 7458, 1977, 55954, 3190, 51065, 5685, 998	0.683938
CC	GO:0044297	cell body	841, 5373, 4628, 57282, 680, 998, 2182	0.688656
CC	GO:0030658	transport vesicle membrane	22987, 29106, 598, 192683	0.694735
CC	GO:0005815	microtubule organizing center	91147, 841, 84861, 598, 57600, 80351, 23384, 9814, 80212, 998	0.696151
CC	GO:0031252	cell leading edge	8476, 89846, 23136, 4628, 1496, 998, 2191	0.698656
CC	GO:0030529	intracellular ribonucleoprotein complex	55168, 55759, 51318, 7458, 1977, 55954, 3190, 51065, 5685, 998	0.699269
CC	GO:0005773	vacuole	2799, 1027, 54749, 192683, 51606, 22906, 114790, 153020, 23339, 9482, 5337, 1509, 998	0.701747
CC	GO:0070847	core mediator complex	10001, 84246	0.703217
CC	GO:0099503	secretory vesicle	22987, 29106, 598, 25924, 192683, 998, 10396	0.706313
CC	GO:0005654	nucleoplasm	51493, 841, 116461, 1027, 51065, 5685, 84246, 7358, 10921, 5562, 22926, 10635, 3190, 9324, 23137, 51426, 84135, 138639, 55759, 55954, 1876, 9759, 401541, 10001, 10472, 57600, 7385	0.70788
CC	GO:0015629	actin cytoskeleton	8476, 10486, 55917, 4628, 9759, 25924, 23384, 3190, 1496	0.708248
CC	GO:0070161	anchoring junction	57608, 7458, 3417, 3190, 1496, 8496, 998, 2191, 60312	0.708367
CC	GO:0042641	actomyosin	8476, 4628, 9759	0.710005
CC	GO:0005912	adherens junction	57608, 7458, 3417, 3190, 1496, 8496, 998, 2191, 60312	0.712154
CC	GO:0019867	outer membrane	841, 55669, 598, 23098, 2182	0.715289
CC	GO:0031968	organelle outer membrane	841, 55669, 598, 23098, 2182	0.716876
CC	GO:0031966	mitochondrial membrane	55168, 841, 55669, 598, 51318, 8034, 7385, 23098, 2182	0.720813
CC	GO:0005739	mitochondrion	11212, 841, 598, 5163, 8034, 501, 2230, 55168, 22906, 79693, 27430, 55669, 51318, 3417, 4628, 23098, 7385, 2182	0.726525
CC	GO:0005764	lysosome	114790, 23339, 9482, 5337, 2799, 54749, 1509, 51606	0.728219
CC	GO:0000323	lytic vacuole	114790, 23339, 9482, 5337, 2799, 54749, 1509, 51606	0.728219
CC	GO:0016281	eukaryotic translation initiation factor 4F complex	7458, 1977	0.737202
CC	GO:0099501	exocytic vesicle membrane	22987, 598, 192683	0.740556
CC	GO:0030672	synaptic vesicle membrane	22987, 598, 192683	0.740556
CC	GO:0005911	cell-cell junction	8476, 57608, 7458, 23136, 3417, 23384, 3190, 1496, 8496, 998	0.741577
CC	GO:0044429	mitochondrial part	55168, 841, 55669, 598, 51318, 5163, 8034, 501, 2230, 7385, 23098, 2182	0.746587
CC	GO:0015630	microtubule cytoskeleton	841, 598, 80351, 80212, 9814, 91147, 10472, 84861, 4628, 57600, 23384, 998, 23098	0.748764
CC	GO:0005741	mitochondrial outer membrane	841, 55669, 598, 23098, 2182	0.772669
CC	GO:0045202	synapse	10486, 22987, 22839, 598, 23136, 4628, 9759, 25924, 1496, 192683, 9568, 23098	0.802469
BP	GO:0019050	suppression by virus of host apoptotic process	841, 598	0.951225
BP	GO:0039526	modulation by virus of host apoptotic process	841, 598	0.951225
BP	GO:0006915	apoptotic process	841, 598, 54469, 5163, 9759, 1027, 51065, 89846, 79886, 9037, 10921, 22926, 5562, 23136, 57600, 7048, 3190, 998, 2191	0.953319
BP	GO:0009225	nucleotide-sugar metabolic process	7358, 5373, 10007	0.956966
BP	GO:1902589	single-organism organelle organization	841, 598, 1027, 401541, 10486, 8476, 91147, 89846, 84861, 23339, 55669, 9037, 9482, 23136, 4628, 23384, 998, 23137	0.959539
BP	GO:0030029	actin filament-based process	8476, 10486, 89846, 9037, 23136, 4628, 25924, 23384, 998	0.96239
BP	GO:0044531	modulation of programmed cell death in other organism	841, 598	0.9625
BP	GO:0052150	modulation by symbiont of host apoptotic process	841, 598	0.9625
BP	GO:0044532	modulation of apoptotic process in other organism	841, 598	0.9625
BP	GO:0052248	modulation of programmed cell death in other organism involved in symbiotic interaction	841, 598	0.9625
BP	GO:0052040	modulation by symbiont of host programmed cell death	841, 598	0.9625
BP	GO:0052433	modulation by organism of apoptotic process in other organism involved in symbiotic interaction	841, 598	0.9625
BP	GO:0007049	cell cycle	598, 55844, 1876, 1027, 51065, 9814, 5685, 401541, 91147, 84861, 5562, 1977, 4628, 23384, 998, 2191, 23137	0.962722
BP	GO:0051823	regulation of synapse structural plasticity	1496, 998	0.963696
BP	GO:0043067	regulation of programmed cell death	841, 598, 54469, 9759, 1027, 51065, 89846, 9037, 10921, 22926, 5562, 3190, 998, 23098, 2191	0.964248
BP	GO:0030036	actin cytoskeleton organization	8476, 10486, 89846, 9037, 23136, 4628, 23384, 998	0.964333
BP	GO:1903047	mitotic cell cycle process	84861, 598, 1977, 1876, 55844, 4628, 1027, 51065, 9814, 5685, 23137	0.964594
BP	GO:0044770	cell cycle phase transition	84861, 1977, 1876, 55844, 1027, 51065, 9814, 5685	0.964744
BP	GO:0006013	mannose metabolic process	4122, 5373	0.965149
BP	GO:0008630	intrinsic apoptotic signaling pathway in response to DNA damage	598, 57600, 3190, 51065	0.965216
BP	GO:0042981	regulation of apoptotic process	841, 598, 54469, 9759, 1027, 51065, 89846, 9037, 10921, 22926, 5562, 3190, 998, 23098, 2191	0.966949
BP	GO:0007346	regulation of mitotic cell cycle	84861, 598, 1977, 1027, 51065, 5685, 998, 23137	0.96702
BP	GO:0006914	autophagy	23339, 55669, 598, 5562, 1977, 1509, 51606	0.967176
BP	GO:0001701	in utero embryonic development	51493, 689, 841, 598, 4628, 7048	0.96726
BP	GO:0000278	mitotic cell cycle	84861, 598, 1977, 1876, 55844, 4628, 1027, 51065, 9814, 5685, 998, 23137	0.967316
BP	GO:0009108	coenzyme biosynthetic process	27430, 5163, 8034, 2182	0.9674
BP	GO:0022402	cell cycle process	598, 55844, 1876, 1027, 51065, 9814, 5685, 401541, 91147, 84861, 5562, 1977, 4628, 998, 2191, 23137	0.968653
BP	GO:0051196	regulation of coenzyme metabolic process	5562, 5163, 9759	0.968941
BP	GO:0051193	regulation of cofactor metabolic process	5562, 5163, 9759	0.968941
BP	GO:0043068	positive regulation of programmed cell death	89846, 841, 598, 10921, 22926, 9759, 1027, 51065, 998, 2191	0.969203
BP	GO:0006140	regulation of nucleotide metabolic process	10486, 114, 5562, 9759, 9568	0.969965
BP	GO:0007097	nuclear migration	4628, 998	0.970193
BP	GO:0060537	muscle tissue development	10472, 5562, 4628, 9759, 7048, 998	0.970654
BP	GO:0008219	cell death	841, 598, 54469, 5163, 9759, 1027, 51065, 89846, 79886, 9037, 10921, 22926, 5562, 23136, 57600, 7048, 3190, 998, 2191, 23098	0.971039
BP	GO:0033668	negative regulation by symbiont of host apoptotic process	841, 598	0.971381
BP	GO:0052490	negative regulation by organism of programmed cell death in other organism involved in symbiotic interaction	841, 598	0.971381
BP	GO:0052041	negative regulation by symbiont of host programmed cell death	841, 598	0.971381
BP	GO:0051186	cofactor metabolic process	27430, 5562, 5163, 8034, 3417, 9759, 2182	0.971819
BP	GO:0071850	mitotic cell cycle arrest	1027, 2191	0.971867
BP	GO:0044772	mitotic cell cycle phase transition	84861, 1977, 1876, 55844, 1027, 51065, 9814, 5685	0.972099
BP	GO:1901135	carbohydrate derivative metabolic process	10486, 22906, 114, 7358, 4122, 5562, 5373, 9759, 2799, 10007, 80351, 54928, 9568, 7385	0.972109
BP	GO:0040023	establishment of nucleus localization	4628, 998	0.97226
BP	GO:0007093	mitotic cell cycle checkpoint	84861, 598, 1027, 51065	0.972386
BP	GO:0014706	striated muscle tissue development	10472, 5562, 4628, 9759, 7048, 998	0.972711
BP	GO:1901137	carbohydrate derivative biosynthetic process	10486, 22906, 114, 7358, 4122, 5562, 5373, 10007, 80351, 9568	0.97319
BP	GO:0051726	regulation of cell cycle	91147, 84861, 598, 5562, 1977, 1027, 51065, 5685, 998, 2191, 23137	0.973401
BP	GO:0006790	sulfur compound metabolic process	27430, 5163, 3417, 2799, 54928, 2182	0.97346
BP	GO:0007041	lysosomal transport	22906, 23339, 9482	0.973486
BP	GO:0097305	response to alcohol	841, 598, 5562, 7048	0.973627
BP	GO:0097193	intrinsic apoptotic signaling pathway	598, 5163, 57600, 3190, 51065	0.973997
BP	GO:1900542	regulation of purine nucleotide metabolic process	10486, 114, 5562, 9759, 9568	0.97422
BP	GO:0010564	regulation of cell cycle process	91147, 84861, 1027, 51065, 5685, 998, 2191, 23137	0.974435
BP	GO:0051129	negative regulation of cellular component organization	91147, 84861, 9037, 598, 80351, 192683, 998, 2191	0.97459
BP	GO:0097194	execution phase of apoptosis	841, 598, 2191	0.974622
BP	GO:0008333	endosome to lysosome transport	22906, 23339, 9482	0.974774
BP	GO:0010941	regulation of cell death	841, 598, 54469, 9759, 1027, 51065, 89846, 9037, 10921, 22926, 5562, 3190, 998, 23098, 2191	0.974817
BP	GO:0032446	protein modification by small protein conjugation	84246, 84861, 7326, 9759, 80351, 3190, 23609, 5685, 998, 23137	0.974993
BP	GO:0005996	monosaccharide metabolic process	4122, 5562, 5163, 5373, 10007, 680	0.975005
BP	GO:0019318	hexose metabolic process	4122, 5562, 5163, 5373, 10007, 680	0.975022
BP	GO:0030030	cell projection organization	91147, 89846, 138639, 9037, 5337, 139065, 23136, 9759, 4628, 1496, 998, 23098, 2182	0.975065
BP	GO:0044712	single-organism catabolic process	91147, 10858, 5337, 5562, 3417, 9759, 10007, 501, 1509, 2166	0.975074
BP	GO:0051983	regulation of chromosome segregation	84861, 998, 23137	0.975191
BP	GO:0045761	regulation of adenylate cyclase activity	10486, 114, 9568	0.975384
BP	GO:0006388	tRNA splicing, via endonucleolytic cleavage and ligation	51493, 116461	0.975648
BP	GO:0031279	regulation of cyclase activity	10486, 114, 9568	0.975713
BP	GO:0012501	programmed cell death	841, 598, 54469, 5163, 9759, 1027, 51065, 89846, 79886, 9037, 10921, 22926, 5562, 23136, 57600, 7048, 3190, 998, 2191, 23098	0.976104
BP	GO:0061061	muscle structure development	10472, 5562, 8538, 4628, 9759, 7048, 1496, 998	0.976178
BP	GO:0009894	regulation of catabolic process	5562, 3417, 9759, 1027, 5685, 998, 2191	0.976259
BP	GO:0051339	regulation of lyase activity	10486, 114, 9568	0.976722
BP	GO:0006919	activation of cysteine-type endopeptidase activity involved in apoptotic process	841, 1027, 51065	0.976722
BP	GO:0045786	negative regulation of cell cycle	91147, 84861, 598, 5562, 1027, 51065, 2191	0.97722
BP	GO:0006732	coenzyme metabolic process	27430, 5562, 5163, 8034, 3417, 9759, 2182	0.978917
BP	GO:0043065	positive regulation of apoptotic process	89846, 841, 598, 10921, 22926, 9759, 1027, 51065, 998, 2191	0.980851
BP	GO:0010942	positive regulation of cell death	89846, 841, 598, 10921, 22926, 9759, 1027, 51065, 998, 2191	0.983039
BP	GO:0005975	carbohydrate metabolic process	22906, 7358, 4122, 5562, 5163, 3417, 5373, 9759, 10007, 680, 80351, 54928	0.990518
MF	GO:0019899	enzyme binding	841, 598, 55917, 7326, 9759, 25924, 80351, 1027, 9814, 10486, 114790, 89846, 27430, 9482, 22926, 5562, 1977, 7048, 998, 2191	0.993357
BP	GO:0009226	nucleotide-sugar biosynthetic process	7358, 5373, 10007	0.997241
BP	GO:0051128	regulation of cellular component organization	841, 1027, 1496, 192683, 10396, 91147, 84861, 23136, 7048, 3190, 2191, 23098, 23137, 598, 9759, 80351, 60312, 89846, 9037, 9482, 5337, 139065, 57600, 4628, 998, 2182	0.998465
BP	GO:0044723	single-organism carbohydrate metabolic process	22906, 4122, 5562, 5163, 3417, 5373, 9759, 10007, 680, 80351, 54928	0.999675
MF	GO:0000287	magnesium ion binding	8476, 167359, 3417, 54928, 10396	0.99969
MF	GO:0008656	cysteine-type endopeptidase activator activity involved in apoptotic process	1027, 51065	0.999987
MF	GO:0031435	mitogen-activated protein kinase kinase kinase binding	7048, 998	0.999987
MF	GO:0003779	actin binding	10486, 23136, 4628, 25924, 1496, 60312	1

## Sheet: Fig 5A HVC-trans
Category	GO ID	GO Term	Genes	adj_pval
CC	GO:0070382	exocytic vesicle	51138, 84062, 140679, 9522, 51305, 23335, 6843, 7416, 7417, 5798	0.00859894
CC	GO:0008021	synaptic vesicle	51138, 84062, 140679, 9522, 51305, 23335, 6843, 7416, 7417, 5798	0.0112892
CC	GO:0044456	synapse part	10243, 3747, 9522, 5577, 6843, 2891, 440073, 57689, 7416, 7417, 51138, 84062, 140679, 23017, 490, 51305, 23335, 9478, 5798, 4915, 93664	0.0115424
CC	GO:0098793	presynapse	51138, 84062, 140679, 3747, 9522, 51305, 23335, 6843, 7416, 7417, 5798, 4915, 93664	0.0200565
CC	GO:0045202	synapse	10243, 3747, 9522, 5577, 6843, 2891, 440073, 57689, 7416, 7417, 51138, 84062, 140679, 10479, 23017, 490, 51305, 23335, 9478, 5798, 4915, 93664	0.0261157
CC	GO:0033267	axon part	84062, 140679, 3747, 10479, 5048, 6843, 1393, 23095, 5798, 4915, 23162	0.0306697
CC	GO:0045211	postsynaptic membrane	10243, 84062, 3747, 23017, 2891, 9478, 440073, 57689, 4915, 93664	0.0734035
CC	GO:0097060	synaptic membrane	10243, 84062, 3747, 23017, 490, 2891, 9478, 440073, 57689, 4915, 93664	0.111528
CC	GO:0043679	axon terminus	140679, 3747, 10479, 6843, 1393, 5798, 4915	0.122901
CC	GO:0044306	neuron projection terminus	140679, 3747, 10479, 6843, 1393, 5798, 4915	0.17687
CC	GO:0031988	membrane-bounded vesicle	5577, 1393, 2289, 7060, 10924, 51138, 3485, 64849, 537, 5226, 3251, 27072, 2891, 10099, 10575, 445, 51125, 140679, 7070, 3181, 5214, 56990, 7170, 9980, 55313, 5048, 6843, 7416, 7417, 9847, 2762, 6709, 2786, 54472, 51305, 23095, 5798, 23392, 1267, 3732, 23041, 9522, 55870, 2776, 5052, 55207, 79109, 9559, 84062, 8803, 490, 23335, 396, 4338, 529, 10188, 55638, 93664, 10598	0.330525
CC	GO:0030133	transport vesicle	51138, 84062, 140679, 9522, 51305, 23335, 6843, 7416, 7417, 5798, 23392	0.33916
CC	GO:0015630	microtubule cytoskeleton	27072, 5577, 79718, 1877, 5048, 5607, 1393, 9847, 55207, 51119, 6709, 10575, 6919, 6905, 50487, 6497, 23095, 55638, 89796, 144577, 23392, 1267, 123016	0.402537
CC	GO:0098794	postsynapse	10243, 84062, 3747, 23017, 5577, 2891, 9478, 440073, 57689, 4915, 93664	0.426927
CC	GO:0097458	neuron part	10243, 3747, 5577, 5048, 6843, 7416, 1393, 7417, 51138, 51305, 9478, 5798, 23095, 10461, 9522, 2776, 23162, 445, 84062, 140679, 7070, 10479, 490, 23335, 4915, 93664	0.452627
CC	GO:0005654	nucleoplasm	23582, 4660, 221656, 7025, 26064, 25926, 3005, 9410, 26610, 115426, 9282, 55743, 2289, 55809, 5534, 133383, 256471, 51138, 54472, 1849, 6497, 10440, 10466, 23304, 1267, 9937, 84081, 51701, 8850, 55870, 9522, 79718, 1877, 51119, 79109, 9736, 4552, 8498, 51747, 80205, 10575, 64426, 6919, 8453, 28227, 5597, 3181, 55638, 93664	0.45519
CC	GO:0031968	organelle outer membrane	445, 6843, 7416, 7417, 518, 89795, 1267	0.456523
CC	GO:0016023	cytoplasmic, membrane-bounded vesicle	27072, 9522, 6843, 2891, 7416, 1393, 9847, 7417, 5052, 79109, 10575, 51138, 84062, 140679, 51305, 23335, 10188, 5798, 23095, 55638, 93664, 23392, 1267	0.457994
CC	GO:0016469	proton-transporting two-sector ATPase complex	23041, 529, 537, 518	0.461058
CC	GO:0030424	axon	84062, 140679, 3747, 10479, 5048, 6843, 1393, 23095, 5798, 4915, 23162	0.462627
CC	GO:0005829	cytosol	4660, 5577, 158, 5534, 50650, 51138, 5130, 23304, 51428, 5226, 3251, 27072, 978, 5607, 9736, 28985, 4552, 8498, 10575, 445, 1718, 7070, 440, 8453, 5597, 5214, 7170, 123016, 9980, 766, 5048, 6843, 2762, 6709, 55114, 54472, 1849, 10466, 8854, 51701, 23041, 8660, 23348, 5052, 79109, 3162, 9559, 84062, 396, 4338, 529, 4915, 10598, 5295	0.469399
CC	GO:0019867	outer membrane	445, 6843, 7416, 7417, 518, 89795, 1267	0.470207
CC	GO:0005773	vacuole	9980, 27072, 64771, 9522, 2776, 6843, 1393, 57020, 55207, 25851, 256471, 445, 84062, 9559, 50487, 10479, 401548, 529, 10188, 537, 5798, 23392, 4915, 7046	0.470384
CC	GO:0098589	membrane region	3162, 7436, 7070, 23017, 5577, 490, 7416, 10188, 7417, 7046	0.478049
BP	GO:0071375	cellular response to peptide hormone stimulus	445, 8850, 5577, 529, 537, 1393, 9847, 8660, 5295, 2786	0.485537
BP	GO:0044708	single-organism behavior	7060, 3251, 7436, 6905, 2257, 5577, 5048, 7416, 1393, 26050, 4915, 1267, 27253	0.487216
BP	GO:0043434	response to peptide hormone	445, 8850, 3485, 5577, 529, 537, 1393, 9847, 8660, 5798, 5295, 2786	0.496228
BP	GO:0048666	neuron development	3251, 7025, 2776, 5048, 57689, 26050, 23162, 6709, 84062, 7070, 7436, 6905, 10479, 396, 5597, 6497, 4915, 145581, 1267, 8846, 123016	0.499621
BP	GO:0006793	phosphorus metabolic process	10243, 5577, 26610, 158, 5534, 7060, 10924, 50487, 537, 5130, 5226, 3251, 978, 79718, 5607, 23162, 2259, 7070, 7436, 56647, 2257, 28227, 5597, 5214, 55313, 55861, 5048, 6709, 5281, 54472, 134510, 1849, 518, 7046, 1267, 10461, 259230, 51701, 23041, 8850, 55870, 2776, 57689, 8660, 5052, 84062, 4338, 10188, 4915, 5295	0.504974
BP	GO:0007409	axonogenesis	7070, 6905, 10479, 396, 5048, 26050, 4915, 23162, 145581, 1267, 6709, 123016	0.507842
BP	GO:0035556	intracellular signal transduction	3747, 5577, 5048, 440073, 7417, 6709, 55114, 5534, 133383, 285282, 9771, 51060, 50650, 54472, 537, 1849, 23304, 7046, 10461, 79750, 253959, 51701, 55870, 57689, 5607, 23348, 8660, 5052, 55207, 79109, 23162, 2259, 1718, 3162, 84062, 8453, 2257, 396, 10123, 10188, 5597, 4915, 151126, 5295	0.507857
BP	GO:1901699	cellular response to nitrogen compound	1282, 3747, 8850, 5577, 2776, 1393, 9847, 8660, 2786, 445, 529, 537, 3181, 4915, 23304, 5295	0.509106
CC	GO:0099501	exocytic vesicle membrane	84062, 140679, 9522, 6843	0.509157
CC	GO:0030672	synaptic vesicle membrane	84062, 140679, 9522, 6843	0.509157
CC	GO:0005768	endosome	9980, 27072, 9522, 1393, 57020, 55207, 84062, 9559, 10479, 401548, 529, 10188, 537, 5798, 23392, 4915, 7046	0.515789
BP	GO:0007399	nervous system development	7025, 3747, 5048, 6709, 9771, 6905, 23017, 6497, 7046, 89796, 145581, 1267, 8854, 3251, 1282, 23648, 2776, 57689, 8660, 26050, 79109, 23162, 2259, 64426, 140679, 84062, 7436, 7070, 8745, 10479, 2257, 490, 4815, 396, 5597, 4915, 8846, 123016	0.515856
BP	GO:0055085	transmembrane transport	3747, 7416, 1393, 9847, 7417, 10367, 256471, 51305, 64849, 537, 10440, 518, 55002, 55670, 56666, 777, 23041, 2891, 8660, 2259, 140679, 7070, 2257, 10479, 490, 529	0.516524
BP	GO:0071417	cellular response to organonitrogen compound	445, 1282, 8850, 5577, 529, 537, 1393, 9847, 8660, 23304, 4915, 5295, 2786	0.517451
BP	GO:0033673	negative regulation of kinase activity	84062, 7070, 8850, 55861, 5577, 2776, 1849, 57689, 8660	0.521107
BP	GO:0048667	cell morphogenesis involved in neuron differentiation	3251, 5048, 26050, 23162, 6709, 84062, 7436, 7070, 6905, 10479, 396, 4915, 145581, 1267, 123016	0.529139
BP	GO:0045184	establishment of protein localization	9980, 3747, 5048, 9847, 91942, 5534, 26297, 23463, 401548, 537, 9478, 10466, 10440, 5798, 7046, 55670, 27072, 777, 23041, 9522, 2776, 57020, 8660, 5052, 166379, 8498, 10575, 51125, 9559, 7436, 25782, 529, 55638, 93664, 5295, 123016	0.529165
BP	GO:0030534	adult behavior	6905, 2257, 5048, 1393, 26050, 1267, 27253	0.530787
BP	GO:0006796	phosphate-containing compound metabolic process	10243, 5577, 26610, 158, 5534, 7060, 10924, 50487, 537, 5130, 5226, 3251, 978, 79718, 5607, 23162, 2259, 7070, 7436, 56647, 2257, 28227, 5597, 5214, 55313, 55861, 5048, 6709, 5281, 54472, 134510, 1849, 518, 7046, 1267, 10461, 259230, 51701, 23041, 8850, 55870, 2776, 57689, 8660, 5052, 84062, 4338, 10188, 4915, 5295	0.534713
BP	GO:1902582	single-organism intracellular transport	55670, 2776, 5048, 9847, 5052, 5534, 51125, 84062, 3162, 23463, 50487, 9478, 10440, 518, 23095, 7046, 5295	0.539245
BP	GO:0051641	cellular localization	10243, 9980, 5048, 9847, 27253, 6709, 91942, 5534, 54472, 23463, 50487, 537, 9478, 10466, 23095, 518, 10440, 5798, 7046, 55670, 27072, 84081, 23041, 2776, 5052, 55207, 8498, 166379, 2259, 10575, 51125, 140679, 9559, 3162, 84062, 7070, 25782, 3181, 55638, 93664, 5295, 123016	0.544528
BP	GO:1902600	hydrogen ion transmembrane transport	23041, 10479, 529, 537, 518, 55002	0.547841
BP	GO:1901653	cellular response to peptide	445, 8850, 5577, 529, 537, 1393, 9847, 8660, 5295, 2786	0.553132
BP	GO:0015031	protein transport	9980, 3747, 5048, 9847, 91942, 5534, 26297, 23463, 401548, 537, 9478, 10466, 10440, 5798, 7046, 55670, 27072, 777, 23041, 9522, 2776, 8660, 57020, 5052, 166379, 8498, 51125, 9559, 25782, 529, 55638, 93664, 5295, 123016	0.554347
BP	GO:1901698	response to nitrogen compound	3251, 1282, 3747, 8850, 5577, 2776, 1393, 9847, 8660, 2786, 445, 3162, 440, 3485, 529, 537, 5798, 3181, 4915, 23304, 5295	0.554551
BP	GO:0043087	regulation of GTPase activity	253959, 2776, 5048, 440073, 8660, 23348, 55114, 6709, 50650, 9771, 7070, 26297, 25782, 396, 10188, 4915, 123016	0.555592
CC	GO:0030054	cell junction	10243, 56666, 3747, 9522, 55870, 2891, 6843, 57689, 23348, 5052, 6709, 55114, 51138, 84062, 7070, 23017, 10188, 9478, 5798, 93664, 5214, 7046, 10598, 5295, 51400	0.557188
BP	GO:0010243	response to organonitrogen compound	3251, 1282, 3747, 8850, 5577, 1393, 9847, 8660, 2786, 445, 3162, 440, 3485, 529, 537, 5798, 4915, 23304, 5295	0.558535
BP	GO:0007417	central nervous system development	8854, 3251, 1282, 3747, 23648, 2776, 5048, 26050, 8660, 23162, 79109, 64426, 140679, 7436, 8745, 23017, 490, 6497, 4915, 1267, 123016	0.561398
CC	GO:0005741	mitochondrial outer membrane	445, 6843, 7416, 7417, 518, 1267	0.564139
CC	GO:0098590	plasma membrane region	10243, 3747, 2891, 440073, 57689, 9847, 23162, 84062, 3162, 7070, 3485, 23017, 490, 529, 9478, 4915, 93664, 123016	0.568565
CC	GO:0098857	membrane microdomain	3162, 7070, 23017, 5577, 490, 7416, 7417, 7046	0.569165
BP	GO:0060041	retina development in camera-type eye	1282, 7070, 490, 6497, 4915, 10461, 123016	0.569957
CC	GO:0031300	intrinsic component of organelle membrane	55670, 51125, 10440, 10367, 259230, 29906	0.570184
BP	GO:0031175	neuron projection development	3251, 7025, 5048, 57689, 26050, 23162, 6709, 84062, 7436, 7070, 6905, 10479, 396, 5597, 4915, 145581, 1267, 8846, 123016	0.571593
CC	GO:0005740	mitochondrial envelope	51650, 23041, 5577, 6843, 7416, 7417, 10367, 91942, 445, 64968, 65260, 10440, 518, 10061, 1267	0.574184
CC	GO:0043209	myelin sheath	7070, 8803, 7416, 7417, 5052, 1267	0.574295
CC	GO:0045121	membrane raft	3162, 7070, 23017, 5577, 490, 7416, 7417, 7046	0.576451
CC	GO:1904115	axon cytoplasm	84062, 5048, 23095	0.577124
BP	GO:0048812	neuron projection morphogenesis	3251, 5048, 26050, 23162, 6709, 84062, 7436, 7070, 6905, 10479, 396, 4915, 145581, 1267, 123016	0.577524
BP	GO:0007610	behavior	3251, 5577, 2776, 5048, 1393, 7416, 26050, 27253, 166379, 7060, 7436, 6905, 2257, 4915, 1267	0.578244
BP	GO:0030182	neuron differentiation	8854, 3251, 7025, 2776, 5048, 57689, 26050, 23162, 6709, 84062, 7070, 7436, 6905, 10479, 23017, 396, 5597, 6497, 4915, 7046, 145581, 1267, 8846, 123016	0.578484
CC	GO:0005774	vacuolar membrane	25851, 256471, 84062, 9559, 27072, 10479, 9522, 529, 6843, 2776, 537, 4915, 55207	0.579545
CC	GO:0036477	somatodendritic compartment	10243, 3747, 5577, 2776, 5048, 1393, 23162, 445, 84062, 140679, 7070, 10479, 490, 5798	0.582107
BP	GO:1901701	cellular response to oxygen-containing compound	8854, 1282, 3747, 8850, 5577, 2776, 1393, 9847, 8660, 5052, 2786, 91942, 9450, 445, 490, 529, 537, 5798, 4915, 23304, 5295, 259230	0.58462
CC	GO:0099503	secretory vesicle	51138, 84062, 140679, 9522, 51305, 23335, 6843, 7416, 1393, 7417, 5798	0.584735
BP	GO:0000904	cell morphogenesis involved in differentiation	3251, 5048, 57689, 26050, 23162, 6709, 84062, 7436, 7070, 6905, 10479, 396, 4915, 7046, 145581, 1267, 10461, 123016	0.591565
BP	GO:0030900	forebrain development	8854, 3251, 140679, 3747, 5048, 2776, 6497, 26050, 4915, 23162, 1267, 123016	0.591774
BP	GO:0032940	secretion by cell	27072, 3747, 777, 9522, 6843, 5048, 1393, 8660, 91942, 84062, 140679, 3162, 26297, 50487, 537, 5798, 55638, 93664, 4915, 10461	0.59385
BP	GO:1902580	single-organism cellular localization	55670, 10243, 2776, 5048, 9847, 5052, 5534, 2259, 51125, 84062, 3162, 23463, 50487, 25782, 9478, 10440, 518, 23095, 93664, 7046, 5295, 123016	0.595718
BP	GO:0032870	cellular response to hormone stimulus	7025, 8850, 5577, 1393, 9847, 8660, 9282, 344838, 2786, 445, 440, 3485, 490, 529, 537, 5295	0.596934
BP	GO:0034220	ion transmembrane transport	3747, 777, 23041, 2891, 1393, 7416, 8660, 7417, 10367, 2259, 7070, 10479, 2257, 490, 51305, 64849, 529, 537, 518, 55002	0.600113
BP	GO:0061564	axon development	7070, 6905, 10479, 396, 5048, 26050, 4915, 23162, 145581, 1267, 6709, 123016	0.605665
BP	GO:1901700	response to oxygen-containing compound	8854, 1282, 3747, 8850, 5577, 2776, 1393, 8660, 9847, 5052, 91942, 2786, 9450, 445, 3162, 440, 3485, 490, 529, 537, 5798, 4915, 7046, 23304, 1267, 5295, 259230	0.606562
CC	GO:0019866	organelle inner membrane	51650, 64968, 23041, 5577, 7416, 7417, 10440, 518, 1267, 84823, 91942, 10367	0.606698
BP	GO:0008104	protein localization	10243, 9980, 3747, 5048, 9847, 91942, 5534, 26297, 54472, 23463, 401548, 537, 9478, 10466, 10440, 5798, 7046, 55670, 27072, 777, 23041, 9522, 2776, 57020, 8660, 5052, 23162, 166379, 8498, 10575, 1718, 51125, 9559, 7436, 25782, 529, 55638, 93664, 5295, 123016	0.608059
BP	GO:1901652	response to peptide	445, 8850, 3485, 5577, 529, 537, 1393, 9847, 8660, 5798, 5295, 2786	0.609247
BP	GO:0009719	response to endogenous stimulus	3251, 1282, 51701, 7025, 3747, 8850, 5577, 1393, 9847, 8660, 9282, 344838, 2786, 445, 1718, 3162, 440, 3485, 2257, 490, 529, 537, 5798, 6497, 4915, 7046, 23304, 5295	0.609346
CC	GO:0032589	neuron projection membrane	3747, 490, 23162	0.612371
BP	GO:0071495	cellular response to endogenous stimulus	1282, 51701, 7025, 8850, 5577, 1393, 9847, 8660, 9282, 344838, 2786, 445, 440, 3485, 2257, 490, 529, 537, 6497, 4915, 7046, 23304, 5295	0.614306
CC	GO:0005743	mitochondrial inner membrane	51650, 64968, 23041, 5577, 7416, 7417, 10440, 518, 1267, 91942, 10367	0.625069
BP	GO:0051649	establishment of localization in cell	9980, 5048, 9847, 91942, 6709, 5534, 23463, 50487, 9478, 10466, 23095, 10440, 5798, 518, 7046, 55670, 27072, 84081, 23041, 2776, 5052, 166379, 8498, 2259, 51125, 140679, 9559, 3162, 84062, 7070, 25782, 3181, 93664, 5295	0.627342
BP	GO:0009725	response to hormone	7025, 8850, 5577, 1393, 9847, 8660, 9282, 344838, 2786, 445, 1718, 440, 3485, 490, 529, 537, 5798, 5295	0.636921
BP	GO:0043010	camera-type eye development	8854, 1282, 7070, 490, 6497, 7046, 4915, 10461, 123016	0.636984
BP	GO:0098916	anterograde trans-synaptic signaling	766, 777, 5048, 2891, 1393, 7416, 26050, 27253, 2259, 84062, 140679, 2257, 23095, 4915, 93664, 145581, 1267	0.63841
BP	GO:0007268	chemical synaptic transmission	766, 777, 5048, 2891, 1393, 7416, 26050, 27253, 2259, 84062, 140679, 2257, 23095, 4915, 93664, 145581, 1267	0.63841
BP	GO:0099537	trans-synaptic signaling	766, 777, 5048, 2891, 1393, 7416, 26050, 27253, 2259, 84062, 140679, 2257, 23095, 4915, 93664, 145581, 1267	0.63841
BP	GO:0099536	synaptic signaling	766, 777, 5048, 2891, 1393, 7416, 26050, 27253, 2259, 84062, 140679, 2257, 23095, 4915, 93664, 145581, 1267	0.63841
CC	GO:0005739	mitochondrion	51650, 26064, 5577, 6843, 56942, 7416, 158, 7417, 84457, 91942, 10367, 5534, 64968, 10440, 518, 23095, 10061, 1267, 85865, 23041, 5052, 445, 8803, 10479, 529, 65260, 55638, 8846	0.640048
MF	GO:0015078	hydrogen ion transmembrane transporter activity	140679, 23041, 10479, 529, 537, 518, 55002	0.644733
BP	GO:0007050	cell cycle arrest	8872, 1718, 8850, 8453, 28227, 1877, 115426, 7046	0.646449
BP	GO:0070887	cellular response to chemical stimulus	7025, 3747, 5577, 5048, 1393, 9282, 9847, 344838, 91942, 2786, 9450, 7060, 3485, 537, 6497, 5798, 23304, 7046, 51428, 259230, 8854, 1282, 51701, 8850, 2776, 5607, 57689, 8660, 5052, 51119, 445, 3162, 440, 8453, 10479, 2257, 490, 396, 529, 3181, 4915, 5295	0.648532
BP	GO:0006469	negative regulation of protein kinase activity	84062, 7070, 8850, 55861, 5577, 2776, 1849, 57689	0.649769
BP	GO:0048699	generation of neurons	8854, 3251, 7025, 2776, 5048, 57689, 26050, 23162, 6709, 84062, 7070, 7436, 6905, 10479, 23017, 396, 5597, 6497, 7046, 89796, 4915, 145581, 1267, 8846, 123016	0.652092
BP	GO:0097164	ammonium ion metabolic process	10924, 50487, 5048, 5130, 259230	0.665415
BP	GO:0050790	regulation of catalytic activity	4660, 55861, 5577, 5048, 440073, 26610, 55114, 6709, 9771, 50650, 26297, 1849, 9478, 7046, 51400, 253959, 8850, 2776, 5607, 57689, 23348, 8660, 23162, 4552, 10575, 1718, 84062, 7436, 7070, 56647, 28227, 25782, 396, 10188, 4915, 10598, 5295, 123016	0.667924
BP	GO:0016358	dendrite development	3251, 84062, 7436, 10479, 5048, 5597, 26050	0.674008
BP	GO:0032868	response to insulin	8850, 3485, 529, 537, 9847, 8660, 5798, 5295	0.680132
BP	GO:0006811	ion transport	766, 3747, 7416, 1393, 7417, 10367, 50487, 51305, 64849, 537, 518, 55002, 56666, 777, 23041, 2891, 8660, 51076, 2259, 140679, 7070, 2257, 10479, 490, 529, 4915	0.685969
BP	GO:0071230	cellular response to amino acid stimulus	445, 1282, 23304, 4915	0.68813
BP	GO:0050890	cognition	9980, 7436, 5577, 5048, 7416, 1393, 4915, 123016	0.690041
BP	GO:0006464	cellular protein modification process	10243, 221656, 5577, 26610, 55743, 115426, 2289, 5534, 7060, 51138, 23463, 537, 6497, 23304, 57494, 79718, 5607, 23162, 9736, 2259, 51125, 7070, 7436, 8453, 56647, 2257, 28227, 25782, 58505, 5597, 29906, 55313, 55861, 57558, 5048, 6709, 5281, 54472, 134510, 1849, 7046, 10461, 51400, 51701, 8850, 55870, 1877, 2776, 57689, 8660, 5052, 64426, 84062, 10188, 4915, 5295	0.690127
BP	GO:0036211	protein modification process	10243, 221656, 5577, 26610, 55743, 115426, 2289, 5534, 7060, 51138, 23463, 537, 6497, 23304, 57494, 79718, 5607, 23162, 9736, 2259, 51125, 7070, 7436, 8453, 56647, 2257, 28227, 25782, 58505, 5597, 29906, 55313, 55861, 57558, 5048, 6709, 5281, 54472, 134510, 1849, 7046, 10461, 51400, 51701, 8850, 55870, 1877, 2776, 57689, 8660, 5052, 64426, 84062, 10188, 4915, 5295	0.690127
BP	GO:0043200	response to amino acid	445, 1282, 440, 23304, 4915	0.692056
BP	GO:0065009	regulation of molecular function	4660, 55861, 5577, 5048, 440073, 1393, 26610, 6709, 55114, 9771, 50650, 26297, 1849, 9478, 6497, 7046, 51400, 253959, 8850, 55227, 2776, 57689, 5607, 23348, 8660, 23162, 4552, 10575, 2259, 1718, 3162, 84062, 7436, 7070, 56647, 2257, 28227, 25782, 396, 10188, 4915, 10598, 5295, 123016	0.692649
BP	GO:0048813	dendrite morphogenesis	3251, 84062, 7436, 5048, 26050	0.692675
BP	GO:0042326	negative regulation of phosphorylation	84062, 7070, 8850, 55861, 55870, 5577, 5048, 2776, 1849, 57689, 8660	0.697899
BP	GO:0007267	cell-cell signaling	766, 3747, 5048, 7416, 1393, 27253, 91942, 5534, 54472, 3485, 6497, 5798, 23095, 145581, 1267, 10461, 51701, 777, 55870, 79718, 2891, 26050, 8660, 9736, 2259, 140679, 9559, 84062, 2257, 55638, 93664, 4915	0.698966
BP	GO:0098662	inorganic cation transmembrane transport	3747, 777, 23041, 10367, 2259, 7070, 2257, 10479, 51305, 490, 529, 537, 518, 55002	0.719427
BP	GO:0060322	head development	8854, 3251, 1282, 3747, 23648, 2776, 5048, 8660, 26050, 23162, 79109, 64426, 140679, 23017, 490, 6497, 4915, 1267, 123016	0.731098
BP	GO:0071310	cellular response to organic substance	7025, 5577, 5048, 1393, 9282, 9847, 344838, 91942, 2786, 9450, 3485, 537, 6497, 5798, 23304, 7046, 51428, 259230, 8854, 1282, 51701, 8850, 5607, 57689, 8660, 445, 440, 10479, 2257, 490, 396, 529, 3181, 4915, 5295	0.739021
BP	GO:0015992	proton transport	23041, 10479, 529, 537, 518, 55002	0.740774
BP	GO:0071242	cellular response to ammonium ion	445, 3747, 2776	0.744788
BP	GO:2001234	negative regulation of apoptotic signaling pathway	51060, 3162, 23017, 5607, 7417, 7046, 259230	0.744983
BP	GO:0048858	cell projection morphogenesis	3251, 5048, 26050, 23162, 6709, 84062, 7436, 7070, 50487, 6905, 10479, 396, 4915, 145581, 1267, 123016	0.745113
BP	GO:0010033	response to organic substance	7025, 3747, 5577, 5048, 1393, 9282, 9847, 344838, 91942, 2786, 9450, 7060, 3485, 537, 6497, 5798, 23392, 23304, 7046, 51428, 1267, 259230, 8854, 3251, 1282, 51701, 8850, 2776, 57689, 5607, 8660, 445, 1718, 3162, 440, 10479, 2257, 490, 396, 529, 3181, 4915, 5295	0.745114
BP	GO:0006818	hydrogen transport	23041, 10479, 529, 537, 518, 55002	0.745166
BP	GO:0022008	neurogenesis	8854, 3251, 7025, 2776, 5048, 57689, 26050, 23162, 6709, 84062, 7070, 7436, 6905, 10479, 23017, 396, 5597, 6497, 7046, 89796, 4915, 145581, 1267, 8846, 123016	0.746309
BP	GO:0043549	regulation of kinase activity	8850, 55861, 5577, 2776, 5607, 57689, 26610, 8660, 23162, 84062, 7436, 7070, 56647, 1849, 7046, 5295	0.746497
BP	GO:0006892	post-Golgi vesicle-mediated transport	9980, 23041, 9522, 57020	0.746517
BP	GO:0060359	response to ammonium ion	445, 3747, 2776	0.747484
BP	GO:0007264	small GTPase mediated signal transduction	9771, 285282, 50650, 1718, 3162, 396, 10123, 10188, 440073, 23348, 55207, 79109	0.748039
BP	GO:1900180	regulation of protein localization to nucleus	10575, 2776, 9478, 7046, 5052, 5295, 5534	0.748513
BP	GO:0001654	eye development	8854, 1282, 7070, 490, 6497, 7046, 4915, 10461, 123016	0.749078
BP	GO:0046822	regulation of nucleocytoplasmic transport	2776, 9478, 7046, 5052, 5295, 5534, 8498	0.7499
BP	GO:0046907	intracellular transport	9980, 5048, 9847, 6709, 5534, 23463, 50487, 9478, 10466, 10440, 518, 23095, 7046, 55670, 27072, 84081, 23041, 2776, 5052, 8498, 51125, 84062, 9559, 3162, 25782, 3181, 5295	0.751914
BP	GO:0001933	negative regulation of protein phosphorylation	84062, 7070, 8850, 55861, 55870, 5577, 5048, 2776, 1849, 57689	0.756145
BP	GO:0008286	insulin receptor signaling pathway	529, 537, 9847, 8660, 5295	0.760439
BP	GO:1903959	regulation of anion transmembrane transport	7416, 7417, 8660	0.761778
BP	GO:0033363	secretory granule organization	84062, 50487, 5048	0.761778
BP	GO:0046903	secretion	27072, 3747, 777, 9522, 6843, 5048, 1393, 8660, 91942, 84062, 140679, 3162, 26297, 50487, 537, 5798, 55638, 93664, 4915, 10461	0.765618
BP	GO:0044092	negative regulation of molecular function	8850, 55861, 5577, 55227, 2776, 57689, 1393, 5607, 8660, 4552, 1718, 84062, 3162, 7070, 2257, 9478, 10188, 1849, 123016, 51400	0.76707
BP	GO:1904589	regulation of protein import	2776, 9478, 7046, 5052, 5295, 5534	0.774638
BP	GO:0023051	regulation of signaling	766, 3747, 5048, 440073, 1393, 7417, 27253, 91942, 2786, 55114, 9450, 5534, 133383, 51060, 50650, 3485, 23017, 537, 1849, 6497, 7046, 23304, 259230, 253959, 51701, 777, 55870, 57689, 5607, 8660, 5052, 79109, 23162, 9736, 2259, 84062, 3162, 7070, 10479, 490, 396, 55638, 4915, 56990, 5295	0.774787
BP	GO:0016192	vesicle-mediated transport	9980, 27072, 23041, 9522, 6843, 1393, 9847, 57020, 23162, 6709, 2259, 84062, 3162, 9559, 7436, 50487, 401548, 10123, 10188, 537, 10466, 93664, 5295, 56990, 10461	0.774817
BP	GO:0021537	telencephalon development	3251, 140679, 5048, 6497, 26050, 4915, 123016	0.776198
BP	GO:0032990	cell part morphogenesis	3251, 5048, 26050, 23162, 6709, 84062, 7436, 7070, 50487, 6905, 10479, 396, 4915, 145581, 1267, 123016	0.776383
BP	GO:0023061	signal release	84062, 140679, 3747, 777, 1393, 8660, 5798, 55638, 93664, 91942	0.777758
BP	GO:0015988	energy coupled proton transmembrane transport, against electrochemical gradient	529, 537, 518	0.778223
BP	GO:0015991	ATP hydrolysis coupled proton transport	529, 537, 518	0.778223
BP	GO:0042306	regulation of protein import into nucleus	2776, 9478, 7046, 5052, 5295, 5534	0.778568
BP	GO:0051348	negative regulation of transferase activity	84062, 7070, 8850, 55861, 5577, 2776, 1849, 57689, 8660	0.778579
BP	GO:0033036	macromolecule localization	10243, 9980, 3747, 5048, 9847, 91942, 5534, 26297, 54472, 23463, 50487, 401548, 537, 9478, 10466, 10440, 5798, 7046, 55670, 27072, 777, 23041, 9522, 2776, 57020, 8660, 5052, 23162, 166379, 8498, 10575, 1718, 51125, 9559, 7436, 25782, 529, 3181, 55638, 93664, 5295, 123016	0.778869
BP	GO:0051049	regulation of transport	766, 3747, 7416, 1393, 7417, 9847, 27253, 91942, 5534, 26297, 537, 9478, 7046, 10461, 27072, 777, 2776, 8660, 5052, 8498, 2259, 3162, 84062, 7070, 2257, 10188, 55638, 93664, 5295	0.779003
BP	GO:0016050	vesicle organization	84062, 27072, 50487, 401548, 5048, 6843, 9847, 5798	0.779839
BP	GO:0043627	response to estrogen	3162, 3485, 1393, 5798	0.779928
BP	GO:0048857	neural nucleus development	64426, 3747, 79109, 1267	0.780068
BP	GO:0043933	macromolecular complex subunit organization	51650, 221656, 3747, 3005, 6843, 26610, 7417, 115426, 158, 10367, 91942, 6709, 64968, 6497, 23392, 23304, 7046, 10659, 8872, 3251, 27072, 978, 56666, 8850, 55870, 79718, 23648, 51119, 51076, 9736, 28985, 80205, 166379, 51747, 64426, 3162, 93664	0.780327
BP	GO:0031547	brain-derived neurotrophic factor receptor signaling pathway	10479, 4915	0.780442
BP	GO:0060341	regulation of cellular localization	2776, 9847, 5052, 27253, 91942, 8498, 5534, 10575, 2259, 84062, 3162, 7070, 9478, 55638, 7046, 5295	0.78133
BP	GO:0021954	central nervous system neuron development	3251, 5048, 2776, 4915	0.781361
BP	GO:0007584	response to nutrient	8854, 445, 3162, 3485, 490, 158	0.781751
BP	GO:0043547	positive regulation of GTPase activity	253959, 2776, 440073, 8660, 23348, 55114, 6709, 50650, 9771, 7070, 26297, 25782, 396	0.782682
BP	GO:0010563	negative regulation of phosphorus metabolic process	84062, 978, 7070, 8850, 55861, 55870, 5577, 5048, 2776, 1849, 57689, 8660	0.782762
BP	GO:0045936	negative regulation of phosphate metabolic process	84062, 978, 7070, 8850, 55861, 55870, 5577, 5048, 2776, 1849, 57689, 8660	0.782762
BP	GO:0043086	negative regulation of catalytic activity	8850, 55861, 5577, 2776, 57689, 5607, 8660, 4552, 1718, 84062, 7070, 9478, 1849, 10188, 123016, 51400	0.782951
BP	GO:0030072	peptide hormone secretion	3747, 777, 1393, 8660, 5798, 55638, 91942	0.783284
BP	GO:0006915	apoptotic process	81037, 3005, 7416, 7417, 9450, 5534, 51060, 50650, 23017, 23095, 7046, 51428, 10461, 259230, 8854, 79750, 5607, 8660, 1718, 64426, 3162, 440, 8453, 396, 4915, 5295, 151126, 8846	0.784091
BP	GO:0000165	MAPK cascade	51701, 55870, 5048, 5607, 8660, 5052, 23162, 6709, 2259, 84062, 2257, 537, 1849, 5597, 4915, 7046	0.785536
BP	GO:0009168	purine ribonucleoside monophosphate biosynthetic process	3251, 23041, 158, 518	0.786549
BP	GO:0009127	purine nucleoside monophosphate biosynthetic process	3251, 23041, 158, 518	0.786549
BP	GO:0098930	axonal transport	84062, 5048, 23095	0.787706
BP	GO:0009163	nucleoside biosynthetic process	3251, 978, 23041, 158, 518	0.788319
BP	GO:0098655	cation transmembrane transport	3747, 777, 23041, 10367, 2259, 7070, 2257, 10479, 51305, 490, 529, 537, 518, 55002	0.78859
MF	GO:0019894	kinesin binding	23095, 55638, 23162	0.789118
BP	GO:0010646	regulation of cell communication	766, 3747, 5048, 440073, 1393, 7417, 27253, 91942, 2786, 55114, 9450, 5534, 133383, 51060, 50650, 3485, 23017, 537, 1849, 6497, 7046, 23304, 259230, 253959, 51701, 777, 55870, 57689, 5607, 8660, 5052, 79109, 23162, 9736, 2259, 84062, 3162, 7070, 10479, 396, 55638, 4915, 56990, 5295	0.791334
BP	GO:0030030	cell projection organization	3251, 7025, 5048, 57689, 26050, 23162, 6709, 166379, 84062, 7070, 7436, 6905, 50487, 10479, 396, 5597, 4915, 7046, 145581, 1267, 8846, 123016	0.792654
MF	GO:0015288	porin activity	7416, 7417	0.795715
MF	GO:0019207	kinase regulator activity	8850, 56647, 5577, 26610, 57689, 5295	0.795817
BP	GO:1901659	glycosyl compound biosynthetic process	3251, 978, 23041, 158, 518	0.798104
MF	GO:0042578	phosphoric ester hydrolase activity	10924, 3162, 55313, 28227, 134510, 1849, 5798, 1267, 5534	0.799836
BP	GO:0090662	ATP hydrolysis coupled transmembrane transport	529, 537, 518	0.799985
BP	GO:0032869	cellular response to insulin stimulus	8850, 529, 537, 9847, 8660, 5295	0.800232
MF	GO:0022853	active ion transmembrane transporter activity	490, 64849, 529, 537, 518	0.800365
BP	GO:0002790	peptide secretion	3747, 777, 1393, 8660, 5798, 55638, 91942	0.803394
BP	GO:0006468	protein phosphorylation	55861, 5577, 5048, 26610, 6709, 7060, 537, 1849, 7046, 10461, 51701, 8850, 55870, 2776, 5607, 57689, 8660, 5052, 23162, 2259, 84062, 7070, 7436, 2257, 56647, 10188, 5597, 4915, 5295	0.804147
MF	GO:0042625	ATPase coupled ion transmembrane transporter activity	490, 529, 537, 518	0.804921
BP	GO:0051189	prosthetic group metabolic process	10243, 4338	0.804977
BP	GO:0043545	molybdopterin cofactor metabolic process	10243, 4338	0.804977
BP	GO:0032324	molybdopterin cofactor biosynthetic process	10243, 4338	0.804977
BP	GO:0019720	Mo-molybdopterin cofactor metabolic process	10243, 4338	0.804977
BP	GO:0006777	Mo-molybdopterin cofactor biosynthetic process	10243, 4338	0.804977
MF	GO:0032553	ribonucleotide binding	10243, 5577, 285282, 537, 23095, 7046, 10061, 89795, 51428, 10461, 51701, 85865, 57494, 2776, 5607, 55207, 166379, 4552, 80205, 10575, 445, 440, 8803, 490, 10123, 10188, 5597, 4915, 5214	0.805546
MF	GO:0019829	cation-transporting ATPase activity	490, 529, 537, 518	0.806028
BP	GO:0050821	protein stabilization	10575, 51125, 51701, 2776, 5295	0.806274
BP	GO:0098660	inorganic ion transmembrane transport	3747, 777, 23041, 10367, 2259, 7070, 2257, 10479, 51305, 490, 529, 537, 518, 55002	0.806806
BP	GO:0042325	regulation of phosphorylation	8850, 55861, 55870, 5577, 2776, 5048, 5607, 57689, 26610, 8660, 5052, 23162, 7060, 84062, 7070, 7436, 56647, 10188, 537, 1849, 4915, 7046, 5295	0.80773
BP	GO:0031098	stress-activated protein kinase signaling cascade	2259, 84062, 2257, 5048, 5052, 79109, 23162	0.807996
MF	GO:0036094	small molecule binding	10243, 221656, 5577, 7417, 55743, 2762, 285282, 537, 23095, 10061, 7046, 51428, 1267, 89795, 10461, 10659, 8854, 3251, 978, 51701, 85865, 57494, 2776, 5607, 55207, 80205, 4552, 166379, 10575, 1718, 445, 440, 8803, 490, 4338, 10123, 10188, 5597, 3181, 5214, 4915	0.808127
BP	GO:0045859	regulation of protein kinase activity	84062, 7070, 7436, 8850, 55861, 56647, 5577, 2776, 5607, 26610, 1849, 57689, 7046, 23162	0.80849
BP	GO:0008344	adult locomotory behavior	6905, 2257, 5048, 1267	0.808637
BP	GO:0097190	apoptotic signaling pathway	51060, 3162, 79750, 8453, 23017, 5607, 7417, 7046, 5295, 151126, 5534, 259230	0.80949
BP	GO:0009119	ribonucleoside metabolic process	3251, 10243, 978, 23041, 4338, 158, 518, 5214, 4552	0.81014
BP	GO:0023014	signal transduction by protein phosphorylation	51701, 55870, 5048, 5607, 8660, 5052, 23162, 6709, 2259, 84062, 2257, 537, 1849, 5597, 4915, 7046	0.811092
BP	GO:0008088	axo-dendritic transport	84062, 5048, 23095	0.814067
BP	GO:0051338	regulation of transferase activity	8850, 55861, 5577, 2776, 5607, 57689, 26610, 8660, 23162, 10575, 84062, 7070, 7436, 56647, 1849, 7046, 5295	0.814521
MF	GO:0019899	enzyme binding	4660, 5577, 5048, 7416, 26610, 54472, 537, 6497, 5798, 51400, 55670, 27072, 51701, 8850, 8660, 23162, 79109, 8498, 1718, 64426, 3162, 7070, 8453, 25782, 529, 10188, 5597, 5295	0.815012
BP	GO:0032880	regulation of protein localization	3747, 777, 2776, 9847, 8660, 5052, 91942, 8498, 5534, 10575, 26297, 396, 9478, 55638, 7046, 5295, 123016	0.815179
BP	GO:0070201	regulation of establishment of protein localization	3747, 777, 2776, 9847, 8660, 5052, 91942, 8498, 5534, 10575, 26297, 9478, 7046, 55638, 5295	0.816096
MF	GO:0015299	solute:proton antiporter activity	140679, 10479, 55002	0.816526
BP	GO:0034765	regulation of ion transmembrane transport	2259, 7070, 3747, 777, 2257, 7416, 1393, 7417, 8660	0.816865
BP	GO:0044070	regulation of anion transport	766, 7416, 7417, 8660	0.816899
BP	GO:0017038	protein import	55670, 2776, 9478, 10440, 7046, 5052, 5295, 5534	0.817041
BP	GO:0010648	negative regulation of cell communication	51701, 55870, 5048, 5607, 1393, 57689, 7417, 79109, 27253, 91942, 51060, 3162, 7070, 3485, 23017, 1849, 6497, 7046, 23304, 259230	0.817095
BP	GO:0090276	regulation of peptide hormone secretion	3747, 777, 1393, 8660, 55638, 91942	0.817728
BP	GO:0019637	organophosphate metabolic process	10243, 3251, 978, 23041, 79718, 5048, 158, 8660, 10924, 5281, 50487, 4338, 5130, 518, 5214, 1267, 5295, 259230, 5226	0.818047
BP	GO:0023057	negative regulation of signaling	51701, 55870, 5048, 5607, 1393, 57689, 7417, 79109, 27253, 91942, 51060, 3162, 7070, 3485, 23017, 1849, 6497, 7046, 23304, 259230	0.818707
BP	GO:0009156	ribonucleoside monophosphate biosynthetic process	3251, 23041, 158, 518	0.819001
BP	GO:0046326	positive regulation of glucose import	9847, 8660, 5295	0.819234
BP	GO:0071377	cellular response to glucagon stimulus	445, 5577, 2786	0.819234
MF	GO:0019901	protein kinase binding	4660, 7070, 8850, 5577, 7416, 5597, 8660, 6497, 79109, 5295, 23162, 51400	0.819457
BP	GO:0043066	negative regulation of apoptotic process	51060, 1718, 3162, 440, 23017, 396, 5607, 7417, 8660, 7046, 4915, 5295, 8846, 10461, 259230	0.819579
BP	GO:0051223	regulation of protein transport	26297, 3747, 777, 2776, 9478, 9847, 8660, 55638, 7046, 5052, 5295, 91942, 5534, 8498	0.819778
MF	GO:0022829	wide pore channel activity	56666, 7416, 7417	0.825935
BP	GO:0015833	peptide transport	3747, 777, 1393, 8660, 5798, 55638, 91942	0.828359
MF	GO:0005085	guanyl-nucleotide exchange factor activity	9771, 50650, 26297, 25782, 440073, 8660, 23348, 6709	0.828983
BP	GO:0006812	cation transport	3747, 777, 23041, 7416, 51076, 10367, 2259, 7070, 2257, 10479, 490, 51305, 64849, 529, 537, 518, 55002	0.829704
MF	GO:0097367	carbohydrate derivative binding	10243, 5577, 5048, 7060, 285282, 537, 23095, 10061, 7046, 51428, 89795, 10461, 978, 51701, 85865, 57494, 2776, 5607, 55207, 80205, 4552, 166379, 2259, 10575, 445, 7070, 7436, 440, 8803, 2257, 490, 10123, 10188, 5597, 5214, 4915	0.830938
BP	GO:0002791	regulation of peptide secretion	3747, 777, 1393, 8660, 55638, 91942	0.831056
MF	GO:1901265	nucleoside phosphate binding	10243, 221656, 5577, 7417, 55743, 2762, 285282, 537, 23095, 10061, 7046, 51428, 1267, 89795, 10461, 10659, 3251, 51701, 85865, 57494, 2776, 5607, 55207, 80205, 4552, 166379, 10575, 1718, 445, 440, 8803, 490, 4338, 10123, 10188, 5597, 3181, 4915, 5214	0.831194
BP	GO:0034762	regulation of transmembrane transport	2259, 7070, 3747, 777, 2257, 7416, 1393, 7417, 8660	0.831238
MF	GO:0019900	kinase binding	4660, 7070, 54472, 8850, 5577, 7416, 5597, 8660, 6497, 79109, 5295, 23162, 51400	0.831556
BP	GO:0043069	negative regulation of programmed cell death	51060, 1718, 3162, 440, 23017, 396, 5607, 7417, 8660, 7046, 4915, 5295, 8846, 10461, 259230	0.83171
BP	GO:0090087	regulation of peptide transport	3747, 777, 1393, 8660, 55638, 91942	0.831711
BP	GO:0031667	response to nutrient levels	8854, 445, 3162, 440, 3485, 79718, 490, 158, 93664	0.832052
BP	GO:0014070	response to organic cyclic compound	8854, 7025, 3747, 5577, 1393, 9282, 344838, 445, 3162, 440, 3485, 490, 396, 5798, 3181, 7046	0.832373
BP	GO:0010828	positive regulation of glucose transport	9847, 8660, 5295	0.832401
BP	GO:0014075	response to amine	445, 3251, 3747	0.832401
BP	GO:0071499	cellular response to laminar fluid shear stress	445, 5607	0.832777
MF	GO:0032403	protein complex binding	55670, 8850, 2776, 5048, 26610, 7416, 8660, 7060, 8745, 7070, 8453, 5214, 5295, 7170	0.832905
MF	GO:0098772	molecular function regulator	4660, 5577, 26610, 440073, 55114, 6709, 9771, 50650, 26297, 9478, 6497, 51400, 253959, 8850, 2776, 57689, 8660, 23348, 7070, 2257, 56647, 28227, 25782, 396, 10188, 10598, 5295	0.833484
MF	GO:0060589	nucleoside-triphosphatase regulator activity	253959, 7070, 25782, 396, 2776, 10188, 10598, 55114	0.833631
BP	GO:0009791	post-embryonic development	6905, 2776, 7046, 23162	0.835387
MF	GO:0004702	receptor signaling protein serine/threonine kinase activity	51701, 5597, 5607, 7046	0.836391
MF	GO:0015077	monovalent inorganic cation transmembrane transporter activity	140679, 3747, 23041, 10479, 51305, 64849, 529, 537, 518, 55002	0.837789
BP	GO:0001754	eye photoreceptor cell differentiation	7070, 4915, 123016	0.838738
MF	GO:0032555	purine ribonucleotide binding	10243, 5577, 285282, 537, 23095, 7046, 10061, 89795, 51428, 10461, 51701, 85865, 57494, 2776, 5607, 55207, 166379, 80205, 10575, 445, 440, 8803, 490, 10123, 10188, 5597, 4915, 5214	0.840181
MF	GO:0001882	nucleoside binding	10243, 285282, 537, 23095, 7046, 10061, 89795, 51428, 10461, 978, 51701, 85865, 57494, 2776, 5607, 55207, 166379, 80205, 10575, 445, 440, 8803, 490, 10123, 10188, 5597, 4915, 5214	0.840279
BP	GO:0009116	nucleoside metabolic process	3251, 10243, 978, 23041, 4338, 158, 518, 5214, 4552	0.840657
MF	GO:0015298	solute:cation antiporter activity	140679, 10479, 55002	0.840829
BP	GO:0009124	nucleoside monophosphate biosynthetic process	3251, 23041, 158, 518	0.841408
BP	GO:0006885	regulation of pH	766, 10479, 529, 537	0.841408
BP	GO:0097193	intrinsic apoptotic signaling pathway	51060, 3162, 79750, 8453, 7417, 5295, 151126	0.841575
BP	GO:0001101	response to acid chemical	8854, 445, 1282, 440, 3485, 23304, 4915	0.841773
BP	GO:0012501	programmed cell death	81037, 3005, 7416, 7417, 9450, 5534, 51060, 50650, 23017, 23095, 7046, 51428, 10461, 259230, 8854, 79750, 5607, 8660, 1718, 64426, 3162, 440, 8453, 396, 4915, 5295, 151126, 8846	0.841816
MF	GO:0044769	ATPase activity, coupled to transmembrane movement of ions, rotational mechanism	529, 537, 518	0.841917
BP	GO:0051174	regulation of phosphorus metabolic process	55861, 5577, 5048, 26610, 7060, 1849, 537, 7046, 978, 8850, 55870, 79718, 2776, 57689, 5607, 8660, 5052, 23162, 84062, 7436, 7070, 56647, 10188, 4915, 5295	0.842063
BP	GO:0019220	regulation of phosphate metabolic process	55861, 5577, 5048, 26610, 7060, 1849, 537, 7046, 978, 8850, 55870, 79718, 2776, 57689, 5607, 8660, 5052, 23162, 84062, 7436, 7070, 56647, 10188, 4915, 5295	0.842254
BP	GO:0015672	monovalent inorganic cation transport	3747, 23041, 2257, 10479, 51305, 64849, 529, 537, 518, 55002	0.842329
BP	GO:0001932	regulation of protein phosphorylation	8850, 55861, 55870, 5577, 2776, 5048, 5607, 57689, 26610, 5052, 23162, 7060, 84062, 7070, 7436, 56647, 10188, 537, 1849, 4915, 7046	0.842732
BP	GO:0007166	cell surface receptor signaling pathway	5048, 1393, 9847, 2762, 9450, 5534, 3485, 537, 6497, 5798, 7046, 10461, 259230, 3732, 978, 1282, 51701, 8850, 79718, 2891, 2776, 57689, 5607, 10099, 8660, 9736, 9559, 3162, 7436, 8745, 7070, 10479, 2257, 396, 529, 10188, 4915, 5295	0.84398
MF	GO:0008324	cation transmembrane transporter activity	140679, 3747, 777, 23041, 10479, 490, 51305, 64849, 529, 537, 518, 55002	0.844994
BP	GO:1901068	guanosine-containing compound metabolic process	3251, 10243, 4338	0.845452
BP	GO:0006914	autophagy	25851, 9559, 27072, 3162, 64771, 54472, 25782, 529, 7416	0.846194
MF	GO:0022890	inorganic cation transmembrane transporter activity	140679, 3747, 777, 23041, 10479, 490, 51305, 64849, 529, 537, 518, 55002	0.850656
MF	GO:0017076	purine nucleotide binding	10243, 5577, 285282, 537, 23095, 7046, 10061, 89795, 51428, 10461, 51701, 85865, 57494, 2776, 5607, 55207, 166379, 80205, 10575, 445, 440, 8803, 490, 10123, 10188, 5597, 4915, 5214	0.850852
MF	GO:0022804	active transmembrane transporter activity	140679, 10479, 490, 64849, 529, 537, 10440, 518, 55002	0.851355
MF	GO:0030234	enzyme regulator activity	253959, 4660, 8850, 5577, 2776, 57689, 26610, 55114, 7070, 56647, 28227, 25782, 396, 9478, 10188, 6497, 10598, 5295, 51400	0.85548
MF	GO:0004721	phosphoprotein phosphatase activity	55313, 28227, 134510, 1849, 5798, 5534	0.859975
MF	GO:0015399	primary active transmembrane transporter activity	490, 529, 537, 10440, 518	0.872032
MF	GO:0015405	P-P-bond-hydrolysis-driven transmembrane transporter activity	490, 529, 537, 10440, 518	0.872032
BP	GO:0007420	brain development	8854, 3251, 1282, 3747, 23648, 2776, 5048, 8660, 26050, 23162, 79109, 64426, 140679, 23017, 490, 6497, 4915, 1267, 123016	0.889206
MF	GO:0000166	nucleotide binding	10243, 221656, 5577, 7417, 55743, 2762, 285282, 537, 23095, 10061, 7046, 51428, 1267, 89795, 10461, 10659, 3251, 51701, 85865, 57494, 2776, 5607, 55207, 80205, 4552, 166379, 10575, 1718, 445, 440, 8803, 490, 4338, 10123, 10188, 5597, 3181, 4915, 5214	0.905242

## Sheet: Fig 5A HVC cis & trans
Category	GO ID	GO Term	Genes	adj_pval
CC	GO:0005776	autophagosome	84557, 8408, 94241, 51100, 8031, 11345, 143187	0.0212583
CC	GO:0000421	autophagosome membrane	84557, 8408, 51100, 11345	0.15048
CC	GO:0005739	mitochondrion	7295, 51100, 1371, 10939, 401207, 51654, 666, 1808, 56616, 8774, 9750, 29957, 51300, 594, 755, 23022, 84649, 2926, 26275, 115416, 4482, 23456, 133686, 11332, 203245, 134429	0.178293
CC	GO:0031988	membrane-bounded vesicle	5142, 2621, 7295, 9987, 219670, 3606, 51100, 5714, 1808, 2790, 1804, 2893, 3988, 8774, 7335, 5799, 22920, 87769, 5906, 955, 375035, 2263, 26275, 143187, 4482, 3692, 8754, 3693, 51542, 23545, 6504, 25977, 136319, 3490, 9114, 84898, 58509, 11332, 134429, 5217	0.671689
CC	GO:0044306	neuron projection terminus	1808, 9114, 5799, 143187, 5217	0.709069
CC	GO:0005774	vacuolar membrane	84557, 8408, 9114, 8774, 51100, 11345, 23161, 143187, 55529, 666, 23545	0.71424
CC	GO:0005773	vacuole	84557, 55850, 5906, 8408, 51100, 8031, 143187, 23161, 666, 23484, 23545, 94241, 9114, 8774, 3988, 11345, 55529	0.727764
CC	GO:0043230	extracellular organelle	2621, 7295, 9987, 51100, 3606, 5714, 1808, 2790, 1804, 2893, 3988, 8774, 7335, 22920, 87769, 5906, 955, 375035, 26275, 4482, 8754, 3692, 3693, 6504, 136319, 3490, 84898, 9114, 58509, 11332, 5217	0.755832
BP	GO:0033036	macromolecule localization	2621, 7295, 3606, 8031, 51100, 10939, 9887, 5714, 23484, 80145, 1804, 8774, 23404, 11345, 5799, 22920, 55850, 8999, 5906, 8408, 84649, 375035, 23161, 143187, 8754, 9917, 51542, 23545, 6504, 25977, 90355, 9114, 134429, 9419, 6194	0.768478
BP	GO:0007005	mitochondrion organization	84557, 8999, 51100, 11345, 10939, 115416, 51300, 9917, 5714, 51654, 203245, 666	0.783151
CC	GO:0045335	phagocytic vesicle	9114, 3693, 23545, 6504	0.784644
CC	GO:1903561	extracellular vesicle	2621, 7295, 9987, 51100, 3606, 5714, 1808, 2790, 1804, 2893, 3988, 8774, 7335, 22920, 87769, 5906, 955, 375035, 26275, 4482, 8754, 3692, 3693, 6504, 136319, 3490, 84898, 9114, 58509, 11332, 5217	0.789823
CC	GO:0044456	synapse part	1808, 5142, 2893, 9114, 5799, 1141, 143187, 9419, 5217	0.791575
BP	GO:0010821	regulation of mitochondrion organization	8999, 51100, 115416, 9917, 5714, 51654, 666	0.79543
CC	GO:0070382	exocytic vesicle	5142, 9114, 5799, 143187	0.799762
CC	GO:0000502	proteasome complex	5702, 51377, 5714	0.801081
CC	GO:0000139	Golgi membrane	955, 51100, 9331, 11345, 338596, 143187, 9917, 7903, 51542, 666	0.809715
BP	GO:0010565	regulation of cellular ketone metabolic process	51582, 84649, 5702, 3692, 5714, 134429	0.811022
CC	GO:0044754	autolysosome	84557, 8031	0.817889
CC	GO:0031597	cytosolic proteasome complex	5702, 51377	0.817931
CC	GO:0043195	terminal bouton	1808, 5799, 5217	0.819003
BP	GO:0006839	mitochondrial transport	8999, 51100, 29957, 10939, 9917, 5714, 203245, 666	0.82225
BP	GO:0010822	positive regulation of mitochondrion organization	8999, 51100, 9917, 5714, 51654, 666	0.822385
CC	GO:0043679	axon terminus	1808, 9114, 5799, 5217	0.823052
CC	GO:1990904	ribonucleoprotein complex	6627, 51574, 58509, 9987, 2926, 51639, 10557, 5702, 9887, 3692, 6194	0.823524
BP	GO:0006629	lipid metabolic process	57552, 84649, 55852, 51100, 26275, 2263, 26061, 1798, 3692, 9108, 3490, 3988, 11332, 5799, 338596, 55529, 134429, 7903, 2173	0.823661
BP	GO:0045184	establishment of protein localization	2621, 7295, 3606, 51100, 8031, 10939, 5714, 8774, 5799, 11345, 55850, 8999, 5906, 375035, 23161, 143187, 8754, 9917, 51542, 23545, 25977, 6504, 90355, 9114, 9419, 6194	0.826811
CC	GO:0008021	synaptic vesicle	5142, 9114, 5799, 143187	0.828829
CC	GO:0098793	presynapse	1808, 5142, 9114, 5799, 143187, 5217	0.831762
CC	GO:0070062	extracellular exosome	2621, 7295, 9987, 51100, 3606, 5714, 1808, 2790, 1804, 3988, 8774, 7335, 22920, 87769, 5906, 955, 375035, 26275, 4482, 8754, 3692, 3693, 6504, 136319, 3490, 84898, 9114, 58509, 11332, 5217	0.832821
CC	GO:0044437	vacuolar part	84557, 8408, 9114, 8774, 51100, 11345, 23161, 143187, 55529, 666, 23545	0.836005
CC	GO:0030529	intracellular ribonucleoprotein complex	6627, 51574, 58509, 9987, 2926, 51639, 10557, 5702, 9887, 3692, 6194	0.837739
BP	GO:0051641	cellular localization	2621, 7295, 8031, 51100, 3606, 10939, 9887, 5714, 23484, 1808, 80145, 1804, 8774, 5799, 23404, 22920, 55850, 8999, 5906, 143187, 23161, 9917, 3692, 51542, 134429, 9419, 6194, 5217	0.838894
BP	GO:1905037	autophagosome organization	84557, 94241, 51100, 11345	0.83939
BP	GO:0032148	activation of protein kinase B activity	2621, 7295, 3606	0.840044
BP	GO:0033238	regulation of cellular amine metabolic process	51582, 1141, 5702, 5714	0.842858
CC	GO:0033179	proton-transporting V-type ATPase, V0 domain	9114, 23545	0.844783
BP	GO:0046907	intracellular transport	2621, 55850, 8999, 7295, 8031, 51100, 3606, 10939, 143187, 23161, 9887, 9917, 3692, 51542, 5714, 80145, 8774, 134429, 22920, 6194	0.847473
BP	GO:1901701	cellular response to oxygen-containing compound	5142, 2621, 5906, 7295, 84649, 3606, 9283, 8754, 23545, 2790, 94241, 9114, 58509, 5799, 1141	0.848619
BP	GO:1901700	response to oxygen-containing compound	5142, 2621, 5906, 7295, 84649, 3606, 8754, 3692, 9283, 23545, 2790, 1808, 3490, 94241, 9114, 58509, 64854, 5799, 1141	0.850958
BP	GO:0008104	protein localization	2621, 7295, 3606, 8031, 51100, 10939, 5714, 23484, 1804, 8774, 11345, 5799, 22920, 55850, 8999, 5906, 8408, 375035, 23161, 143187, 8754, 9917, 51542, 23545, 6504, 25977, 90355, 9114, 9419, 6194	0.852595
BP	GO:0030258	lipid modification	84649, 2263, 26275, 26061, 55529, 134429, 9108	0.85452
BP	GO:0008610	lipid biosynthetic process	3490, 84649, 51100, 2263, 11332, 338596, 1798, 3692, 7903, 134429, 9108	0.857043
BP	GO:0044255	cellular lipid metabolic process	84649, 55852, 51100, 26275, 2263, 26061, 1798, 3692, 9108, 11332, 338596, 55529, 7903, 134429, 2173	0.859978
BP	GO:1903533	regulation of protein targeting	2621, 8999, 7295, 3606, 51100, 9917, 5714	0.864329
BP	GO:0006626	protein targeting to mitochondrion	8999, 51100, 10939, 9917, 5714	0.866927
BP	GO:0051649	establishment of localization in cell	55850, 2621, 8999, 5906, 7295, 8031, 51100, 3606, 10939, 143187, 23161, 9887, 9917, 3692, 51542, 5714, 1808, 80145, 8774, 5799, 134429, 22920, 6194, 5217	0.869343
BP	GO:0072594	establishment of protein localization to organelle	2621, 8999, 7295, 3606, 51100, 8031, 10939, 143187, 9917, 5714, 6194	0.872291
BP	GO:0000045	autophagosome assembly	84557, 94241, 51100, 11345	0.876919
BP	GO:0048193	Golgi vesicle transport	2621, 55850, 8774, 11345, 143187, 51542, 22920	0.878854
BP	GO:0007034	vacuolar transport	55850, 9114, 8031, 143187, 51542, 23484	0.880693
BP	GO:0051050	positive regulation of transport	51582, 2621, 8999, 5906, 51100, 3606, 8754, 9917, 5714, 666, 6504, 1808, 1141	0.881341
BP	GO:0006914	autophagy	84557, 8408, 94241, 9114, 51100, 11345, 143187, 23545	0.882315
BP	GO:0031669	cellular response to nutrient levels	2621, 84557, 8408, 51100, 11345	0.882876
BP	GO:0006396	RNA processing	6627, 80145, 51574, 58509, 9987, 2926, 51639, 10557, 23404, 3692, 51654, 6194	0.883082
BP	GO:0009308	amine metabolic process	51582, 1141, 5702, 5714	0.884751
BP	GO:0016241	regulation of macroautophagy	8408, 9114, 51100, 23545	0.884751
BP	GO:0030163	protein catabolic process	51582, 55850, 10277, 11345, 64854, 54442, 5702, 7328, 8754, 51377, 5714	0.885094
BP	GO:0032388	positive regulation of intracellular transport	2621, 8999, 3606, 51100, 9917, 5714	0.885172
BP	GO:0048102	autophagic cell death	94241, 51100	0.885679
BP	GO:0006979	response to oxidative stress	56616, 94241, 7295, 29957, 4482, 9283, 8754	0.885948
BP	GO:0006605	protein targeting	2621, 8999, 7295, 3606, 51100, 8031, 10939, 143187, 9917, 5714, 6194	0.886001
BP	GO:0006886	intracellular protein transport	2621, 8999, 7295, 8031, 51100, 3606, 10939, 23161, 143187, 9917, 5714, 8774, 6194	0.886876
BP	GO:0072665	protein localization to vacuole	51100, 8031, 143187	0.887302
BP	GO:0016236	macroautophagy	84557, 8408, 94241, 51100, 11345	0.88763
BP	GO:0022607	cellular component assembly	84557, 2621, 5906, 8408, 51100, 26061, 54442, 10939, 5702, 1798, 3692, 5714, 3693, 666, 23545, 136319, 3983, 94241, 9114, 8774, 64210, 11345, 1141, 51300, 22920, 5217	0.888347
BP	GO:0033365	protein localization to organelle	2621, 8999, 7295, 3606, 51100, 8031, 10939, 143187, 9917, 9419, 5714, 6194	0.889354
BP	GO:0006521	regulation of cellular amino acid metabolic process	51582, 5702, 5714	0.890703
BP	GO:1903749	positive regulation of establishment of protein localization to mitochondrion	8999, 51100, 9917, 5714	0.892584
BP	GO:0007420	brain development	1808, 136319, 9114, 2263, 1141, 9283, 51377, 51654, 666, 2173	0.893044
BP	GO:1903955	positive regulation of protein targeting to mitochondrion	8999, 51100, 9917, 5714	0.893384
BP	GO:0042594	response to starvation	2621, 84557, 8408, 51100, 11345	0.893695
BP	GO:0044085	cellular component biogenesis	2621, 84557, 51100, 10939, 26061, 5714, 666, 3983, 8774, 64210, 11345, 23404, 51300, 22920, 5906, 8408, 54442, 5702, 115416, 1798, 3692, 3693, 23545, 136319, 94241, 9114, 10557, 1141, 6194, 5217	0.893876
BP	GO:0008635	activation of cysteine-type endopeptidase activity involved in apoptotic process by cytochrome c	56616, 666	0.894108
BP	GO:0060013	righting reflex	64854, 10939	0.894108
BP	GO:0034599	cellular response to oxidative stress	56616, 94241, 7295, 29957, 9283	0.894243
BP	GO:0050851	antigen receptor-mediated signaling pathway	5142, 7335, 5702, 123920, 5714	0.894243
BP	GO:0032729	positive regulation of interferon-gamma production	5142, 3606, 6504	0.894722
BP	GO:0060322	head development	1808, 136319, 9114, 2263, 1141, 9283, 51377, 51654, 666, 2173	0.894727
BP	GO:1903214	regulation of protein targeting to mitochondrion	8999, 51100, 9917, 5714	0.89475
BP	GO:0032649	regulation of interferon-gamma production	5142, 2621, 3606, 6504	0.89477
BP	GO:0006793	phosphorus metabolic process	5142, 2621, 57552, 5782, 7295, 3606, 51100, 9887, 9283, 51654, 5714, 5799, 55529, 8999, 5906, 8408, 2263, 5702, 1798, 3692, 8754, 9917, 23545, 9108, 6504, 5504, 58509, 133686, 11332, 5217	0.895327
BP	GO:0044106	cellular amine metabolic process	51582, 1141, 5702, 5714	0.895592
BP	GO:0009267	cellular response to starvation	2621, 84557, 51100, 11345	0.895592
BP	GO:0051223	regulation of protein transport	2621, 8999, 5906, 7295, 3606, 51100, 9917, 8754, 5714, 6504	0.896055
BP	GO:0070887	cellular response to chemical stimulus	5142, 2621, 57552, 5782, 7295, 8031, 3606, 9283, 5714, 666, 2790, 56616, 5799, 29957, 5906, 84649, 2263, 5702, 8754, 3693, 23545, 3490, 94241, 9114, 58509, 1141	0.89621
BP	GO:0060341	regulation of cellular localization	2621, 8999, 5906, 7295, 3606, 51100, 9917, 9419, 5714, 23484, 5217	0.896919
BP	GO:0070271	protein complex biogenesis	8408, 51100, 26061, 54442, 10939, 5702, 1798, 5714, 23545, 666, 136319, 8774, 1141, 51300, 22920, 5217	0.897124
BP	GO:0046890	regulation of lipid biosynthetic process	3490, 84649, 3692, 134429	0.897176
BP	GO:0023056	positive regulation of signaling	2621, 84289, 5906, 7295, 51100, 3606, 2263, 5702, 8754, 9283, 5714, 666, 6504, 94241, 7335, 1141, 123920	0.897305
BP	GO:0031099	regeneration	2621, 136319, 5906, 8408, 5782	0.897491
BP	GO:0044248	cellular catabolic process	5142, 594, 51100, 26275, 26061, 54442, 5702, 9887, 7328, 8754, 51377, 5714, 10277, 11332, 64854, 23404, 11345, 6194, 2173	0.897645
BP	GO:0010033	response to organic substance	5142, 2621, 5782, 8031, 1371, 3606, 5714, 666, 2790, 1808, 10277, 64210, 5799, 5906, 84649, 2263, 5702, 3692, 8754, 3693, 23545, 3490, 94241, 9114, 58509, 64854, 1141	0.898087
BP	GO:1903747	regulation of establishment of protein localization to mitochondrion	8999, 51100, 9917, 5714	0.898536
BP	GO:0006461	protein complex assembly	8408, 51100, 26061, 54442, 10939, 5702, 1798, 5714, 23545, 666, 136319, 8774, 1141, 51300, 22920, 5217	0.898542
BP	GO:0042590	antigen processing and presentation of exogenous peptide antigen via MHC class I	5702, 5714, 3693	0.898703
BP	GO:0010608	posttranscriptional regulation of gene expression	136319, 23404, 5702, 115416, 9887, 3692, 5714, 51654	0.898928
BP	GO:0002479	antigen processing and presentation of exogenous peptide antigen via MHC class I, TAP-dependent	5702, 5714, 3693	0.899453
BP	GO:0001818	negative regulation of cytokine production	2621, 90355, 64135, 58509, 6504	0.899571
BP	GO:0042180	cellular ketone metabolic process	51582, 84649, 5702, 3692, 5714, 134429	0.899808
BP	GO:0043085	positive regulation of catalytic activity	51582, 2621, 5906, 7295, 51100, 3606, 9922, 2263, 5702, 23161, 8754, 5714, 666, 56616, 160518, 11345, 5217	0.900811
BP	GO:1902108	regulation of mitochondrial membrane permeability involved in apoptotic process	51100, 203245, 666	0.901073
BP	GO:0071496	cellular response to external stimulus	2621, 84557, 136319, 8408, 51100, 11345	0.90142
BP	GO:1903556	negative regulation of tumor necrosis factor superfamily cytokine production	2621, 58509, 6504	0.901645
BP	GO:1904951	positive regulation of establishment of protein localization	2621, 8999, 3606, 51100, 9917, 8754, 5714, 6504	0.901655
BP	GO:0010647	positive regulation of cell communication	2621, 84289, 5906, 7295, 51100, 3606, 2263, 5702, 8754, 9283, 5714, 666, 6504, 94241, 7335, 1141, 123920	0.901817
BP	GO:0006796	phosphate-containing compound metabolic process	5142, 2621, 57552, 5782, 7295, 3606, 51100, 9887, 9283, 51654, 5714, 5799, 55529, 8999, 5906, 8408, 2263, 5702, 1798, 3692, 8754, 9917, 23545, 9108, 6504, 5504, 58509, 133686, 11332, 5217	0.902446
BP	GO:0090316	positive regulation of intracellular protein transport	2621, 8999, 3606, 51100, 9917, 5714	0.903861
BP	GO:0032880	regulation of protein localization	2621, 8999, 5906, 7295, 3606, 51100, 9917, 8754, 9419, 5714, 23484, 6504	0.903904
BP	GO:0001787	natural killer cell proliferation	3606, 6504	0.903938
BP	GO:0072655	establishment of protein localization to mitochondrion	8999, 51100, 10939, 9917, 5714	0.903988
BP	GO:0031668	cellular response to extracellular stimulus	2621, 84557, 8408, 51100, 11345	0.903988
BP	GO:0046902	regulation of mitochondrial membrane permeability	51100, 203245, 666	0.904491
BP	GO:0036473	cell death in response to oxidative stress	56616, 7295, 9283	0.905285
BP	GO:0070727	cellular macromolecule localization	2621, 8999, 7295, 8031, 51100, 3606, 10939, 143187, 23161, 9917, 5714, 23484, 1804, 8774, 23404, 9419, 6194	0.905327
BP	GO:0035690	cellular response to drug	5142, 2621, 5906	0.905892
BP	GO:1903827	regulation of cellular protein localization	2621, 8999, 7295, 3606, 51100, 9917, 9419, 5714, 23484	0.90598
BP	GO:0009967	positive regulation of signal transduction	2621, 84289, 5906, 7295, 51100, 3606, 2263, 5702, 8754, 9283, 5714, 666, 6504, 94241, 7335, 123920	0.906059
BP	GO:0006891	intra-Golgi vesicle-mediated transport	8774, 11345, 143187	0.90613
BP	GO:0070585	protein localization to mitochondrion	8999, 51100, 10939, 9917, 5714	0.906275
BP	GO:0043487	regulation of RNA stability	23404, 5702, 9887, 5714	0.906461
BP	GO:0065009	regulation of molecular function	5142, 2621, 7295, 51100, 3606, 9922, 51377, 51654, 5714, 666, 56616, 7335, 11345, 5799, 51582, 10231, 5906, 2263, 5702, 23161, 8754, 6504, 136319, 5504, 160518, 58509, 5217	0.906493
BP	GO:0050790	regulation of catalytic activity	51582, 10231, 2621, 5906, 7295, 51100, 3606, 9922, 2263, 23161, 5702, 8754, 51377, 5714, 51654, 666, 6504, 56616, 160518, 5504, 11345, 5799, 5217	0.906569
BP	GO:0040008	regulation of growth	1808, 2621, 136319, 84289, 3490, 2263, 23404, 10939, 203245	0.906666
BP	GO:0007006	mitochondrial membrane organization	51100, 10939, 203245, 666	0.906753
BP	GO:0032609	interferon-gamma production	5142, 2621, 3606, 6504	0.906753
BP	GO:0070129	regulation of mitochondrial translation	115416, 51654	0.907145
BP	GO:0006995	cellular response to nitrogen starvation	84557, 11345	0.907327
BP	GO:0043562	cellular response to nitrogen levels	84557, 11345	0.907327
BP	GO:0002758	innate immune response-activating signal transduction	64135, 58509, 7335, 5702, 5714	0.907616
BP	GO:0044093	positive regulation of molecular function	51582, 2621, 5906, 7295, 51100, 3606, 9922, 2263, 5702, 23161, 8754, 5714, 666, 136319, 56616, 160518, 7335, 11345, 5217	0.908274
BP	GO:0071222	cellular response to lipopolysaccharide	5142, 58509, 3606, 8754	0.908504
BP	GO:0033157	regulation of intracellular protein transport	2621, 8999, 7295, 3606, 51100, 9917, 5714	0.908693
BP	GO:0030091	protein repair	7295, 4482	0.909377
BP	GO:0051168	nuclear export	2621, 80145, 7295, 9887, 3692	0.911232
BP	GO:0051222	positive regulation of protein transport	2621, 8999, 3606, 51100, 9917, 8754, 5714, 6504	0.91173
BP	GO:0090559	regulation of membrane permeability	51100, 203245, 666	0.911909
BP	GO:0071219	cellular response to molecule of bacterial origin	5142, 58509, 3606, 8754	0.912635
BP	GO:0010506	regulation of autophagy	8408, 94241, 9114, 51100, 666, 23545	0.912734
BP	GO:0000209	protein polyubiquitination	10277, 7335, 5702, 7328, 5714	0.914852
BP	GO:0051247	positive regulation of protein metabolic process	2621, 5906, 7295, 3606, 2263, 5702, 8754, 3692, 9283, 5714, 51654, 666, 6504, 136319, 56616, 5217	0.91537
BP	GO:0002218	activation of innate immune response	64135, 58509, 7335, 5702, 5714	0.915554
BP	GO:0015031	protein transport	2621, 7295, 3606, 51100, 8031, 10939, 5714, 8774, 5799, 11345, 55850, 8999, 5906, 375035, 23161, 143187, 8754, 9917, 51542, 23545, 25977, 6504, 90355, 9114, 6194	0.916144
BP	GO:0032720	negative regulation of tumor necrosis factor production	2621, 58509, 6504	0.916229
BP	GO:0019218	regulation of steroid metabolic process	3490, 84649, 134429	0.916259
BP	GO:0030101	natural killer cell activation	2621, 3606, 6504	0.917448
BP	GO:0009057	macromolecule catabolic process	51582, 55850, 51100, 54442, 5702, 9887, 7328, 51377, 8754, 5714, 10277, 23404, 11345, 64854, 6194	0.917759
BP	GO:0006464	cellular protein modification process	2621, 57552, 64135, 5782, 7295, 56655, 3606, 7328, 51377, 9283, 51654, 5714, 10277, 7335, 5799, 338596, 7903, 8999, 84289, 5906, 8408, 2263, 5702, 4482, 1798, 8754, 9108, 6504, 23509, 5504, 9921, 9920, 58509, 9331, 64854, 5217	0.918967
BP	GO:0036211	protein modification process	2621, 57552, 64135, 5782, 7295, 56655, 3606, 7328, 51377, 9283, 51654, 5714, 10277, 7335, 5799, 338596, 7903, 8999, 84289, 5906, 8408, 2263, 5702, 4482, 1798, 8754, 9108, 6504, 23509, 5504, 9921, 9920, 58509, 9331, 64854, 5217	0.918967
MF	GO:0000149	SNARE binding	8774, 11345, 143187, 51542	0.994074
MF	GO:0051117	ATPase binding	10277, 11345, 23545	0.99486
MF	GO:0016671	oxidoreductase activity, acting on a sulfur group of donors, disulfide as acceptor	7295, 4482	0.996367
MF	GO:0043023	ribosomal large subunit binding	115416, 3692	0.997639
MF	GO:0008289	lipid binding	2621, 84557, 55852, 51100, 9922, 23161, 134429, 5217, 2173	0.997928
MF	GO:0043021	ribonucleoprotein complex binding	64135, 115416, 9887, 3692	0.998037
MF	GO:0003828	alpha-N-acetylneuraminate alpha-2,8-sialyltransferase activity	338596, 7903	0.999885
MF	GO:0004771	sterol esterase activity	57552, 3988	0.999994

## Sheet: Fig 5A RA-cis
Category	GO ID	GO Term	Genes	adj_pval
MF	GO:0032553	ribonucleotide binding	132, 64137, 22836, 5894, 6301, 7326, 84100, 1841, 57118, 9162, 5562, 8525, 23396, 537, 3796, 5906, 816, 1182, 83452, 260425, 11218, 2752, 9917, 7879, 7320, 23456, 414328, 10576, 167359, 4628, 6016, 83479, 403	0.0823583
MF	GO:0097367	carbohydrate derivative binding	132, 64137, 22836, 6301, 5894, 7326, 84100, 334, 1841, 57118, 9162, 5562, 23396, 8525, 537, 3796, 5906, 1182, 816, 83452, 260425, 5549, 11218, 2752, 9917, 7879, 7320, 23456, 414328, 10576, 167359, 4811, 4628, 6016, 7058, 83479, 403	0.0833556
MF	GO:0017076	purine nucleotide binding	132, 64137, 22836, 5894, 6301, 7326, 84100, 1841, 57118, 9162, 5562, 8525, 23396, 537, 3796, 5906, 816, 1182, 83452, 260425, 11218, 2752, 9917, 7879, 7320, 23456, 414328, 10576, 167359, 4628, 6016, 83479, 403	0.0888477
MF	GO:0019899	enzyme binding	842, 4660, 22836, 5894, 7326, 1027, 10486, 1808, 51322, 1031, 9162, 5562, 537, 57763, 9043, 5906, 5423, 598, 51585, 2731, 8065, 9759, 11218, 9814, 972, 7879, 4747, 7320, 10576, 2885, 142, 23102	0.0890715
MF	GO:0032555	purine ribonucleotide binding	132, 64137, 22836, 5894, 6301, 7326, 84100, 1841, 57118, 9162, 5562, 8525, 23396, 537, 3796, 5906, 816, 1182, 83452, 260425, 11218, 2752, 9917, 7879, 7320, 23456, 414328, 10576, 167359, 4628, 6016, 83479, 403	0.0891917
MF	GO:0001882	nucleoside binding	132, 64137, 22836, 5894, 6301, 7326, 84100, 1841, 57118, 9162, 5562, 8525, 23396, 537, 3796, 5906, 816, 1182, 83452, 260425, 11218, 2752, 9917, 7879, 7320, 23456, 414328, 10576, 167359, 4628, 6016, 83479, 403	0.095658
MF	GO:0001883	purine nucleoside binding	132, 64137, 22836, 5894, 6301, 7326, 84100, 1841, 57118, 9162, 5562, 8525, 23396, 537, 3796, 5906, 816, 1182, 83452, 260425, 11218, 2752, 9917, 7879, 7320, 23456, 414328, 10576, 167359, 4628, 6016, 83479, 403	0.107056
MF	GO:0032549	ribonucleoside binding	132, 64137, 22836, 5894, 6301, 7326, 84100, 1841, 57118, 9162, 5562, 8525, 23396, 537, 3796, 5906, 816, 1182, 83452, 260425, 11218, 2752, 9917, 7879, 7320, 23456, 414328, 10576, 167359, 4628, 6016, 83479, 403	0.107056
MF	GO:0036094	small molecule binding	132, 64137, 22836, 6301, 5894, 9987, 7326, 84100, 7417, 2762, 1841, 57118, 9162, 27336, 5562, 8525, 23396, 537, 10137, 3796, 5906, 4841, 816, 1182, 83452, 260425, 11218, 2752, 9917, 7879, 7320, 23456, 414328, 10576, 167359, 4628, 6016, 83479, 403, 142	0.122036
MF	GO:0032550	purine ribonucleoside binding	132, 64137, 22836, 5894, 6301, 7326, 84100, 1841, 57118, 9162, 5562, 8525, 23396, 537, 3796, 5906, 816, 1182, 83452, 260425, 11218, 2752, 9917, 7879, 7320, 23456, 414328, 10576, 167359, 4628, 6016, 83479, 403	0.128656
MF	GO:0005524	ATP binding	132, 64137, 22836, 5894, 6301, 7326, 1841, 57118, 9162, 5562, 8525, 23396, 537, 3796, 816, 1182, 260425, 11218, 2752, 9917, 414328, 23456, 7320, 10576, 167359, 4628, 83479	0.128768
MF	GO:0032559	adenyl ribonucleotide binding	132, 64137, 22836, 5894, 6301, 7326, 1841, 57118, 9162, 5562, 8525, 23396, 537, 3796, 816, 1182, 260425, 11218, 2752, 9917, 414328, 23456, 7320, 10576, 167359, 4628, 83479	0.150391
MF	GO:0030554	adenyl nucleotide binding	132, 64137, 22836, 5894, 6301, 7326, 1841, 57118, 9162, 5562, 8525, 23396, 537, 3796, 816, 1182, 260425, 11218, 2752, 9917, 414328, 23456, 7320, 10576, 167359, 4628, 83479	0.154074
MF	GO:0035639	purine ribonucleoside triphosphate binding	132, 64137, 22836, 5894, 6301, 7326, 84100, 1841, 57118, 9162, 5562, 8525, 23396, 537, 3796, 5906, 816, 1182, 83452, 260425, 11218, 2752, 9917, 7879, 7320, 23456, 414328, 10576, 167359, 4628, 6016, 83479, 403	0.155542
MF	GO:1901265	nucleoside phosphate binding	132, 64137, 22836, 6301, 5894, 9987, 7326, 84100, 7417, 2762, 1841, 57118, 9162, 27336, 5562, 8525, 23396, 537, 10137, 3796, 5906, 4841, 816, 1182, 83452, 260425, 11218, 2752, 9917, 7879, 7320, 23456, 414328, 10576, 167359, 4628, 6016, 83479, 403, 142	0.191874
MF	GO:0016301	kinase activity	132, 941, 5894, 816, 260425, 1027, 9917, 414328, 167359, 1841, 57118, 1031, 80895, 9162, 2885, 5562, 8525, 23396	0.288967
CC	GO:0008021	synaptic vesicle	22987, 9162, 1182, 598, 7417, 192683	0.30301
CC	GO:0044456	synapse part	22987, 1182, 598, 7417, 192683, 7879, 10486, 1808, 9162, 10564, 23396, 4628, 2557, 1266	0.304312
CC	GO:0099503	secretory vesicle	22987, 9162, 1182, 598, 7058, 64924, 1113, 7417, 192683, 334, 7879, 9043	0.309453
CC	GO:0012506	vesicle membrane	22987, 1182, 816, 598, 64924, 28966, 1113, 192683, 972, 7879, 334, 163, 2885	0.312686
CC	GO:0043209	myelin sheath	1808, 10576, 5906, 7417, 2752, 7385, 4747	0.324805
CC	GO:0031984	organelle subcompartment	163, 22836, 55454, 10564, 8704, 22856, 192683, 972, 2804, 84679	0.333273
CC	GO:0005829	cytosol	842, 4660, 1933, 22836, 5894, 84100, 57763, 9043, 23035, 6730, 60485, 8065, 2752, 501, 9814, 401541, 7879, 4747, 6156, 2888, 10576, 163, 2885, 55907, 2620, 132, 6301, 26286, 1027, 51606, 2762, 5521, 1808, 1841, 1031, 9162, 10564, 5562, 23396, 3796, 5906, 816, 598, 64105, 2731, 9759, 11218, 9183, 51072, 4628	0.334484
CC	GO:0044431	Golgi apparatus part	22836, 1182, 83452, 5549, 26286, 22856, 9917, 192683, 972, 2804, 163, 55454, 10564, 8704, 403, 55676, 55624, 84679	0.338164
CC	GO:0098793	presynapse	1808, 22987, 9162, 1182, 598, 23396, 7417, 192683, 7879	0.341512
MF	GO:0000166	nucleotide binding	132, 64137, 22836, 6301, 5894, 9987, 7326, 84100, 7417, 2762, 1841, 57118, 9162, 27336, 5562, 8525, 23396, 537, 10137, 3796, 5906, 4841, 816, 1182, 83452, 260425, 11218, 2752, 9917, 7879, 7320, 23456, 414328, 10576, 167359, 4628, 6016, 83479, 403, 142	0.344641
CC	GO:0030659	cytoplasmic vesicle membrane	22987, 163, 1182, 598, 816, 64924, 28966, 1113, 192683, 972, 334, 7879	0.346349
CC	GO:0070382	exocytic vesicle	22987, 9162, 1182, 598, 7417, 192683	0.347084
CC	GO:0000139	Golgi membrane	22836, 1182, 83452, 26286, 22856, 9917, 192683, 972, 2804, 55454, 10564, 8704, 403, 55676, 55624, 84679	0.364211
MF	GO:0016817	hydrolase activity, acting on acid anhydrides	5906, 64137, 22836, 53343, 83452, 5983, 11218, 51606, 7879, 23456, 4628, 6016, 537, 3796, 403, 83479	0.395561
CC	GO:0030658	transport vesicle membrane	22987, 1182, 598, 1113, 192683, 972	0.404652
MF	GO:0016818	hydrolase activity, acting on acid anhydrides, in phosphorus-containing anhydrides	5906, 64137, 22836, 53343, 83452, 5983, 11218, 51606, 7879, 23456, 4628, 6016, 537, 3796, 403, 83479	0.406022
CC	GO:0031988	membrane-bounded vesicle	22836, 25797, 84100, 55847, 334, 10409, 23446, 537, 9043, 87769, 22987, 1182, 83452, 5549, 2752, 501, 972, 7879, 6156, 10576, 163, 2885, 339487, 23607, 403, 11331, 7385, 80727, 6301, 9987, 64924, 7326, 7417, 192683, 51606, 2762, 57515, 1808, 9162, 10564, 1509, 754, 11212, 5906, 53343, 598, 816, 28966, 1113, 4811, 7058, 4628, 53	0.407799
CC	GO:0043230	extracellular organelle	22836, 6301, 9987, 25797, 7326, 84100, 55847, 7417, 2762, 51606, 334, 10409, 57515, 1808, 23446, 537, 1509, 9043, 87769, 754, 11212, 5906, 53343, 83452, 5549, 2752, 501, 972, 7879, 6156, 10576, 4811, 2885, 339487, 4628, 23607, 53, 403, 11331, 7385, 80727	0.41725
MF	GO:0016462	pyrophosphatase activity	5906, 64137, 22836, 53343, 83452, 5983, 11218, 51606, 7879, 23456, 4628, 6016, 537, 3796, 403, 83479	0.4176
CC	GO:0045202	synapse	22987, 22839, 4040, 1182, 598, 9759, 7417, 192683, 7879, 10486, 1808, 9162, 10564, 23396, 4628, 2557, 1266	0.422244
CC	GO:0098791	Golgi subcompartment	163, 22836, 55454, 10564, 8704, 22856, 192683, 972, 2804, 84679	0.42302
CC	GO:0005876	spindle microtubule	9183, 5423, 403, 3796	0.427761
CC	GO:1903561	extracellular vesicle	22836, 6301, 9987, 25797, 7326, 84100, 55847, 7417, 2762, 51606, 334, 10409, 57515, 1808, 23446, 537, 1509, 9043, 87769, 754, 11212, 5906, 53343, 83452, 5549, 2752, 501, 972, 7879, 6156, 10576, 4811, 2885, 339487, 4628, 23607, 53, 403, 11331, 7385, 80727	0.430341
CC	GO:0070062	extracellular exosome	22836, 6301, 9987, 25797, 7326, 84100, 55847, 7417, 2762, 51606, 334, 10409, 57515, 1808, 23446, 537, 1509, 9043, 87769, 754, 11212, 5906, 53343, 83452, 5549, 2752, 501, 972, 7879, 6156, 10576, 4811, 2885, 339487, 4628, 23607, 53, 403, 11331, 7385, 80727	0.438484
MF	GO:0017111	nucleoside-triphosphatase activity	5906, 64137, 22836, 83452, 5983, 11218, 51606, 7879, 23456, 4628, 6016, 83479, 537, 3796, 403	0.449425
CC	GO:0044429	mitochondrial part	10400, 53343, 5894, 598, 2731, 8034, 55847, 7417, 501, 192111, 5521, 23456, 1841, 23446, 51318, 11331, 11019, 7385	0.455135
MF	GO:0008017	microtubule binding	1808, 2620, 5423, 5195, 403, 3796, 1266	0.464496
CC	GO:0019867	outer membrane	23446, 5894, 598, 55847, 7417, 11331, 192111, 5521	0.47413
CC	GO:0044437	vacuolar part	2888, 163, 4040, 23339, 1182, 5549, 537, 53, 1509, 192683, 972, 7879, 51606, 84679	0.496754
CC	GO:0005794	Golgi apparatus	4040, 22836, 1182, 5894, 2907, 83452, 5549, 64924, 26286, 22856, 9917, 192683, 972, 7879, 2804, 163, 2885, 55454, 10564, 8704, 403, 55676, 55624, 84679	0.500188
MF	GO:0016887	ATPase activity	23456, 64137, 22836, 4628, 83479, 537, 5983, 3796, 11218, 51606	0.5021
CC	GO:0005654	nucleoplasm	8880, 83892, 132, 4660, 9987, 404672, 1027, 10409, 51322, 23446, 9162, 27336, 5562, 6117, 8525, 22803, 10635, 10137, 65056, 51426, 5423, 4841, 51585, 816, 64105, 1876, 9759, 134430, 5983, 11218, 79892, 9917, 401541, 7320, 55531, 2885, 10557, 55907, 58493, 339487, 142, 7385	0.503311
MF	GO:0015631	tubulin binding	1808, 2620, 5423, 440145, 5195, 403, 3796, 1266	0.505607
MF	GO:0004722	protein serine/threonine phosphatase activity	80895, 192111, 23035, 5521	0.515067
MF	GO:0060090	binding, bridging	2888, 163, 2885, 11218, 9043, 4747	0.516248
MF	GO:0022804	active transmembrane transporter activity	23456, 55089, 64137, 1182, 8034, 537, 6538, 51606, 84679	0.521348
BP	GO:0033683	nucleotide-excision repair, DNA incision	6117, 5983, 404672, 142, 51426	0.527262
BP	GO:0097193	intrinsic apoptotic signaling pathway	754, 842, 5423, 4841, 598, 2907, 8065, 7417, 972, 142	0.527344
BP	GO:0006297	nucleotide-excision repair, DNA gap filling	5423, 6117, 5983, 51426	0.529264
CC	GO:0005740	mitochondrial envelope	10400, 598, 5894, 8034, 55847, 7417, 192111, 5521, 23456, 1841, 23446, 51318, 11331, 7385	0.530015
BP	GO:2001243	negative regulation of intrinsic apoptotic signaling pathway	754, 4841, 598, 2907, 7417, 972	0.53789
CC	GO:0005741	mitochondrial outer membrane	23446, 5894, 598, 55847, 7417, 11331, 192111, 5521	0.539326
BP	GO:0051649	establishment of localization in cell	4040, 10400, 22836, 5894, 84100, 26286, 1808, 9162, 23396, 9043, 6730, 754, 5906, 83452, 5195, 1113, 11218, 9917, 972, 7879, 2804, 6156, 4747, 3352, 9183, 7320, 55531, 163, 23339, 4628, 403, 11331, 142, 23102	0.540117
BP	GO:0006974	cellular response to DNA damage stimulus	754, 842, 4841, 5423, 598, 5983, 1027, 404672, 972, 7320, 51322, 2885, 8525, 6117, 58493, 10635, 142, 51426	0.546772
CC	GO:0031968	organelle outer membrane	23446, 5894, 598, 55847, 7417, 11331, 192111, 5521	0.555304
CC	GO:0005739	mitochondrion	842, 286097, 10400, 5894, 8034, 55847, 7417, 192111, 5521, 1808, 1841, 23446, 11019, 11212, 53343, 598, 2731, 2752, 501, 9812, 23456, 51318, 4628, 11331, 142, 7385	0.558697
CC	GO:0005879	axonemal microtubule	10564, 84100	0.564266
CC	GO:0031966	mitochondrial membrane	10400, 598, 5894, 8034, 55847, 7417, 192111, 5521, 23456, 23446, 51318, 11331, 7385	0.570272
BP	GO:0097305	response to alcohol	57578, 4040, 1933, 10400, 5423, 598, 5562, 64854	0.574684
BP	GO:0010332	response to gamma radiation	5423, 598, 5562, 404672, 142	0.575355
CC	GO:0097458	neuron part	22987, 5906, 4040, 1182, 598, 2752, 7417, 192683, 7879, 6538, 10409, 4747, 3352, 10486, 1808, 9162, 10564, 23396, 4628, 1266, 23035	0.575551
CC	GO:0005802	trans-Golgi network	163, 22836, 10564, 192683, 972, 84679	0.576761
CC	GO:0010008	endosome membrane	2888, 163, 4040, 23339, 1182, 537, 192683, 7879, 84679	0.579383
BP	GO:0044087	regulation of cellular component biogenesis	5906, 5894, 83452, 5195, 9759, 1113, 1027, 7417, 404672, 7879, 2885, 139065, 5562, 6117, 7058, 7162, 57763, 142, 23102	0.580004
CC	GO:0005774	vacuolar membrane	2888, 163, 4040, 23339, 1182, 537, 53, 192683, 972, 7879, 51606, 84679	0.581683
BP	GO:0016192	vesicle-mediated transport	4040, 22836, 26286, 192683, 334, 51606, 1808, 57118, 10564, 23396, 537, 3796, 9043, 5906, 598, 83452, 1113, 7879, 2804, 9183, 163, 23339, 2885, 4628, 23607, 403, 23102	0.582733
CC	GO:0043202	lysosomal lumen	5549, 53, 1509, 972	0.587334
CC	GO:0044433	cytoplasmic vesicle part	22987, 163, 1182, 598, 816, 64924, 28966, 1113, 192683, 972, 334, 7879	0.587617
CC	GO:0030133	transport vesicle	22987, 9162, 1182, 598, 1113, 7417, 192683, 972	0.589602
CC	GO:0016023	cytoplasmic, membrane-bounded vesicle	22987, 1182, 598, 816, 28966, 64924, 1113, 7417, 192683, 972, 334, 7879, 163, 9162, 10564, 7058, 23607, 1509, 9043	0.593675
BP	GO:0010212	response to ionizing radiation	5423, 598, 2885, 5562, 58493, 10635, 404672, 142	0.603954
MF	GO:0042623	ATPase activity, coupled	23456, 64137, 4628, 83479, 537, 5983, 11218, 51606	0.606002
MF	GO:0042802	identical protein binding	9069, 64137, 4040, 4841, 1182, 5894, 598, 816, 285704, 2752, 972, 3298, 334, 2762, 4747, 23456, 10486, 1808, 2885, 142, 84679	0.60713
CC	GO:0005730	nucleolus	4841, 5195, 57673, 64924, 134430, 404672, 401541, 2885, 10557, 23607, 22803, 3796, 142, 6730, 134218	0.620577
CC	GO:0005773	vacuole	5906, 4040, 1182, 5549, 1113, 1027, 192683, 972, 7879, 51606, 2888, 163, 23339, 2885, 10564, 537, 53, 1509, 84679	0.625078
MF	GO:0047238	glucuronosyl-N-acetylgalactosaminyl-proteoglycan 4-beta-N-acetylgalactosaminyltransferase activity	55454, 22856	0.630472
BP	GO:2001242	regulation of intrinsic apoptotic signaling pathway	754, 4841, 598, 2907, 7417, 972, 142	0.631898
CC	GO:0005768	endosome	5906, 4040, 1182, 1027, 192683, 972, 7879, 2888, 163, 23339, 2885, 10564, 537, 84679	0.632401
CC	GO:0032045	guanyl-nucleotide exchange factor complex	5906, 9162	0.63527
CC	GO:0033180	proton-transporting V-type ATPase, V1 domain	537, 51606	0.63527
CC	GO:0044440	endosomal part	2888, 163, 4040, 23339, 1182, 537, 192683, 7879, 84679	0.642273
BP	GO:0042769	DNA damage response, detection of DNA damage	7320, 6117, 5983, 142	0.656344
MF	GO:0015026	coreceptor activity	4040, 941, 285704	0.657789
BP	GO:0051128	regulation of cellular component organization	2620, 10400, 5894, 404672, 7417, 1027, 192683, 1808, 1031, 57118, 6117, 7162, 57763, 10154, 5906, 598, 816, 83452, 9759, 5195, 134430, 9917, 7879, 4747, 9183, 7320, 10576, 55531, 2885, 139065, 4628, 23607, 7058, 11331, 142, 23102	0.66026
BP	GO:0090305	nucleic acid phosphodiester bond hydrolysis	51585, 10557, 6117, 22803, 5983, 404672, 142, 128387, 51426	0.668706
BP	GO:0051641	cellular localization	4040, 10400, 22836, 5894, 440145, 84100, 26286, 1808, 9162, 23396, 537, 9043, 6730, 754, 5906, 598, 83452, 5195, 1113, 11218, 9917, 972, 2804, 7879, 6156, 4747, 7320, 3352, 9183, 10576, 55531, 163, 23339, 4628, 23607, 403, 11331, 142, 23102	0.67474
BP	GO:0035556	intracellular signal transduction	842, 941, 22836, 5894, 84100, 7417, 1027, 79726, 9162, 55504, 10564, 5562, 6117, 23396, 8525, 537, 9043, 754, 5906, 60485, 4841, 5423, 598, 816, 2907, 83452, 9759, 8065, 260425, 5983, 972, 7879, 4747, 7320, 167359, 2885, 6016, 403, 11331, 142	0.679252
BP	GO:0006289	nucleotide-excision repair	5423, 6117, 5983, 404672, 142, 51426	0.686041
BP	GO:0045471	response to ethanol	57578, 1933, 10400, 5423, 5562, 64854	0.689809
BP	GO:0051656	establishment of organelle localization	1808, 7320, 9183, 5906, 23396, 84100, 5195, 4628, 537, 1113, 4747	0.68995
BP	GO:0022402	cell cycle process	2620, 4660, 598, 440145, 22846, 64105, 1876, 8065, 79892, 1027, 9814, 401541, 9183, 7320, 51322, 1031, 5562, 8525, 6117, 4628, 23607, 3796, 403, 11331	0.694705
BP	GO:0007062	sister chromatid cohesion	9183, 64105, 3796, 11331, 79892, 401541	0.695852
BP	GO:0080135	regulation of cellular response to stress	754, 842, 4841, 55504, 598, 816, 2907, 22846, 6117, 260425, 10635, 972, 142, 9043	0.696727
BP	GO:0009314	response to radiation	7320, 842, 5423, 598, 2885, 5562, 58493, 8704, 10635, 404672, 142	0.708628
MF	GO:0005253	anion channel activity	1182, 7417, 2557, 80727	0.710713
MF	GO:1901363	heterocyclic compound binding	8880, 1933, 22836, 5894, 90850, 84100, 57673, 334, 10409, 27336, 8525, 6117, 22803, 10137, 537, 65056, 51426, 6730, 4841, 1182, 83452, 5983, 2752, 9917, 3298, 7879, 2804, 6156, 23456, 414328, 3352, 10576, 167359, 2885, 6016, 403, 2115, 132, 64137, 6301, 9987, 7326, 7417, 404672, 91012, 2762, 1841, 57118, 9162, 5562, 23396, 10635, 3796, 134218, 5906, 5423, 9935, 816, 51585, 1876, 260425, 9759, 134…	0.71176
BP	GO:0033554	cellular response to stress	842, 1027, 404672, 192683, 79726, 51322, 55504, 5562, 8525, 6117, 10635, 9043, 51426, 754, 5423, 4841, 598, 816, 2907, 22846, 260425, 5983, 2752, 972, 4747, 7320, 2885, 58493, 142	0.714528
MF	GO:0019900	kinase binding	1808, 842, 1031, 4660, 5894, 598, 2885, 5562, 9759, 142, 9043	0.716605
MF	GO:0003697	single-stranded DNA binding	8880, 9987, 6117, 10635	0.718708
MF	GO:0042826	histone deacetylase binding	9759, 11218, 57763, 142	0.718708
MF	GO:0031267	small GTPase binding	5906, 9162, 22836, 5894, 537, 7879, 23102	0.720996
MF	GO:0000182	rDNA binding	57673, 404672	0.722865
MF	GO:0019901	protein kinase binding	1808, 842, 1031, 4660, 5894, 598, 2885, 9759, 142, 9043	0.725048
MF	GO:0030674	protein binding, bridging	2888, 163, 2885, 11218, 4747	0.731295
MF	GO:0016773	phosphotransferase activity, alcohol group as acceptor	414328, 167359, 132, 57118, 9162, 941, 5894, 2885, 816, 5562, 8525, 23396, 9917	0.735831
MF	GO:0051020	GTPase binding	5906, 9162, 22836, 5894, 537, 7879, 23102	0.737493
MF	GO:0097159	organic cyclic compound binding	8880, 1933, 22836, 5894, 90850, 84100, 57673, 334, 10409, 27336, 8525, 6117, 22803, 10137, 537, 65056, 51426, 6730, 4841, 1182, 83452, 5983, 2752, 9917, 3298, 7879, 2804, 6156, 23456, 414328, 3352, 10576, 167359, 2885, 6016, 403, 2115, 132, 64137, 6301, 9987, 7326, 7417, 404672, 91012, 2762, 1841, 57118, 9162, 5562, 23396, 10635, 3796, 134218, 5906, 5423, 9935, 816, 51585, 1876, 260425, 9759, 134…	0.737881
MF	GO:0019205	nucleobase-containing compound kinase activity	132, 1841, 260425	0.746008
BP	GO:0045851	pH reduction	1182, 537, 7879, 51606	0.77528
BP	GO:0019886	antigen processing and presentation of exogenous peptide antigen via MHC class II	163, 3796, 1509, 972, 7879	0.779255
BP	GO:0006296	nucleotide-excision repair, DNA incision, 5'-to lesion	6117, 5983, 404672, 142, 51426	0.779412
BP	GO:0007049	cell cycle	2620, 4040, 4660, 440145, 1027, 5521, 51322, 1841, 1031, 5562, 8525, 6117, 3796, 598, 22846, 64105, 8065, 1876, 79892, 9814, 401541, 9183, 7320, 4628, 23607, 403, 11331	0.779557
BP	GO:0006301	postreplication repair	7320, 6117, 5983, 51426	0.783656
BP	GO:2001234	negative regulation of apoptotic signaling pathway	754, 4841, 5894, 598, 2907, 7417, 972	0.786527
BP	GO:0051402	neuron apoptotic process	842, 5423, 4841, 598, 9759, 142, 4747	0.790934
BP	GO:0044085	cellular component biogenesis	83892, 5894, 440145, 84100, 404672, 7417, 1027, 5562, 6117, 23396, 22803, 7162, 3796, 57763, 9043, 5906, 64105, 83452, 9759, 5195, 134430, 1113, 11218, 2752, 972, 401541, 7879, 6156, 4747, 7320, 9183, 10576, 163, 2885, 139065, 10557, 4628, 23607, 7058, 142, 23102	0.790957
BP	GO:0006293	nucleotide-excision repair, preincision complex stabilization	6117, 404672, 142	0.791726
BP	GO:0006295	nucleotide-excision repair, DNA incision, 3'-to lesion	6117, 404672, 142	0.792333
BP	GO:0002495	antigen processing and presentation of peptide antigen via MHC class II	163, 3796, 1509, 972, 7879	0.793122
BP	GO:0006885	regulation of pH	1182, 537, 7879, 51606, 84679	0.794126
BP	GO:0055085	transmembrane transport	22987, 57578, 64137, 1182, 5894, 8034, 64924, 5195, 8065, 7417, 51606, 6538, 3352, 23456, 116843, 55089, 23446, 537, 55676, 2557, 80727, 84679	0.79489
BP	GO:0071479	cellular response to ionizing radiation	598, 2885, 10635, 404672	0.795711
BP	GO:0002504	antigen processing and presentation of peptide or polysaccharide antigen via MHC class II	163, 3796, 1509, 972, 7879	0.796646
BP	GO:0042276	error-prone translesion synthesis	6117, 5983, 51426	0.796796
BP	GO:0006887	exocytosis	5906, 10564, 83452, 23396, 4628, 537, 1113, 192683, 334, 7879	0.798081
BP	GO:0070997	neuron death	842, 5423, 4841, 598, 9759, 1113, 142, 4747	0.800704
BP	GO:0046834	lipid phosphorylation	9162, 941, 2885, 8525, 23396	0.801641
BP	GO:0006915	apoptotic process	842, 2620, 4040, 5894, 7417, 1027, 5521, 57118, 79886, 55504, 5562, 754, 60485, 5423, 4841, 598, 2907, 260425, 8065, 9759, 11218, 972, 9812, 4747, 7320, 11331, 142	0.802719
BP	GO:0012501	programmed cell death	842, 2620, 4040, 5894, 7417, 1027, 192111, 5521, 57118, 79886, 55504, 5562, 754, 60485, 5423, 4841, 598, 2907, 260425, 8065, 9759, 11218, 972, 9812, 4747, 7320, 11331, 142	0.809581
BP	GO:0045184	establishment of protein localization	10400, 5894, 84100, 26286, 192683, 51606, 10564, 537, 5866, 6730, 754, 5906, 598, 83452, 28966, 5195, 2752, 9917, 972, 7879, 6156, 9183, 55531, 10576, 163, 23339, 403, 11331, 142, 23102	0.810989
BP	GO:0051640	organelle localization	1808, 7320, 9183, 5906, 23396, 84100, 5195, 4628, 537, 1113, 4747	0.813079
BP	GO:0009132	nucleoside diphosphate metabolic process	1841, 53343, 5562, 260425, 9759	0.816439
BP	GO:0015031	protein transport	10400, 5894, 84100, 26286, 192683, 51606, 10564, 537, 5866, 6730, 754, 5906, 83452, 28966, 5195, 2752, 9917, 972, 7879, 6156, 9183, 55531, 163, 23339, 403, 11331, 142, 23102	0.818757
BP	GO:0046907	intracellular transport	4040, 22836, 10400, 84100, 26286, 9043, 6730, 754, 83452, 5195, 1113, 11218, 9917, 972, 7879, 2804, 6156, 4747, 9183, 55531, 163, 23339, 11331, 142, 23102	0.820631
BP	GO:1903047	mitotic cell cycle process	4660, 598, 440145, 8065, 1876, 1027, 79892, 9814, 9183, 1031, 8525, 6117, 23607, 4628, 3796, 11331	0.833799
BP	GO:0044089	positive regulation of cellular component biogenesis	2885, 139065, 6117, 7058, 7162, 9759, 1113, 1027, 404672, 142	0.834762
BP	GO:0008219	cell death	842, 2620, 4040, 5894, 7417, 1027, 192111, 5521, 57118, 79886, 55504, 5562, 754, 60485, 5423, 4841, 598, 2907, 260425, 8065, 9759, 1113, 11218, 972, 9812, 4747, 7320, 11331, 142	0.834885
BP	GO:0000278	mitotic cell cycle	4660, 598, 440145, 8065, 1876, 79892, 1027, 9814, 5521, 9183, 1031, 8525, 6117, 23607, 4628, 3796, 11331	0.83658
BP	GO:0097190	apoptotic signaling pathway	754, 842, 5423, 4841, 5894, 598, 2907, 8065, 7417, 972, 142, 9812	0.840773
BP	GO:0006294	nucleotide-excision repair, preincision complex assembly	6117, 404672, 142	0.843111
BP	GO:0007264	small GTPase mediated signal transduction	5906, 9162, 22836, 5894, 2885, 10564, 83452, 84100, 6016, 403, 7879	0.843597
BP	GO:0043254	regulation of protein complex assembly	5894, 2885, 6117, 5195, 7417, 1027, 404672, 57763, 142	0.844557
BP	GO:0042770	signal transduction in response to DNA damage	754, 842, 2885, 1027, 972	0.845519
BP	GO:0032844	regulation of homeostatic process	3352, 10576, 169200, 9935, 5562, 64924, 537, 55676, 972, 142	0.84631
BP	GO:0000731	DNA synthesis involved in DNA repair	6117, 10635, 5983, 51426	0.847069
BP	GO:0006283	transcription-coupled nucleotide-excision repair	6117, 5983, 404672, 51426	0.847069
BP	GO:0009123	nucleoside monophosphate metabolic process	132, 1841, 53343, 5562, 260425, 9759, 7385, 142	0.847958
BP	GO:0045920	negative regulation of exocytosis	5906, 83452, 7879	0.851656
BP	GO:0006793	phosphorus metabolic process	132, 4040, 10400, 941, 5894, 1027, 192111, 57515, 5521, 10486, 1841, 1031, 57118, 9162, 55504, 5562, 8525, 23396, 537, 9043, 23035, 5906, 53343, 5423, 816, 9759, 260425, 1113, 9917, 9814, 972, 4747, 7320, 414328, 167359, 80895, 2885, 53, 11331, 7385, 142	0.851869
BP	GO:0044843	cell cycle G1/S phase transition	1031, 8525, 6117, 1876, 8065, 11331, 1027	0.852508
BP	GO:0006796	phosphate-containing compound metabolic process	132, 4040, 10400, 941, 5894, 1027, 192111, 57515, 5521, 10486, 1841, 1031, 57118, 9162, 55504, 5562, 8525, 23396, 537, 9043, 23035, 5906, 53343, 5423, 816, 9759, 260425, 1113, 9917, 9814, 972, 4747, 7320, 414328, 167359, 80895, 2885, 53, 11331, 7385, 142	0.852573
BP	GO:0044093	positive regulation of molecular function	842, 5906, 60485, 4660, 4040, 816, 5894, 9759, 5983, 26286, 1027, 972, 192111, 57515, 4747, 10486, 55531, 10576, 57118, 2885, 10564, 5562, 11331, 5866, 9043, 142, 23102	0.853959
BP	GO:0072594	establishment of protein localization to organelle	754, 55531, 10576, 10400, 83452, 5195, 11331, 9917, 7879, 142, 6156, 6730	0.862177
BP	GO:0006897	endocytosis	1808, 5906, 163, 57118, 4040, 598, 2885, 23396, 23607, 192683, 7879, 51606	0.862259
BP	GO:0071822	protein complex subunit organization	83892, 4040, 5894, 440145, 64105, 5195, 84100, 2752, 404672, 7417, 1027, 972, 401541, 4747, 9183, 10576, 163, 2885, 51318, 5562, 6117, 23607, 9043, 142	0.864199
BP	GO:0043069	negative regulation of programmed cell death	754, 4040, 4841, 598, 5894, 2907, 1027, 7417, 972, 4747, 7320, 57118, 5562, 11331	0.864243
BP	GO:0070727	cellular macromolecule localization	754, 4040, 10400, 598, 440145, 83452, 5195, 84100, 26286, 9917, 972, 7879, 6156, 9183, 55531, 10576, 163, 23339, 23607, 11331, 142, 6730, 23102	0.864419
BP	GO:0002478	antigen processing and presentation of exogenous peptide antigen	163, 3796, 1509, 972, 7879	0.86536
BP	GO:0043523	regulation of neuron apoptotic process	842, 4841, 598, 9759, 142, 4747	0.865493
BP	GO:0022615	protein to membrane docking	5195, 7879	0.865757
BP	GO:1903376	regulation of oxidative stress-induced neuron intrinsic apoptotic signaling pathway	4841, 142	0.865757
BP	GO:1901796	regulation of signal transduction by p53 class mediator	754, 5562, 6117, 5983, 972	0.866087
BP	GO:0042278	purine nucleoside metabolic process	132, 10400, 53343, 5562, 260425, 9759, 7385, 142	0.866182
BP	GO:0042059	negative regulation of epidermal growth factor receptor signaling pathway	163, 2885, 7879	0.866441
BP	GO:0065009	regulation of molecular function	842, 4660, 4040, 5894, 26286, 1027, 192111, 51606, 334, 57515, 5521, 10486, 1031, 57118, 9162, 10564, 5562, 5866, 1266, 9043, 5906, 60485, 816, 9759, 5195, 5983, 9814, 972, 9812, 4747, 10576, 55531, 169200, 2885, 11331, 142, 23102	0.866882
BP	GO:0060627	regulation of vesicle-mediated transport	5906, 57118, 5562, 83452, 23607, 537, 192683, 7879, 23102	0.866952
BP	GO:0006605	protein targeting	754, 55531, 10400, 83452, 84100, 5195, 11331, 9917, 7879, 142, 6156, 6730	0.867021
BP	GO:0098813	nuclear chromosome segregation	7320, 9183, 64105, 3796, 11331, 79892, 401541	0.867202
BP	GO:0000819	sister chromatid segregation	9183, 64105, 3796, 11331, 79892, 401541	0.867244
BP	GO:0000082	G1/S transition of mitotic cell cycle	1031, 8525, 6117, 1876, 8065, 1027	0.867244
BP	GO:1902589	single-organism organelle organization	5894, 598, 440145, 64105, 5195, 84100, 79892, 1027, 401541, 7879, 4747, 10486, 9183, 7320, 23339, 2885, 23396, 4628, 23607, 3796, 403, 11331, 1266	0.867244
BP	GO:0009167	purine ribonucleoside monophosphate metabolic process	132, 53343, 5562, 260425, 9759, 7385, 142	0.867357
BP	GO:0021537	telencephalon development	1808, 4040, 22803, 4628, 4747, 23035	0.86794
BP	GO:0000902	cell morphogenesis	842, 2620, 4040, 816, 5549, 84100, 134430, 10409, 4747, 7320, 10486, 1808, 2885, 139065, 4628, 403, 2115, 10154, 23102	0.867948
BP	GO:1902531	regulation of intracellular signal transduction	754, 5906, 941, 4841, 5894, 598, 2907, 260425, 5983, 7417, 972, 79726, 7320, 9162, 55504, 2885, 10564, 5562, 6117, 23396, 537, 11331, 9043, 142	0.868162
BP	GO:0009150	purine ribonucleotide metabolic process	10486, 132, 53343, 5894, 5562, 260425, 9759, 1113, 7385, 142	0.86823
BP	GO:0045453	bone resorption	169200, 537, 7879	0.868279
BP	GO:1901185	negative regulation of ERBB signaling pathway	163, 2885, 7879	0.868279
BP	GO:1901700	response to oxygen-containing compound	842, 57578, 5906, 1933, 4040, 10400, 5423, 941, 5894, 598, 2752, 1027, 51606, 4747, 1808, 2885, 5562, 64854, 537, 11019, 142	0.868471
BP	GO:0044772	mitotic cell cycle phase transition	9183, 1031, 4660, 8525, 6117, 1876, 8065, 11331, 1027, 9814	0.868507
BP	GO:0009126	purine nucleoside monophosphate metabolic process	132, 53343, 5562, 260425, 9759, 7385, 142	0.86852
BP	GO:0061564	axon development	1808, 2885, 139065, 5549, 4628, 134430, 2115, 10154, 4747	0.868567
BP	GO:0046128	purine ribonucleoside metabolic process	132, 10400, 53343, 5562, 260425, 9759, 7385, 142	0.868965
BP	GO:0006930	substrate-dependent cell migration, cell extension	23607, 4628	0.869092
BP	GO:0019695	choline metabolic process	23446, 501	0.869092
BP	GO:1901214	regulation of neuron death	842, 4841, 598, 9759, 1113, 142, 4747	0.869312
BP	GO:2001020	regulation of response to DNA damage stimulus	754, 842, 598, 10635, 972	0.869502
BP	GO:0034613	cellular protein localization	754, 4040, 10400, 598, 440145, 83452, 5195, 84100, 26286, 9917, 972, 7879, 6156, 9183, 55531, 10576, 163, 23339, 23607, 11331, 142, 6730, 23102	0.869765
BP	GO:0006811	ion transport	57578, 53343, 1182, 5894, 816, 64924, 8065, 1027, 7417, 6538, 51606, 57515, 3352, 1808, 55089, 23446, 537, 55676, 2557, 80727, 84679	0.869852
BP	GO:0048812	neuron projection morphogenesis	1808, 2885, 816, 139065, 5549, 4628, 134430, 2115, 10154, 4747	0.869945
BP	GO:0051452	intracellular pH reduction	1182, 7879, 51606	0.869996
BP	GO:0050801	ion homeostasis	3352, 4040, 169200, 1182, 2907, 64924, 537, 55676, 7879, 142, 51606, 84679	0.870145
BP	GO:1901654	response to ketone	842, 598, 5562, 142, 4747	0.870162
BP	GO:0006836	neurotransmitter transport	22987, 5906, 9162, 23396, 2752, 6538	0.870232
BP	GO:0006281	DNA repair	7320, 5423, 4841, 6117, 58493, 10635, 5983, 404672, 142, 51426	0.870402
BP	GO:1903578	regulation of ATP metabolic process	5562, 9759, 142	0.870408
BP	GO:0009118	regulation of nucleoside metabolic process	5562, 9759, 142	0.870408
BP	GO:0009161	ribonucleoside monophosphate metabolic process	132, 53343, 5562, 260425, 9759, 7385, 142	0.870412
BP	GO:0000904	cell morphogenesis involved in differentiation	842, 4040, 816, 5549, 134430, 4747, 10409, 1808, 2885, 139065, 4628, 2115, 10154	0.870485
BP	GO:0009259	ribonucleotide metabolic process	10486, 132, 53343, 5894, 5562, 260425, 9759, 1113, 7385, 142	0.870942
BP	GO:0019884	antigen processing and presentation of exogenous antigen	163, 3796, 1509, 972, 7879	0.870954
BP	GO:0033365	protein localization to organelle	754, 10400, 83452, 5195, 84100, 9917, 7879, 6156, 9183, 10576, 55531, 23607, 11331, 142, 6730	0.871252
BP	GO:0043066	negative regulation of apoptotic process	754, 4040, 4841, 598, 5894, 2907, 1027, 7417, 972, 4747, 7320, 57118, 5562, 11331	0.871343
BP	GO:0007050	cell cycle arrest	2620, 1031, 5562, 22846, 8065, 1027	0.871404
BP	GO:0009119	ribonucleoside metabolic process	132, 10400, 53343, 5562, 260425, 9759, 7385, 142	0.871579
BP	GO:0050790	regulation of catalytic activity	842, 4040, 4660, 5894, 26286, 1027, 192111, 334, 51606, 5521, 57515, 10486, 1031, 9162, 10564, 5562, 5866, 1266, 9043, 5906, 816, 5983, 9814, 972, 9812, 4747, 10576, 55531, 169200, 2885, 23102	0.871619
BP	GO:0032990	cell part morphogenesis	816, 598, 5549, 84100, 134430, 4747, 7320, 1808, 2885, 139065, 4628, 403, 2115, 10154	0.871884
BP	GO:0006886	intracellular protein transport	754, 10400, 83452, 5195, 84100, 26286, 9917, 972, 7879, 6156, 55531, 163, 23339, 11331, 142, 6730, 23102	0.872101
BP	GO:0019985	translesion synthesis	6117, 5983, 51426	0.872676
BP	GO:0008630	intrinsic apoptotic signaling pathway in response to DNA damage	842, 5423, 598, 972	0.872753
BP	GO:0032940	secretion by cell	5906, 5894, 83452, 26286, 1113, 2752, 192683, 7879, 334, 1808, 9162, 10564, 23396, 4628, 537	0.873226
BP	GO:0048858	cell projection morphogenesis	816, 5549, 84100, 134430, 4747, 7320, 1808, 2885, 139065, 4628, 403, 2115, 10154	0.873478
BP	GO:0032989	cellular component morphogenesis	842, 2620, 4040, 598, 816, 5549, 84100, 134430, 10409, 4747, 7320, 10486, 1808, 2885, 139065, 4628, 403, 2115, 10154, 23102	0.873688
BP	GO:0042981	regulation of apoptotic process	754, 842, 60485, 4040, 4841, 5894, 598, 2907, 9759, 11218, 1027, 7417, 972, 9812, 4747, 7320, 57118, 5562, 11331, 142	0.873989
BP	GO:2001233	regulation of apoptotic signaling pathway	754, 4841, 5894, 598, 2907, 7417, 972, 142	0.874069
BP	GO:0060548	negative regulation of cell death	754, 4040, 4841, 5894, 598, 2907, 1113, 1027, 7417, 972, 4747, 7320, 57118, 5562, 11331	0.874454
BP	GO:0051258	protein polymerization	2885, 440145, 84100, 7417, 1027, 4747	0.874455
BP	GO:0017157	regulation of exocytosis	5906, 83452, 537, 192683, 7879	0.875255
BP	GO:0045786	negative regulation of cell cycle	9183, 2620, 1031, 598, 5562, 22846, 8525, 8065, 1027	0.875394
BP	GO:0006310	DNA recombination	7320, 5423, 4841, 6117, 10635, 5983, 142	0.875663
BP	GO:0048193	Golgi vesicle transport	9183, 10564, 83452, 26286, 403, 3796, 2804	0.875864
BP	GO:2001021	negative regulation of response to DNA damage stimulus	754, 598, 972	0.876223
BP	GO:0051130	positive regulation of cellular component organization	5906, 10400, 816, 9759, 1027, 404672, 9917, 4747, 7320, 55531, 10576, 57118, 2885, 139065, 6117, 7058, 7162, 11331, 142	0.876268
BP	GO:0009265	2'-deoxyribonucleotide biosynthetic process	132, 1841	0.876889
BP	GO:0046385	deoxyribose phosphate biosynthetic process	132, 1841	0.876889
BP	GO:0061088	regulation of sequestering of zinc ion	64924, 55676	0.876889
BP	GO:0007033	vacuole organization	23339, 1182, 10564, 83452, 53, 7879	0.876891
BP	GO:0070271	protein complex biogenesis	83892, 5894, 440145, 64105, 5195, 84100, 2752, 404672, 7417, 1027, 972, 401541, 4747, 9183, 10576, 163, 2885, 5562, 6117, 23607, 9043, 142	0.876935
BP	GO:0030004	cellular monovalent inorganic cation homeostasis	1182, 7879, 51606, 84679	0.877073
BP	GO:0006163	purine nucleotide metabolic process	10486, 132, 53343, 5894, 5562, 260425, 9759, 1113, 7385, 142	0.877551
BP	GO:0044770	cell cycle phase transition	9183, 1031, 4660, 8525, 6117, 1876, 8065, 11331, 1027, 9814	0.877551
BP	GO:0009185	ribonucleoside diphosphate metabolic process	53343, 5562, 260425, 9759	0.878524
BP	GO:0019693	ribose phosphate metabolic process	10486, 132, 53343, 5894, 5562, 260425, 9759, 1113, 7385, 142	0.878704
BP	GO:0006461	protein complex assembly	83892, 5894, 440145, 64105, 5195, 84100, 2752, 404672, 7417, 1027, 972, 401541, 4747, 9183, 10576, 163, 2885, 5562, 6117, 23607, 9043, 142	0.878737
BP	GO:0071897	DNA biosynthetic process	10576, 5423, 6117, 10635, 5983, 51426	0.879452
BP	GO:0060249	anatomical structure homeostasis	10576, 169200, 6117, 537, 134430, 5983, 7879, 142	0.87966
BP	GO:0071478	cellular response to radiation	842, 598, 2885, 10635, 404672	0.880554
BP	GO:0072521	purine-containing compound metabolic process	10486, 132, 10400, 53343, 5894, 5562, 260425, 9759, 1113, 7385, 142	0.880739
BP	GO:0030641	regulation of cellular pH	1182, 7879, 51606, 84679	0.882384
BP	GO:0048667	cell morphogenesis involved in neuron differentiation	1808, 2885, 816, 139065, 5549, 4628, 134430, 2115, 10154, 4747	0.882473
BP	GO:0055067	monovalent inorganic cation homeostasis	1182, 537, 7879, 51606, 84679	0.883394
BP	GO:0008104	protein localization	4040, 10400, 5894, 440145, 84100, 26286, 192683, 51606, 10564, 537, 5866, 6730, 754, 5906, 598, 83452, 28966, 5195, 2752, 9917, 972, 7879, 6156, 9183, 10576, 55531, 163, 23339, 23607, 403, 11331, 142, 23102	0.884389
BP	GO:0006140	regulation of nucleotide metabolic process	10486, 5894, 5562, 9759, 1113, 142	0.884866
BP	GO:0007399	nervous system development	4040, 4045, 84100, 6538, 10409, 1808, 57118, 1031, 22803, 7162, 3796, 2557, 11019, 9043, 23035, 10154, 5906, 816, 9935, 9759, 5549, 134430, 4747, 2885, 139065, 4628, 7058, 8704, 403, 2115	0.885039
BP	GO:0051453	regulation of intracellular pH	1182, 7879, 51606, 84679	0.885293
BP	GO:2000026	regulation of multicellular organismal development	5906, 60485, 4040, 941, 9935, 816, 22846, 9759, 134430, 1027, 972, 10409, 4747, 1808, 163, 57118, 169200, 5562, 139065, 7162, 7058, 537, 11331, 9043, 10154	0.885823
BP	GO:0009135	purine nucleoside diphosphate metabolic process	53343, 5562, 260425, 9759	0.886556
BP	GO:0009179	purine ribonucleoside diphosphate metabolic process	53343, 5562, 260425, 9759	0.886556
BP	GO:0042426	choline catabolic process	23446, 501	0.887081
BP	GO:0009202	deoxyribonucleoside triphosphate biosynthetic process	132, 1841	0.887081
BP	GO:0007409	axonogenesis	1808, 2885, 139065, 5549, 4628, 134430, 2115, 10154, 4747	0.887793
BP	GO:0006261	DNA-dependent DNA replication	5423, 6117, 5983, 79892, 142	0.887948
BP	GO:0042493	response to drug	1808, 7320, 3352, 5906, 10400, 9759, 1027, 6538, 6730	0.888211
BP	GO:1900542	regulation of purine nucleotide metabolic process	10486, 5894, 5562, 9759, 1113, 142	0.888573
BP	GO:0022607	cellular component assembly	83892, 5894, 440145, 84100, 404672, 7417, 1027, 5562, 6117, 23396, 7162, 3796, 9043, 5906, 64105, 83452, 9759, 5195, 11218, 2752, 972, 401541, 7879, 4747, 7320, 9183, 10576, 163, 2885, 139065, 4628, 23607, 7058, 142, 23102	0.889171

## Sheet: Fig 5A RA-trans
Category	GO ID	GO Term	Genes	adj_pval
CC	GO:0044456	synapse part	116, 6801, 57451, 1741, 5577, 1006, 6843, 2911, 2743, 9699, 2893, 23017, 8500, 5138, 2555, 1173, 26232, 9378, 10160, 2903, 6622, 114088, 64084, 23345, 10987, 8825, 115827, 84062, 10497, 5100, 8411, 51760, 2567, 4915, 83992	4e-07
CC	GO:0097458	neuron part	116, 5577, 1006, 6323, 5373, 8678, 2911, 2743, 9699, 2893, 3925, 8500, 4155, 2048, 4922, 10160, 6780, 2903, 8874, 23162, 23544, 445, 8825, 7070, 7345, 8411, 51760, 5873, 57451, 6801, 1741, 2767, 6843, 27252, 55219, 6540, 10947, 5138, 2555, 10461, 1173, 9378, 6716, 26232, 6622, 114088, 64084, 2776, 9732, 10987, 115827, 84062, 10497, 5100, 4915, 83992	4.54e-07
CC	GO:0045202	synapse	116, 1741, 6801, 57451, 5577, 1006, 6843, 55219, 2911, 55740, 2743, 9699, 2893, 23017, 8500, 5138, 2555, 1173, 26232, 9378, 10160, 2903, 6622, 114088, 64084, 6456, 23504, 23345, 10987, 8825, 115827, 84062, 10497, 5100, 8411, 51760, 2567, 4915, 83992	5.24e-07
CC	GO:0043005	neuron projection	116, 5873, 1741, 6801, 57451, 5577, 1006, 6323, 6843, 8678, 55219, 27252, 2911, 2743, 6540, 2893, 10947, 3925, 2555, 1173, 4922, 2048, 4155, 6716, 26232, 9378, 6780, 10160, 2903, 6622, 114088, 8874, 2776, 23162, 8825, 445, 84062, 7070, 7345, 10497, 5100, 8411, 4915, 83992	1.27e-06
CC	GO:0098793	presynapse	9378, 116, 2903, 6622, 114088, 6843, 10987, 8825, 115827, 84062, 9699, 10497, 5100, 8500, 5138, 8411, 51760, 4915, 2555, 83992, 1173	1.14e-05
BP	GO:0007268	chemical synaptic transmission	116, 1741, 4852, 1006, 53358, 2911, 27253, 2743, 6540, 9699, 2893, 8500, 1267, 2048, 4155, 9378, 6780, 2903, 23228, 6622, 116372, 114088, 64084, 56853, 4887, 2259, 8825, 84062, 10497, 5100, 51760, 4915, 5789	1.76e-05
BP	GO:0099537	trans-synaptic signaling	116, 1741, 4852, 1006, 53358, 2911, 27253, 2743, 6540, 9699, 2893, 8500, 1267, 2048, 4155, 9378, 6780, 2903, 23228, 6622, 116372, 114088, 64084, 56853, 4887, 2259, 8825, 84062, 10497, 5100, 51760, 4915, 5789	1.76e-05
BP	GO:0098916	anterograde trans-synaptic signaling	116, 1741, 4852, 1006, 53358, 2911, 27253, 2743, 6540, 9699, 2893, 8500, 1267, 2048, 4155, 9378, 6780, 2903, 23228, 6622, 116372, 114088, 64084, 56853, 4887, 2259, 8825, 84062, 10497, 5100, 51760, 4915, 5789	1.76e-05
BP	GO:0099536	synaptic signaling	116, 1741, 4852, 1006, 53358, 2911, 27253, 2743, 6540, 9699, 2893, 8500, 1267, 2048, 4155, 9378, 6780, 2903, 23228, 6622, 116372, 114088, 64084, 56853, 4887, 2259, 8825, 84062, 10497, 5100, 51760, 4915, 5789	1.76e-05
CC	GO:0036477	somatodendritic compartment	5873, 6801, 57451, 1741, 5577, 6323, 5373, 8678, 27252, 2911, 2743, 2893, 2555, 4155, 2048, 26232, 9378, 6716, 10160, 6780, 114088, 8874, 2776, 23162, 23544, 445, 84062, 7070, 7345, 5100, 83992	0.000131
CC	GO:0097060	synaptic membrane	9378, 57451, 1741, 6801, 2903, 64084, 23345, 2743, 8825, 84062, 9699, 2893, 23017, 5100, 5138, 4915, 2567, 2555	0.000451
CC	GO:0033267	axon part	9378, 116, 6622, 1006, 6323, 6843, 23162, 84062, 7345, 10947, 10497, 8411, 4915, 1173, 4155, 4922	0.000483
CC	GO:0098794	postsynapse	26232, 10160, 2903, 57451, 6801, 1741, 6622, 5577, 64084, 2911, 23345, 2743, 8825, 84062, 2893, 23017, 5100, 4915, 2567, 2555, 83992	0.000554
CC	GO:0030054	cell junction	1741, 57451, 6801, 6323, 6843, 55740, 55114, 2743, 5801, 5010, 9699, 2893, 388, 23017, 481, 8500, 10806, 2555, 87, 23137, 9378, 9231, 10160, 2903, 832, 302, 6622, 1948, 114088, 8874, 23504, 8607, 23367, 5052, 10987, 3936, 8825, 84062, 7070, 10497, 4831, 7094, 4008, 5100, 2037, 2567, 23603	0.000586
CC	GO:0045211	postsynaptic membrane	57451, 1741, 6801, 2903, 64084, 23345, 2743, 8825, 84062, 2893, 23017, 5100, 4915, 2567, 2555	0.000999
CC	GO:0030425	dendrite	26232, 5873, 10160, 6780, 57451, 1741, 6801, 114088, 5577, 2776, 8678, 27252, 2911, 23162, 2743, 84062, 7070, 2893, 5100, 2555, 83992, 2048	0.00291559
CC	GO:0031988	membrane-bounded vesicle	9601, 22872, 10893, 5577, 121665, 5373, 36, 1009, 8678, 9699, 2893, 388, 483, 3485, 481, 3925, 64849, 3632, 1347, 87, 4922, 6780, 3251, 2903, 832, 302, 7037, 6456, 5707, 4191, 8825, 445, 51128, 7345, 7070, 4831, 8411, 51760, 1278, 4691, 5789, 23673, 5873, 9980, 316, 219670, 1690, 2767, 6843, 310, 6540, 5010, 10016, 115548, 3698, 10947, 2597, 7373, 23392, 2555, 1267, 1173, 26232, 9378, 8566, 5154,…	0.00502681
CC	GO:0030424	axon	116, 9378, 6622, 1006, 6323, 6843, 27252, 55219, 23162, 84062, 7345, 10947, 10497, 8411, 4915, 2555, 1173, 4155, 4922, 2048	0.00504412
BP	GO:0060078	regulation of postsynaptic membrane potential	2259, 116, 9378, 2903, 9699, 6622, 10497, 6323, 56853, 4887	0.00549537
BP	GO:0035556	intracellular signal transduction	116, 5577, 121665, 8678, 10955, 6423, 2911, 9451, 90993, 9699, 388, 9100, 481, 3925, 3632, 1978, 5602, 10160, 2903, 832, 79750, 23228, 5707, 8874, 388121, 5607, 23367, 51094, 23162, 23544, 7337, 4887, 10105, 2259, 7345, 2255, 1278, 161742, 5873, 57451, 8036, 1607, 53358, 55114, 51060, 9771, 5801, 10016, 5138, 10461, 79625, 81603, 9231, 57472, 5154, 64083, 5245, 9732, 7159, 5052, 79109, 10987, 228…	0.00558568
BP	GO:0007267	cell-cell signaling	116, 1741, 6801, 4852, 1006, 53358, 6423, 2911, 27253, 55585, 9451, 2743, 6540, 8622, 9699, 2893, 3485, 8500, 6497, 1267, 10461, 1173, 2048, 4155, 6716, 9378, 6780, 2903, 23228, 5154, 6622, 116372, 1948, 114088, 79718, 64084, 8874, 5707, 56853, 4887, 2259, 8825, 84062, 2255, 10497, 5100, 51760, 4915, 5789	0.00566176
BP	GO:0097479	synaptic vesicle localization	2259, 9378, 5873, 8825, 84062, 9699, 6622, 10947, 114088, 10497, 6456, 51760	0.00621636
CC	GO:0070382	exocytic vesicle	5873, 115827, 84062, 2903, 6622, 114088, 6843, 51760, 2555, 83992, 10987	0.00630341
BP	GO:0044708	single-organism behavior	116, 9378, 3251, 2903, 6622, 116372, 4852, 5577, 6323, 53358, 2764, 846, 27253, 23544, 4887, 2743, 7345, 6905, 4915, 1267, 2048	0.00636994
CC	GO:0005829	cytosol	11258, 202151, 22872, 1939, 5577, 9827, 5373, 8678, 158, 55585, 55740, 388, 3925, 8500, 1978, 5885, 87, 2048, 3251, 5602, 10160, 832, 23216, 978, 302, 8874, 6456, 5707, 5607, 96764, 28985, 8498, 7337, 445, 51128, 7345, 7070, 4831, 8411, 161742, 23673, 9980, 11275, 8439, 79023, 55312, 316, 80821, 6843, 53358, 1607, 27252, 310, 55114, 8622, 7187, 2597, 8892, 5138, 10806, 1173, 81603, 26232, 57472, …	0.00651014
BP	GO:0050804	modulation of synaptic transmission	116, 9378, 6780, 2903, 23228, 6622, 64084, 56853, 2911, 27253, 4887, 2259, 84062, 9699, 10497, 4915, 2048	0.00673733
BP	GO:0007399	nervous system development	116, 3720, 4852, 10893, 8678, 1009, 54715, 6423, 9451, 55740, 2743, 9699, 3925, 6497, 4155, 2048, 10160, 3251, 2903, 832, 1948, 63974, 6456, 8874, 23162, 9915, 23544, 7337, 2259, 7070, 7345, 2255, 4831, 51760, 5789, 57451, 6801, 1741, 23531, 53358, 2764, 55219, 9771, 5010, 6905, 23017, 8892, 10806, 1267, 79625, 6716, 9378, 9231, 9615, 64084, 3157, 2776, 79109, 1400, 84062, 10497, 4915, 83992	0.00717148
CC	GO:0043209	myelin sheath	5010, 7345, 7070, 302, 4831, 4705, 481, 5245, 4191, 5052, 1267, 4155	0.0073242
CC	GO:0044306	neuron projection terminus	116, 7345, 6622, 10497, 1006, 6843, 55219, 4915, 1173, 4922	0.00934899
CC	GO:0016023	cytoplasmic, membrane-bounded vesicle	5873, 23673, 9601, 22872, 219670, 121665, 6843, 8678, 310, 115548, 2893, 483, 10947, 23392, 2555, 1267, 87, 1173, 4922, 9378, 2903, 832, 5154, 302, 6622, 9276, 114088, 7114, 7037, 6456, 5052, 79109, 10987, 115827, 51128, 84062, 51760, 83992	0.00973139
BP	GO:0007610	behavior	116, 9378, 3251, 2903, 6801, 6622, 116372, 4852, 5577, 6323, 2776, 53358, 2764, 310, 846, 2911, 27253, 55585, 23544, 4887, 2743, 7345, 6905, 4915, 1267, 2048	0.00979483
CC	GO:0098590	plasma membrane region	5873, 57451, 6801, 1741, 2743, 2893, 9699, 483, 3485, 23017, 481, 5138, 2555, 9378, 2903, 302, 7037, 64084, 23162, 23345, 8825, 3936, 84062, 7070, 7094, 4008, 529, 5100, 4915, 2567, 23603, 161742	0.01071
BP	GO:0048489	synaptic vesicle transport	2259, 5873, 8825, 84062, 9699, 6622, 10947, 114088, 10497, 6456, 51760	0.0176485
BP	GO:0097480	establishment of synaptic vesicle localization	2259, 5873, 8825, 84062, 9699, 6622, 10947, 114088, 10497, 6456, 51760	0.0176485
BP	GO:0006793	phosphorus metabolic process	116, 51000, 5577, 121665, 158, 10955, 6423, 2911, 9451, 10922, 481, 3632, 256356, 2048, 3251, 5602, 10160, 2903, 23228, 978, 302, 90956, 79718, 5707, 4191, 388121, 23504, 5607, 149420, 23162, 4887, 10105, 2259, 83394, 7070, 7345, 2255, 80034, 4831, 28227, 23603, 161742, 5789, 1741, 55312, 23531, 4705, 55861, 80821, 1607, 53358, 2764, 5801, 8622, 2597, 5138, 518, 55529, 1267, 10461, 8566, 5154, 66…	0.0261364
BP	GO:0050806	positive regulation of synaptic transmission	116, 9378, 6780, 84062, 2903, 9699, 6622, 10497, 64084, 4915	0.0266341
CC	GO:0030133	transport vesicle	5873, 2903, 6622, 22872, 114088, 9276, 6843, 10987, 115827, 84062, 51128, 51760, 23392, 2555, 83992, 4922	0.0273452
BP	GO:0051641	cellular localization	11258, 202151, 22872, 1939, 121665, 5373, 9827, 8678, 6423, 9451, 2743, 9699, 388, 483, 55812, 481, 8500, 65057, 5885, 23216, 302, 6456, 96764, 8498, 2259, 8825, 51128, 7070, 7345, 2255, 8411, 51760, 23673, 5873, 9980, 83752, 1741, 79023, 7227, 27252, 27253, 10016, 115548, 10947, 5138, 518, 1173, 81603, 9378, 6622, 64083, 116372, 114088, 9276, 7114, 2776, 8607, 7159, 5052, 22821, 23345, 3936, 840…	0.03096
BP	GO:0008104	protein localization	202151, 9601, 22872, 1939, 5373, 121665, 8678, 6423, 55585, 9451, 2743, 26297, 9699, 388, 483, 55812, 481, 401548, 8500, 65057, 5885, 6549, 2903, 23216, 302, 7037, 23162, 8498, 8825, 51128, 2255, 23603, 5873, 23673, 83752, 9980, 1741, 79023, 7227, 27252, 8622, 10016, 115548, 10947, 5138, 1173, 81603, 9378, 9231, 64083, 116372, 9276, 7114, 2776, 8607, 7159, 5052, 23345, 115827, 3936, 84313, 10497,…	0.0319485
BP	GO:0006796	phosphate-containing compound metabolic process	116, 51000, 5577, 121665, 158, 10955, 6423, 2911, 9451, 10922, 481, 3632, 256356, 2048, 3251, 5602, 10160, 2903, 23228, 978, 302, 90956, 79718, 5707, 4191, 388121, 23504, 5607, 149420, 23162, 4887, 10105, 2259, 83394, 7070, 7345, 2255, 80034, 4831, 28227, 23603, 161742, 5789, 1741, 55312, 23531, 4705, 55861, 1607, 53358, 2764, 5801, 8622, 2597, 5138, 518, 55529, 1267, 10461, 8566, 5154, 6622, 547…	0.0343792
CC	GO:0008021	synaptic vesicle	115827, 84062, 2903, 6622, 114088, 6843, 2555, 83992, 10987	0.0404371
BP	GO:0034613	cellular protein localization	5873, 23673, 83752, 1741, 202151, 1939, 7227, 5373, 121665, 8678, 6423, 9451, 2743, 10016, 9699, 115548, 388, 483, 10947, 55812, 481, 8500, 5885, 5138, 65057, 1173, 81603, 9378, 23216, 302, 64083, 116372, 9276, 7114, 2776, 8607, 7159, 5052, 23345, 8498, 3936, 8825, 51128, 84313, 2255, 7094	0.0481161
BP	GO:0010563	negative regulation of phosphorus metabolic process	10160, 1741, 978, 5154, 6622, 55861, 5577, 5245, 2776, 23504, 6423, 2764, 4887, 10105, 5801, 84062, 7070, 7345, 80034, 5138, 23603, 161742	0.0525115
BP	GO:0045936	negative regulation of phosphate metabolic process	10160, 1741, 978, 5154, 6622, 55861, 5577, 5245, 2776, 23504, 6423, 2764, 4887, 10105, 5801, 84062, 7070, 7345, 80034, 5138, 23603, 161742	0.0525115
BP	GO:0042391	regulation of membrane potential	9378, 116, 2903, 6622, 60598, 6323, 2767, 2776, 56853, 4887, 2743, 2259, 10550, 9699, 483, 10497, 481	0.0541001
BP	GO:0070727	cellular macromolecule localization	5873, 23673, 83752, 1741, 202151, 1939, 7227, 5373, 121665, 8678, 6423, 9451, 2743, 10016, 9699, 115548, 388, 483, 10947, 55812, 481, 8500, 5885, 5138, 65057, 1173, 81603, 9378, 23216, 302, 64083, 116372, 9276, 7114, 2776, 8607, 7159, 5052, 23345, 8498, 3936, 8825, 51128, 84313, 2255, 7094	0.0541251
BP	GO:0007626	locomotory behavior	3251, 6801, 7345, 6622, 6905, 6323, 2764, 2911, 1267, 2743, 23544, 4887	0.0548493
BP	GO:0051648	vesicle localization	9378, 5873, 6622, 22872, 114088, 6456, 2259, 8825, 84062, 51128, 9699, 10947, 10497, 51760	0.0556603
BP	GO:0060322	head development	116, 4852, 55219, 23017, 3925, 6497, 1267, 4155, 2048, 9231, 9378, 6716, 3251, 63974, 7763, 3157, 2776, 23162, 79109, 9915, 7337, 23544, 7345, 2255, 4915, 83992	0.0558154
BP	GO:0007599	hemostasis	5873, 832, 5154, 302, 5577, 2776, 2767, 1607, 310, 23186, 84062, 388, 7094, 1278, 139189, 87, 10461	0.0563541
CC	GO:0048770	pigment granule	5873, 84062, 9601, 302, 483, 7037, 5052, 1267	0.0567724
CC	GO:0042470	melanosome	5873, 84062, 9601, 302, 483, 7037, 5052, 1267	0.0567724
BP	GO:0007420	brain development	116, 4852, 55219, 23017, 3925, 6497, 1267, 4155, 2048, 9231, 9378, 6716, 3251, 63974, 3157, 2776, 23162, 79109, 9915, 7337, 23544, 7345, 2255, 4915, 83992	0.0584352
BP	GO:0007417	central nervous system development	116, 3720, 4852, 1009, 53358, 55219, 23017, 3925, 8892, 6497, 1267, 2048, 4155, 9231, 9378, 6716, 3251, 63974, 6456, 3157, 2776, 23162, 79109, 9915, 23544, 7337, 7345, 2255, 4915, 83992	0.0615411
CC	GO:0044309	neuron spine	26232, 10160, 84062, 6801, 57451, 5577, 8411, 83992	0.0666953
BP	GO:0019932	second-messenger-mediated signaling	116, 57451, 9699, 481, 3632, 121665, 10645, 5138, 4915, 79772, 9451, 79625, 4887	0.0686186
BP	GO:0030534	adult behavior	9378, 7345, 6622, 6905, 4852, 6323, 1267, 27253, 2743, 23544	0.072609
BP	GO:1902580	single-organism cellular localization	5873, 83752, 1741, 79023, 7227, 121665, 6423, 2743, 9699, 115548, 483, 10947, 481, 8500, 5138, 518, 1173, 9378, 302, 64083, 6622, 116372, 114088, 6456, 2776, 7159, 5052, 2259, 8825, 84062, 7345, 2255, 10497, 51760	0.0726634
BP	GO:0007596	blood coagulation	5873, 832, 5154, 302, 5577, 2776, 2767, 1607, 23186, 84062, 388, 7094, 1278, 139189, 87, 10461	0.0739932
CC	GO:0043679	axon terminus	116, 6622, 10497, 1006, 6843, 4915, 1173, 4922	0.0741158
BP	GO:0051129	negative regulation of cellular component organization	9378, 832, 302, 6622, 3720, 116372, 114088, 7114, 6423, 2764, 51094, 1400, 10105, 7070, 84861, 3925, 8500, 1978, 65057, 6497, 23603, 1173, 2048	0.0760311
BP	GO:0033036	macromolecule localization	202151, 9601, 22872, 1939, 121665, 5373, 8678, 54715, 6423, 55585, 9451, 2743, 26297, 9699, 388, 483, 55812, 481, 401548, 8500, 65057, 5885, 6549, 2903, 23216, 302, 7037, 388121, 23162, 8498, 8825, 51128, 83394, 2255, 23603, 23673, 5873, 83752, 9980, 1741, 79023, 7227, 27252, 8622, 10016, 115548, 10947, 5138, 1173, 81603, 9378, 9231, 64083, 116372, 9276, 7114, 2776, 8607, 7159, 5052, 23345, 11582…	0.0778533
BP	GO:0051650	establishment of vesicle localization	5873, 6622, 22872, 114088, 6456, 2259, 8825, 51128, 84062, 9699, 10947, 10497, 51760	0.0801331
BP	GO:0099565	chemical synaptic transmission, postsynaptic	9378, 2903, 9699, 6622, 10497, 56853, 4887	0.0839709
BP	GO:0051649	establishment of localization in cell	11258, 202151, 22872, 1939, 5373, 9827, 121665, 8678, 6423, 388, 9699, 481, 8500, 65057, 23216, 302, 6456, 96764, 8498, 2259, 8825, 51128, 7070, 7345, 2255, 8411, 51760, 23673, 5873, 83752, 9980, 79023, 7227, 27252, 10016, 10947, 5138, 518, 1173, 9378, 6622, 114088, 9276, 2776, 8607, 7159, 5052, 22821, 3936, 84062, 84313, 10497	0.0842449
BP	GO:0006811	ion transport	116, 1741, 140738, 60598, 4852, 6323, 10955, 846, 10367, 2743, 6540, 2893, 483, 3755, 481, 64849, 8500, 5138, 1347, 518, 2555, 9120, 9378, 6549, 2903, 6622, 7037, 6508, 22821, 2259, 10105, 114134, 10550, 7070, 10497, 529, 2567, 4915, 6575, 203859, 154091	0.0857767
BP	GO:0050817	coagulation	5873, 832, 5154, 302, 5577, 2776, 2767, 1607, 23186, 84062, 388, 7094, 1278, 139189, 87, 10461	0.0881028
BP	GO:0051128	regulation of cellular component organization	116, 3720, 8678, 115426, 6423, 84861, 9699, 3485, 3925, 1978, 8500, 65057, 5885, 6497, 23137, 2048, 832, 23216, 978, 302, 7037, 6456, 8874, 5607, 51094, 10105, 7070, 4831, 51760, 23603, 5789, 5873, 57451, 80821, 1690, 389941, 2764, 310, 10461, 1173, 79625, 9378, 57472, 5154, 6622, 64083, 116372, 114088, 7114, 64084, 5245, 8607, 7159, 1400, 2965, 3936, 10497, 4915	0.0902247
CC	GO:0043195	terminal bouton	116, 6622, 10497, 6843, 4915, 1173	0.0934936
BP	GO:0065009	regulation of molecular function	116, 10893, 5577, 121665, 9827, 8678, 6423, 2911, 9451, 26297, 483, 481, 65057, 6497, 10160, 5602, 2903, 23216, 23228, 64744, 302, 5707, 8874, 388121, 23504, 5607, 23162, 10105, 2259, 7070, 7345, 2255, 80034, 28227, 23603, 161742, 1741, 8439, 55312, 23531, 55861, 8036, 53358, 2764, 55114, 9771, 7187, 10016, 3698, 3755, 8892, 81603, 9378, 57472, 5154, 6622, 116372, 25950, 2776, 9732, 22821, 1400, …	0.100687
BP	GO:0032940	secretion by cell	116, 5873, 9601, 6843, 55585, 9451, 90993, 8622, 26297, 9699, 8500, 87, 10461, 9378, 5154, 6622, 64083, 7114, 114088, 8874, 10987, 4887, 8825, 115827, 84062, 2255, 10497, 7094, 51760, 4915	0.108956
BP	GO:0022607	cellular component assembly	11052, 22872, 1939, 3005, 8678, 158, 51081, 9451, 2743, 3925, 8500, 1978, 65057, 6497, 87, 2048, 3251, 10160, 832, 23216, 978, 302, 5929, 8874, 56853, 96764, 28985, 8825, 51128, 7070, 4831, 1278, 23603, 5789, 23673, 57451, 6801, 4705, 6843, 2764, 27253, 10367, 115548, 3755, 84154, 51300, 23392, 9378, 9231, 57472, 5154, 6622, 64083, 114088, 7114, 64084, 8607, 3936, 2965, 84313, 10497, 7094, 4915	0.112477
BP	GO:0035249	synaptic transmission, glutamatergic	116, 9378, 10497, 1006, 53358, 4887	0.113056
BP	GO:0007270	neuron-neuron synaptic transmission	116, 9378, 6622, 10497, 1006, 53358, 2743, 4887	0.117579
BP	GO:0000904	cell morphogenesis involved in differentiation	9378, 3251, 10160, 57451, 1948, 8874, 1009, 6423, 51094, 23162, 55740, 1400, 84062, 7070, 7345, 3182, 6905, 3925, 4915, 1267, 87, 23603, 10461, 5789, 2048	0.117733
BP	GO:0030168	platelet activation	5154, 388, 7094, 2767, 2776, 1607, 1278, 139189, 87, 10461	0.119613
BP	GO:0048812	neuron projection morphogenesis	9378, 3251, 10160, 57451, 1948, 1009, 23162, 55740, 1400, 84062, 7070, 7345, 9699, 6905, 3925, 51760, 4915, 1267, 5789, 2048	0.125042
BP	GO:0006836	neurotransmitter transport	6540, 9378, 8825, 84062, 9699, 6622, 114088, 10497, 8500, 51760, 2555	0.126372
BP	GO:0050878	regulation of body fluid levels	5873, 832, 5154, 302, 5577, 2767, 2776, 1607, 310, 23186, 84062, 388, 2255, 7094, 1278, 139189, 87, 10461, 2048	0.126707
BP	GO:0060079	excitatory postsynaptic potential	9378, 2903, 9699, 6622, 56853, 4887	0.13304
CC	GO:0099503	secretory vesicle	5873, 2903, 832, 5154, 6622, 219670, 7114, 114088, 6843, 310, 10987, 115827, 84062, 51760, 2555, 87, 83992	0.141692
BP	GO:0031175	neuron projection development	116, 9378, 3251, 10160, 832, 6801, 57451, 1948, 4852, 1009, 23162, 55740, 1400, 84062, 7070, 7345, 9699, 6905, 4831, 3925, 51760, 4915, 1267, 5789, 2048, 79625	0.145902
BP	GO:0002931	response to ischemia	10105, 7345, 23017, 1978, 79625	0.147036
BP	GO:0007269	neurotransmitter secretion	9378, 8825, 84062, 9699, 6622, 114088, 10497, 8500, 51760	0.148423
BP	GO:0099643	signal release from synapse	9378, 8825, 84062, 9699, 6622, 114088, 10497, 8500, 51760	0.148423
BP	GO:0048666	neuron development	116, 57451, 6801, 4852, 8678, 1009, 55740, 9699, 6905, 3925, 6497, 1267, 79625, 2048, 9378, 10160, 3251, 832, 1948, 2776, 23162, 1400, 84062, 7345, 7070, 4831, 51760, 4915, 5789	0.15359
BP	GO:0016192	vesicle-mediated transport	5873, 23673, 11258, 9980, 22872, 6843, 9827, 8678, 27252, 9699, 115548, 10947, 401548, 87, 10461, 1173, 23216, 5154, 302, 6622, 64083, 9276, 7114, 114088, 7037, 6456, 23162, 10987, 7337, 2259, 8825, 115827, 51128, 84062, 10497, 7094, 8411, 51454, 51760, 23603	0.154217
BP	GO:0034220	ion transmembrane transport	1741, 140738, 60598, 6323, 10367, 2743, 2893, 483, 3755, 481, 64849, 5138, 1347, 518, 2555, 9120, 9378, 6549, 2903, 6622, 6508, 22821, 2259, 10105, 7070, 529, 2567, 6575, 203859	0.154287
BP	GO:0008344	adult locomotory behavior	7345, 6622, 6905, 6323, 1267, 2743, 23544	0.159659
BP	GO:0051174	regulation of phosphorus metabolic process	116, 1741, 55861, 23531, 5577, 121665, 6423, 2764, 2911, 9451, 5801, 5138, 10160, 5602, 23228, 978, 5154, 302, 6622, 79718, 5245, 388121, 2776, 5607, 23504, 5052, 23162, 10987, 4887, 10105, 2965, 10550, 84062, 7070, 7345, 2255, 80034, 4831, 10645, 4915, 23603, 161742	0.170215
BP	GO:0019220	regulation of phosphate metabolic process	116, 1741, 55861, 23531, 5577, 121665, 6423, 2764, 2911, 9451, 5801, 5138, 10160, 5602, 23228, 978, 5154, 302, 6622, 79718, 5245, 388121, 2776, 5607, 23504, 5052, 23162, 10987, 4887, 10105, 2965, 10550, 84062, 7070, 7345, 2255, 80034, 4831, 10645, 4915, 23603, 161742	0.171171
BP	GO:0099504	synaptic vesicle cycle	9378, 9699, 6622, 114088, 10497, 6456, 8411, 51760	0.171937
BP	GO:0061024	membrane organization	23673, 1741, 79023, 22872, 6843, 8678, 310, 2743, 115548, 483, 481, 8500, 1267, 1173, 4155, 9378, 23216, 302, 64083, 6622, 116372, 114088, 7159, 10105, 8825, 51128, 8411, 51760, 51454, 5789	0.172542
BP	GO:0099531	presynaptic process involved in chemical synaptic transmission	9378, 8825, 84062, 9699, 6622, 114088, 10497, 8500, 51760	0.173467
BP	GO:0033554	cellular response to stress	9601, 79023, 22872, 8678, 10955, 6423, 9451, 51060, 90993, 10016, 388, 9100, 54936, 1978, 5885, 65057, 23392, 56255, 23137, 79625, 26232, 6780, 5602, 57472, 6622, 25950, 91603, 5929, 8607, 5607, 5052, 79109, 23162, 28985, 10987, 2259, 10105, 2965, 10550, 445, 84062, 2255, 4831, 7094, 161742	0.179642
BP	GO:0009117	nucleotide metabolic process	116, 3251, 1741, 978, 6622, 55312, 9615, 4705, 51000, 79718, 4191, 158, 4887, 10105, 8622, 4831, 2597, 481, 4338, 5138, 518, 1267	0.184556
BP	GO:0048667	cell morphogenesis involved in neuron differentiation	9378, 3251, 10160, 57451, 1948, 1009, 23162, 55740, 1400, 84062, 7070, 7345, 6905, 3925, 4915, 1267, 5789, 2048	0.189348
BP	GO:0050790	regulation of catalytic activity	116, 5577, 10893, 9827, 8678, 6423, 2911, 9451, 26297, 483, 481, 65057, 10160, 5602, 2903, 23216, 64744, 302, 5707, 8874, 388121, 5607, 23504, 23162, 10105, 7070, 7345, 2255, 80034, 28227, 23603, 161742, 1741, 8439, 55312, 55861, 23531, 8036, 53358, 2764, 55114, 9771, 10016, 3698, 8892, 5154, 6622, 2776, 9732, 22821, 10550, 2965, 25816, 84062, 10645, 4915	0.19131
CC	GO:0043230	extracellular organelle	10893, 5577, 36, 5373, 1009, 9699, 2893, 388, 483, 3485, 481, 3925, 64849, 3632, 1347, 87, 6780, 3251, 832, 302, 7037, 5707, 6456, 4191, 445, 8825, 7070, 7345, 4831, 8411, 1278, 4691, 5789, 23673, 5873, 9980, 316, 1690, 2767, 310, 6540, 5010, 10016, 3698, 2597, 7373, 1267, 1173, 26232, 8566, 9615, 5245, 2776, 8607, 5052, 2590, 10550, 3936, 84313, 6480, 7094, 4338, 2037, 529, 6575	0.193513
BP	GO:0006753	nucleoside phosphate metabolic process	116, 3251, 1741, 978, 6622, 55312, 9615, 4705, 51000, 79718, 4191, 158, 4887, 10105, 8622, 4831, 2597, 481, 4338, 5138, 518, 1267	0.193762
BP	GO:0044093	positive regulation of molecular function	116, 8439, 55312, 23531, 5577, 10893, 9827, 121665, 53358, 6423, 2764, 2911, 9451, 55114, 9771, 10016, 26297, 483, 481, 8892, 65057, 6497, 81603, 10160, 5602, 2903, 23216, 23228, 57472, 5154, 64744, 302, 6622, 8874, 5707, 388121, 2776, 9732, 5607, 23162, 22821, 2259, 10550, 7070, 2255, 23603	0.194022
BP	GO:0042060	wound healing	5873, 832, 5154, 302, 5577, 2767, 2776, 1607, 23186, 3936, 84062, 388, 2255, 7094, 1278, 139189, 87, 10461, 79625	0.194285
CC	GO:0043197	dendritic spine	26232, 10160, 84062, 6801, 57451, 5577, 83992	0.19803
CC	GO:1903561	extracellular vesicle	10893, 5577, 36, 5373, 1009, 9699, 2893, 388, 483, 3485, 481, 3925, 64849, 3632, 1347, 87, 6780, 3251, 832, 302, 7037, 5707, 6456, 4191, 445, 8825, 7070, 7345, 4831, 8411, 1278, 4691, 5789, 23673, 5873, 9980, 316, 1690, 2767, 310, 6540, 5010, 10016, 3698, 2597, 7373, 1267, 1173, 26232, 8566, 9615, 5245, 2776, 8607, 5052, 2590, 10550, 3936, 84313, 6480, 7094, 4338, 2037, 529, 6575	0.198126
BP	GO:0098660	inorganic ion transmembrane transport	6549, 2903, 140738, 6622, 60598, 6323, 6508, 22821, 10367, 2743, 2259, 7070, 483, 3755, 481, 529, 5138, 1347, 518, 2567, 2555, 6575, 203859	0.20048
BP	GO:0051656	establishment of organelle localization	5873, 6622, 22872, 114088, 6456, 8678, 2259, 8825, 84062, 51128, 7345, 2255, 9699, 10947, 10497, 51760	0.202408
BP	GO:0046903	secretion	116, 5873, 9601, 6843, 55585, 9451, 90993, 8622, 26297, 9699, 8500, 87, 10461, 9378, 5154, 302, 6622, 64083, 7114, 114088, 8874, 10987, 4887, 8825, 115827, 84062, 2255, 10497, 7094, 51760, 4915	0.203599
BP	GO:0055086	nucleobase-containing small molecule metabolic process	116, 3251, 1741, 978, 6622, 55312, 9615, 4705, 51000, 316, 79718, 4191, 158, 4887, 10105, 8622, 4831, 2597, 481, 4338, 5138, 518, 1267	0.204067
BP	GO:0007155	cell adhesion	5873, 57451, 10893, 1006, 1009, 6423, 8763, 27253, 5801, 5010, 388, 3485, 481, 7373, 8500, 87, 10461, 79625, 9378, 9231, 832, 302, 64083, 1948, 7037, 64084, 8874, 8607, 23367, 5607, 5052, 79109, 4887, 445, 3936, 7070, 6670, 4831, 7094, 4008, 5100, 23603, 5789	0.20428
CC	GO:0098858	actin-based cell projection	3936, 10160, 57451, 5154, 529, 9732, 55585, 1267, 55740	0.204299
BP	GO:0022610	biological adhesion	5873, 57451, 10893, 1006, 1009, 6423, 8763, 27253, 5801, 5010, 388, 3485, 481, 7373, 8500, 87, 10461, 79625, 9378, 9231, 832, 302, 64083, 1948, 7037, 64084, 8874, 8607, 23367, 5607, 5052, 79109, 4887, 445, 3936, 7070, 6670, 4831, 7094, 4008, 5100, 23603, 5789	0.21069
BP	GO:0098742	cell-cell adhesion via plasma-membrane adhesion molecules	9378, 5010, 57451, 64084, 1006, 5100, 1009, 5607, 8763, 27253, 5789	0.216628
CC	GO:0005794	Golgi apparatus	5873, 23673, 9980, 57451, 22872, 4852, 51000, 23531, 10893, 84656, 3005, 9827, 121665, 8678, 10955, 54715, 27252, 10947, 5138, 23392, 5154, 6622, 64083, 9276, 64084, 6456, 8607, 79109, 23162, 23345, 2590, 51128, 6670, 10497, 6480, 646658, 51760, 136647	0.219007
CC	GO:0070062	extracellular exosome	10893, 5577, 36, 5373, 1009, 9699, 388, 483, 3485, 481, 3925, 64849, 3632, 1347, 87, 6780, 3251, 832, 302, 7037, 5707, 6456, 4191, 445, 8825, 7070, 7345, 4831, 8411, 1278, 4691, 5789, 23673, 5873, 9980, 316, 1690, 2767, 310, 6540, 5010, 10016, 3698, 2597, 7373, 1267, 1173, 26232, 8566, 9615, 5245, 2776, 8607, 5052, 2590, 10550, 3936, 84313, 6480, 7094, 4338, 2037, 529, 6575	0.22161
CC	GO:0043025	neuronal cell body	9378, 6716, 6780, 1741, 6801, 5577, 8874, 6323, 5373, 23544, 445, 7345, 2555, 4155, 2048	0.22419
BP	GO:0098609	cell-cell adhesion	5873, 57451, 10893, 1006, 1009, 8763, 27253, 5010, 3485, 7373, 87, 9231, 9378, 832, 302, 64083, 1948, 7037, 64084, 8607, 23367, 5607, 5052, 79109, 3936, 445, 7070, 6670, 7094, 4008, 5100, 5789	0.225259
BP	GO:0050808	synapse organization	9378, 10160, 6622, 10497, 64084, 4915, 27253, 2743, 5789, 23544, 2048	0.225612
CC	GO:0098791	Golgi subcompartment	9980, 51128, 64083, 6480, 10893, 9827, 8678, 51760, 54715, 23392, 27252, 2590	0.2298
BP	GO:0001505	regulation of neurotransmitter levels	9378, 8825, 84062, 9699, 6622, 114088, 10497, 8500, 51760, 2555	0.236651
BP	GO:0023051	regulation of signaling	116, 121665, 8678, 10955, 6423, 2911, 9451, 90993, 9699, 388, 483, 9100, 3485, 481, 6497, 2048, 6780, 5602, 10160, 2903, 832, 23228, 302, 6456, 5707, 8874, 388121, 5607, 56853, 51094, 23162, 23544, 4887, 7337, 10105, 2259, 7070, 7345, 2255, 161742, 8036, 27253, 55114, 51060, 5801, 8622, 10016, 23017, 1173, 81603, 9378, 5154, 6622, 64083, 116372, 25950, 5245, 64084, 7159, 5052, 79109, 22821, 10987…	0.259316
BP	GO:0021954	central nervous system neuron development	3251, 4852, 2776, 1009, 4915, 2048	0.267584
CC	GO:0044297	cell body	9378, 6716, 6780, 1741, 6801, 5577, 8874, 6323, 5373, 2776, 23544, 445, 7345, 2555, 4155, 2048	0.267667
BP	GO:0072521	purine-containing compound metabolic process	116, 3251, 1741, 6622, 9615, 4705, 51000, 316, 79718, 158, 4887, 10105, 8622, 4831, 2597, 481, 4338, 5138, 518	0.271648
BP	GO:0051336	regulation of hydrolase activity	116, 1741, 9827, 53358, 6423, 9451, 55114, 9771, 10016, 26297, 483, 3698, 481, 8892, 10160, 2903, 23216, 5154, 64744, 6622, 8874, 2776, 5607, 23504, 9732, 22821, 10105, 10550, 25816, 7070, 2255, 80034, 4915, 23603, 161742	0.274495
BP	GO:0050905	neuromuscular process	9378, 23261, 2903, 7345, 6323, 54715, 2743	0.276199
BP	GO:0051640	organelle localization	9378, 5873, 6622, 22872, 114088, 6456, 8678, 2259, 8825, 84062, 51128, 7345, 2255, 9699, 10947, 10497, 51760	0.27683
CC	GO:0042734	presynaptic membrane	9378, 2903, 9699, 5100, 5138	0.284469
CC	GO:0044429	mitochondrial part	54516, 4705, 5577, 36, 6843, 8678, 51081, 84129, 10367, 10922, 54936, 5138, 518, 1347, 51300, 1267, 594, 64083, 54704, 6622, 65993, 5245, 4191, 10105, 445, 4831, 65260	0.285346
BP	GO:0022008	neurogenesis	116, 6801, 57451, 4852, 23531, 10893, 8678, 1009, 6423, 55740, 9699, 6905, 23017, 3925, 8892, 6497, 10806, 1267, 2048, 79625, 9378, 10160, 3251, 2903, 832, 1948, 2776, 23162, 1400, 84062, 7070, 7345, 2255, 4831, 51760, 4915, 5789	0.286844
BP	GO:0015031	protein transport	5873, 23673, 83752, 9980, 202151, 9601, 79023, 22872, 1939, 7227, 5373, 121665, 8678, 6423, 27252, 55585, 9451, 8622, 10016, 26297, 9699, 388, 10947, 481, 401548, 5138, 65057, 1173, 9378, 23216, 302, 64083, 9276, 7037, 2776, 8607, 5052, 8498, 3936, 8825, 115827, 51128, 84313, 10497, 529	0.287081
CC	GO:0005768	endosome	23673, 5873, 9980, 302, 64083, 23531, 7037, 5245, 8678, 8763, 84062, 10016, 7187, 84313, 388, 9100, 401548, 529, 8411, 55529, 23392, 4915, 1173	0.288166
BP	GO:0019233	sensory perception of pain	116, 2903, 7345, 10893, 6323, 2911	0.288594
BP	GO:0045184	establishment of protein localization	5873, 23673, 83752, 9980, 202151, 9601, 79023, 22872, 1939, 7227, 5373, 121665, 8678, 6423, 27252, 55585, 9451, 8622, 10016, 26297, 9699, 388, 10947, 481, 401548, 8500, 5138, 65057, 1173, 9378, 23216, 302, 64083, 9276, 7037, 2776, 8607, 7159, 5052, 8498, 3936, 8825, 115827, 51128, 84313, 10497, 529, 23603	0.28951
CC	GO:0005802	trans-Golgi network	9980, 64083, 10893, 9827, 8678, 51760, 54715, 23392, 27252	0.289612
CC	GO:0031984	organelle subcompartment	9980, 51128, 64083, 6480, 10893, 9827, 8678, 51760, 54715, 23392, 27252, 2590	0.291984
BP	GO:0065003	macromolecular complex assembly	11052, 22872, 1939, 4705, 3005, 6843, 158, 2764, 51081, 9451, 10367, 2743, 115548, 3755, 3925, 84154, 1978, 6497, 51300, 23392, 9231, 9378, 3251, 832, 57472, 978, 302, 6622, 7114, 114088, 5929, 8607, 56853, 96764, 28985, 2965, 3936, 8825, 51128, 10497, 4831, 1278	0.292408
CC	GO:0031967	organelle envelope	79023, 4705, 5577, 6843, 8678, 51081, 310, 55219, 84129, 10367, 10016, 2597, 518, 1347, 51300, 1267, 89795, 9378, 286148, 64083, 6622, 5245, 65993, 4191, 2776, 23345, 10105, 445, 4831, 65260	0.292739
BP	GO:0071242	cellular response to ammonium ion	445, 116372, 2767, 2776	0.293959
CC	GO:0016605	PML body	57451, 6670, 6497, 27252, 23137, 81603	0.294838
BP	GO:0043085	positive regulation of catalytic activity	116, 8439, 55312, 23531, 5577, 10893, 9827, 53358, 6423, 2764, 2911, 9451, 55114, 9771, 10016, 26297, 483, 481, 8892, 65057, 10160, 5602, 2903, 23216, 64744, 5154, 6622, 8874, 5707, 388121, 2776, 5607, 9732, 23162, 22821, 10550, 7070, 2255, 23603	0.295461
CC	GO:0031975	envelope	79023, 4705, 5577, 6843, 8678, 51081, 310, 55219, 84129, 10367, 10016, 2597, 518, 1347, 51300, 1267, 89795, 9378, 286148, 64083, 6622, 5245, 65993, 4191, 2776, 23345, 10105, 445, 4831, 65260	0.299474
CC	GO:0048471	perinuclear region of cytoplasm	11258, 302, 6622, 22872, 5577, 7037, 10955, 7159, 27252, 2590, 9451, 10987, 115827, 5801, 4831, 2597, 5138, 1267, 154091	0.305014
BP	GO:0051345	positive regulation of hydrolase activity	116, 10160, 2903, 23216, 5154, 64744, 6622, 8874, 2776, 9827, 9732, 53358, 6423, 9451, 55114, 22821, 9771, 10550, 10016, 26297, 7070, 2255, 483, 481, 8892, 23603	0.308666
BP	GO:0046660	female sex differentiation	6716, 116, 2255, 91603, 8892, 10461, 7337	0.309413
BP	GO:0006163	purine nucleotide metabolic process	116, 3251, 1741, 6622, 9615, 4705, 51000, 79718, 158, 4887, 10105, 8622, 4831, 2597, 481, 4338, 5138, 518	0.310961
BP	GO:0060359	response to ammonium ion	445, 116372, 2767, 2776	0.313607
BP	GO:0044085	cellular component biogenesis	11052, 22872, 1939, 3005, 8678, 158, 51081, 9451, 2743, 3925, 8500, 1978, 65057, 6497, 87, 2048, 3251, 10160, 832, 23216, 978, 302, 5929, 8874, 56853, 96764, 28985, 8825, 51128, 7070, 4831, 1278, 23603, 5789, 23673, 57451, 6801, 8439, 4705, 6843, 2764, 27253, 10367, 115548, 3755, 84154, 51300, 23392, 9378, 9231, 57472, 5154, 6622, 64083, 114088, 7114, 64084, 8607, 3936, 2965, 84313, 10497, 7094, …	0.326046
BP	GO:0055085	transmembrane transport	83752, 1741, 140738, 60598, 51000, 6323, 10367, 2743, 6540, 2893, 483, 3755, 481, 64849, 5138, 1347, 518, 2555, 9120, 9378, 6549, 2903, 6622, 6508, 22821, 2259, 10105, 114134, 7070, 529, 2567, 6575, 203859, 154091	0.32813
BP	GO:0030182	neuron differentiation	116, 6801, 57451, 4852, 23531, 8678, 1009, 6423, 55740, 9699, 6905, 23017, 3925, 6497, 1267, 2048, 79625, 9378, 10160, 3251, 832, 1948, 2776, 23162, 1400, 84062, 7070, 7345, 4831, 51760, 4915, 5789	0.336083
BP	GO:0006464	cellular protein modification process	116, 3720, 5577, 121665, 5373, 115426, 6423, 2911, 55585, 9451, 84861, 51088, 9100, 10922, 5885, 6497, 23137, 2048, 5602, 2903, 286148, 23228, 302, 90956, 5929, 79718, 5707, 4191, 388121, 5607, 149420, 23162, 7337, 10105, 2259, 7070, 7345, 2255, 4831, 28227, 23603, 79595, 161742, 5789, 11275, 79023, 23531, 56655, 55861, 53358, 2764, 27252, 5801, 7187, 2597, 10461, 79625, 81603, 26232, 5154, 6622,…	0.339885
BP	GO:0036211	protein modification process	116, 3720, 5577, 121665, 5373, 115426, 6423, 2911, 55585, 9451, 84861, 51088, 9100, 10922, 5885, 6497, 23137, 2048, 5602, 2903, 286148, 23228, 302, 90956, 5929, 79718, 5707, 4191, 388121, 5607, 149420, 23162, 7337, 10105, 2259, 7070, 7345, 2255, 4831, 28227, 23603, 79595, 161742, 5789, 11275, 79023, 23531, 56655, 55861, 53358, 2764, 27252, 5801, 7187, 2597, 10461, 79625, 81603, 26232, 5154, 6622,…	0.339885
BP	GO:0009611	response to wounding	5873, 2903, 832, 5154, 302, 5577, 2767, 2776, 1607, 23186, 3936, 84062, 388, 2255, 7094, 1278, 139189, 87, 10461, 79625	0.343027
BP	GO:0051130	positive regulation of cellular component organization	5873, 116, 57451, 3720, 80821, 8678, 2764, 9699, 5885, 65057, 10461, 23137, 2048, 79625, 9378, 57472, 302, 6622, 64084, 8874, 8607, 7159, 10105, 2965, 3936, 10497, 4831, 51760, 4915, 23603, 5789	0.349783
BP	GO:0046907	intracellular transport	5873, 11258, 23673, 83752, 9980, 202151, 79023, 22872, 1939, 7227, 9827, 5373, 121665, 8678, 6423, 27252, 10016, 9699, 388, 10947, 481, 5138, 65057, 518, 1173, 23216, 302, 9276, 2776, 8607, 96764, 5052, 8498, 3936, 51128, 84062, 84313, 7345, 8411	0.350625
BP	GO:0031115	negative regulation of microtubule polymerization	832, 6622, 3925	0.350816
BP	GO:0000165	MAPK cascade	116, 5602, 2903, 5154, 5245, 5707, 388121, 5607, 53358, 6423, 5052, 2911, 23162, 22821, 10987, 2259, 10550, 5801, 84062, 7345, 2255, 10645, 4915, 161742	0.350961
BP	GO:0009119	ribonucleoside metabolic process	116, 10105, 3251, 1741, 978, 6622, 4831, 2597, 51000, 4705, 481, 4338, 158, 518	0.351248
CC	GO:0099568	cytoplasmic region	1397, 84062, 832, 7345, 302, 6622, 10947, 8874, 2037, 4691, 83992	0.352621
CC	GO:0005774	vacuolar membrane	23673, 5873, 302, 23531, 121665, 2776, 6843, 2767, 8678, 8763, 84062, 84313, 388, 529, 8411, 55529, 4915, 1173	0.358029
BP	GO:0098815	modulation of excitatory postsynaptic potential	9378, 9699, 56853, 4887	0.35825
BP	GO:0032269	negative regulation of cellular protein metabolic process	3720, 55861, 5577, 9827, 2764, 6423, 9451, 5801, 3698, 2597, 1978, 6497, 57472, 302, 6622, 5707, 5245, 2776, 5607, 56853, 10492, 25816, 84062, 7070, 7345, 23603, 161742	0.359091
CC	GO:0005925	focal adhesion	3936, 7070, 388, 1948, 4831, 8874, 4008, 7094, 8500, 2037, 23603, 87, 55740	0.368426
BP	GO:1990778	protein localization to cell periphery	9378, 8825, 302, 64083, 115548, 483, 116372, 481, 8500, 1173	0.368472
CC	GO:0014069	postsynaptic density	8825, 84062, 1741, 6801, 2903, 64084, 4915, 2911	0.374889
CC	GO:0099572	postsynaptic specialization	8825, 84062, 1741, 6801, 2903, 64084, 4915, 2911	0.374889
BP	GO:1902531	regulation of intracellular signal transduction	116, 121665, 8678, 8036, 10955, 6423, 2911, 9451, 55114, 51060, 90993, 5801, 10016, 388, 9100, 81603, 10160, 5602, 832, 5154, 64083, 8874, 5245, 388121, 5607, 7159, 51094, 5052, 79109, 23162, 10987, 22821, 23544, 7337, 10105, 10550, 84062, 7345, 2255, 4915, 161742	0.376546
CC	GO:0005924	cell-substrate adherens junction	3936, 7070, 388, 1948, 4831, 8874, 4008, 7094, 8500, 2037, 23603, 87, 55740	0.376672
BP	GO:0051248	negative regulation of protein metabolic process	3720, 55861, 5577, 9827, 2764, 6423, 9451, 5801, 3698, 2597, 1978, 6497, 57472, 2903, 302, 6622, 5707, 5245, 2776, 5607, 56853, 10492, 25816, 84062, 7070, 7345, 23603, 161742	0.377895
BP	GO:0034332	adherens junction organization	9231, 7070, 8874, 1006, 1009, 23603, 87	0.383387
BP	GO:0034976	response to endoplasmic reticulum stress	90993, 26232, 51060, 9601, 22872, 7094, 10955, 23392, 56255, 9451, 10987	0.384881
BP	GO:0010646	regulation of cell communication	116, 121665, 8678, 10955, 6423, 2911, 9451, 90993, 9699, 388, 9100, 3485, 6497, 2048, 6780, 5602, 10160, 2903, 832, 23228, 302, 6456, 5707, 8874, 388121, 5607, 56853, 51094, 23162, 23544, 4887, 7337, 10105, 2259, 7070, 7345, 2255, 161742, 8036, 27253, 55114, 51060, 5801, 8622, 10016, 23017, 1173, 81603, 9378, 5154, 6622, 64083, 116372, 25950, 5245, 64084, 7159, 5052, 79109, 22821, 10987, 10550, 8…	0.385128
CC	GO:0030055	cell-substrate junction	3936, 7070, 388, 1948, 4831, 8874, 4008, 7094, 8500, 2037, 23603, 87, 55740	0.387116
BP	GO:0001956	positive regulation of neurotransmitter secretion	84062, 6622, 10497	0.387397
BP	GO:0046128	purine ribonucleoside metabolic process	116, 10105, 3251, 1741, 6622, 4831, 2597, 51000, 4705, 481, 4338, 158, 518	0.388213
BP	GO:0072523	purine-containing compound catabolic process	3251, 8622, 9615, 316, 5138	0.38831
BP	GO:0071822	protein complex subunit organization	11052, 54516, 22872, 4705, 3005, 6843, 158, 6423, 2764, 51081, 9451, 10367, 2743, 115548, 3755, 3925, 7373, 1978, 6497, 51300, 23392, 9231, 9378, 3251, 832, 978, 302, 6622, 7114, 114088, 5929, 65993, 8607, 2965, 3936, 8825, 51128, 10497, 4831, 1278	0.388865
CC	GO:0098589	membrane region	23673, 7070, 302, 115548, 483, 23017, 5577, 7037, 481, 23603, 161742, 1173	0.389664
BP	GO:0019637	organophosphate metabolic process	116, 1741, 55312, 51000, 4705, 158, 10955, 8622, 2597, 481, 3632, 5138, 518, 55529, 1267, 3251, 5154, 978, 6622, 9615, 79718, 4191, 388121, 4887, 10105, 83394, 2255, 4831, 4338	0.390383
BP	GO:0010639	negative regulation of organelle organization	10105, 832, 84861, 6622, 3720, 114088, 7114, 3925, 8500, 65057, 6497, 2764	0.390757
CC	GO:0005773	vacuole	5873, 23673, 9980, 23531, 2767, 121665, 6843, 8678, 8763, 10016, 7187, 388, 9100, 401548, 55529, 23392, 1173, 302, 64083, 6622, 7037, 5245, 8874, 2776, 445, 84062, 84313, 529, 8411, 4915	0.394477
BP	GO:0009259	ribonucleotide metabolic process	116, 3251, 1741, 6622, 55312, 4705, 51000, 158, 4887, 10105, 8622, 4831, 2597, 481, 4338, 5138, 518	0.397316
BP	GO:1902235	regulation of endoplasmic reticulum stress-induced intrinsic apoptotic signaling pathway	90993, 51060, 10955, 9451	0.401983
BP	GO:0042278	purine nucleoside metabolic process	116, 10105, 3251, 1741, 6622, 4831, 2597, 51000, 4705, 481, 4338, 158, 518	0.403155
BP	GO:0050803	regulation of synapse structure or activity	2259, 9378, 6780, 2903, 6622, 10497, 64084, 389941, 4915, 2048	0.40486
BP	GO:0006469	negative regulation of protein kinase activity	84062, 7345, 7070, 55861, 5577, 2776, 2764, 6423, 23603, 161742	0.40486
BP	GO:0043547	positive regulation of GTPase activity	116, 10160, 2903, 23216, 5154, 64744, 8874, 2776, 9827, 53358, 9732, 55114, 22821, 9771, 26297, 7070, 2255, 8892, 23603	0.406145
BP	GO:0023014	signal transduction by protein phosphorylation	116, 5602, 2903, 5154, 5245, 5707, 388121, 5607, 53358, 6423, 5052, 2911, 23162, 22821, 10987, 2259, 10550, 5801, 84062, 7345, 2255, 10645, 4915, 161742	0.407078
BP	GO:0006886	intracellular protein transport	23673, 5873, 83752, 202151, 1939, 7227, 121665, 5373, 8678, 6423, 10016, 388, 9699, 10947, 481, 65057, 5138, 1173, 23216, 302, 9276, 2776, 8607, 5052, 8498, 51128, 84313	0.407388
BP	GO:0051049	regulation of transport	116, 5873, 202151, 140738, 79023, 60598, 6323, 121665, 6423, 27253, 8622, 26297, 9699, 483, 3755, 481, 5138, 10461, 9378, 23216, 302, 6622, 64083, 114088, 8874, 6456, 2776, 8607, 7159, 5052, 4887, 8498, 2259, 10105, 10550, 3936, 115827, 84062, 7070, 2255, 10497, 51760	0.408268
BP	GO:0045980	negative regulation of nucleotide metabolic process	10105, 978, 6622, 5138, 4887	0.408798
BP	GO:0002192	IRES-dependent translational initiation	1939, 1978, 28985	0.408849
BP	GO:0016310	phosphorylation	116, 5577, 6423, 2911, 9451, 10922, 2048, 256356, 5602, 23228, 2903, 302, 90956, 5707, 388121, 5607, 149420, 23162, 10105, 2259, 7070, 7345, 2255, 4831, 23603, 161742, 55312, 55861, 4705, 23531, 1607, 53358, 2764, 5801, 2597, 10461, 8566, 5154, 6622, 5245, 2776, 5052, 22821, 10987, 2965, 10550, 84062, 10645, 4915, 139189	0.409034
BP	GO:0006812	cation transport	116, 6549, 2903, 140738, 6622, 60598, 4852, 7037, 6323, 846, 22821, 10367, 10105, 2259, 114134, 7070, 483, 3755, 481, 64849, 529, 5138, 1347, 518, 6575, 154091	0.40993
BP	GO:0045859	regulation of protein kinase activity	116, 5602, 5154, 6622, 23531, 55861, 5577, 2776, 5607, 6423, 2764, 2911, 23162, 2965, 84062, 7345, 7070, 2255, 10645, 23603, 161742	0.410379
BP	GO:0098602	single organism cell adhesion	5873, 9378, 9231, 57451, 64083, 1948, 7037, 10893, 8874, 5607, 79109, 445, 3936, 7070, 6670, 3485, 7094, 4008, 7373, 87, 23603, 10461	0.410704
CC	GO:0005740	mitochondrial envelope	64083, 6622, 4705, 5577, 5245, 65993, 4191, 6843, 8678, 51081, 84129, 10367, 10105, 445, 4831, 65260, 1347, 518, 51300, 1267	0.411901
CC	GO:0010008	endosome membrane	5873, 23673, 302, 23531, 8678, 8763, 84062, 84313, 388, 8411, 4915, 55529, 1173	0.412736
CC	GO:0005911	cell-cell junction	9231, 57451, 1741, 6801, 832, 302, 6323, 23367, 8607, 5052, 55114, 8825, 5010, 481, 7094, 4008, 10806, 87	0.415501
CC	GO:0001726	ruffle	3936, 11275, 302, 4831, 8874, 7094, 87	0.417697
CC	GO:0005912	adherens junction	9231, 832, 302, 1948, 8874, 23367, 8607, 5052, 55740, 3936, 7070, 388, 4831, 7094, 4008, 2037, 8500, 87, 23603	0.417952
CC	GO:1902495	transmembrane transporter complex	1741, 2903, 2893, 483, 3755, 481, 6323, 2567, 2555, 10367, 2743	0.418876
CC	GO:0060076	excitatory synapse	8825, 84062, 1741, 6801, 2903, 64084, 4915, 2911	0.424126
BP	GO:0043087	regulation of GTPase activity	116, 10160, 2903, 23216, 64744, 5154, 8874, 2776, 9827, 53358, 9732, 55114, 22821, 9771, 26297, 7070, 2255, 8892, 4915, 23603	0.424899
BP	GO:0009116	nucleoside metabolic process	116, 10105, 3251, 1741, 978, 6622, 4831, 2597, 51000, 4705, 481, 4338, 158, 518	0.426281
BP	GO:0007409	axonogenesis	9378, 57451, 7070, 7345, 1948, 6905, 3925, 1009, 4915, 1267, 23162, 55740, 2048, 1400	0.426281
BP	GO:0001525	angiogenesis	9378, 5154, 302, 1948, 5607, 6423, 9451, 10016, 7070, 388, 2255, 4691, 2048, 79625	0.426281
CC	GO:0014704	intercalated disc	832, 481, 6323, 87	0.426959
BP	GO:0060341	regulation of cellular localization	9378, 202151, 6622, 116372, 121665, 2776, 8607, 7159, 6423, 5052, 27253, 9451, 8498, 2259, 3936, 84062, 7070, 9699, 10497, 8500, 5138, 1173, 81603	0.427197
BP	GO:0019693	ribose phosphate metabolic process	116, 3251, 1741, 6622, 55312, 4705, 51000, 158, 4887, 10105, 8622, 4831, 2597, 481, 4338, 5138, 518	0.428345
BP	GO:0006461	protein complex assembly	11052, 22872, 4705, 3005, 6843, 158, 2764, 10367, 9451, 2743, 115548, 3755, 3925, 1978, 6497, 51300, 23392, 9231, 9378, 3251, 832, 978, 302, 6622, 114088, 7114, 5929, 8607, 2965, 3936, 8825, 51128, 10497, 4831, 1278	0.428917
BP	GO:0070271	protein complex biogenesis	11052, 22872, 4705, 3005, 6843, 158, 2764, 10367, 9451, 2743, 115548, 3755, 3925, 1978, 6497, 51300, 23392, 9231, 9378, 3251, 832, 978, 302, 6622, 114088, 7114, 5929, 8607, 2965, 3936, 8825, 51128, 10497, 4831, 1278	0.429577
BP	GO:0043549	regulation of kinase activity	116, 5602, 5154, 6622, 23531, 55861, 5577, 388121, 2776, 5607, 6423, 2764, 2911, 23162, 2965, 84062, 7345, 7070, 2255, 10645, 23603, 161742	0.429902
BP	GO:1902803	regulation of synaptic vesicle transport	2259, 9699, 6622, 10497	0.430137
BP	GO:0007169	transmembrane receptor protein tyrosine kinase signaling pathway	5154, 6622, 1948, 6456, 8874, 7763, 53358, 8036, 51094, 9451, 5801, 10016, 2255, 529, 1978, 4915, 161742, 1173, 2048	0.433626
BP	GO:0023061	signal release	9378, 116, 6622, 114088, 8874, 55585, 9451, 8825, 84062, 8622, 9699, 10497, 8500, 51760	0.434783
CC	GO:1990351	transporter complex	1741, 2903, 2893, 483, 3755, 481, 6323, 2567, 2555, 10367, 2743	0.43505
BP	GO:0042981	regulation of apoptotic process	116, 8439, 8678, 10955, 6423, 27252, 9451, 51060, 90993, 10016, 7187, 388, 23017, 87, 10461, 79625, 9231, 2903, 6622, 64083, 91603, 8874, 5245, 5607, 7159, 9915, 10105, 10550, 25816, 2255, 80034, 10497, 4831, 4915	0.438438
CC	GO:0070161	anchoring junction	9231, 832, 302, 1948, 8874, 23367, 8607, 5052, 55740, 3936, 7070, 388, 4831, 7094, 4008, 2037, 8500, 87, 23603	0.440185
BP	GO:0072659	protein localization to plasma membrane	9378, 302, 64083, 115548, 483, 116372, 481, 8500, 1173	0.442186
CC	GO:0098852	lytic vacuole membrane	302, 23531, 121665, 2767, 529, 6843, 2776, 8763, 55529, 1173	0.442534
CC	GO:0005765	lysosomal membrane	302, 23531, 121665, 2767, 529, 6843, 2776, 8763, 55529, 1173	0.442534
CC	GO:0005783	endoplasmic reticulum	57451, 9601, 22872, 51000, 121665, 8678, 27067, 310, 9451, 90993, 51060, 10016, 7373, 5138, 23392, 56255, 26232, 9378, 6716, 6780, 2903, 5154, 6622, 9276, 64084, 10492, 23162, 2590, 23544, 10550, 445, 51128, 84062, 7070, 7345, 1278, 79772, 203859	0.443191
BP	GO:0090662	ATP hydrolysis coupled transmembrane transport	483, 481, 529, 518	0.443341
CC	GO:0097452	GAIT complex	2597, 10492	0.443385
CC	GO:0044433	cytoplasmic vesicle part	5873, 5154, 6622, 22872, 7114, 9276, 6456, 121665, 6843, 310, 84062, 51128, 2893, 10947, 87, 2555, 1173	0.443612
BP	GO:0048858	cell projection morphogenesis	9378, 3251, 10160, 57451, 1948, 8874, 1009, 23162, 55740, 1400, 84062, 7070, 7345, 9699, 6905, 3925, 51760, 4915, 1267, 23603, 5789, 2048	0.444103
BP	GO:0010256	endomembrane system organization	9378, 5873, 9980, 302, 79023, 64083, 116372, 8874, 9451, 23345, 84062, 84313, 115548, 483, 481, 8500, 1173	0.445813
BP	GO:0030030	cell projection organization	116, 6801, 57451, 4852, 1009, 6423, 55740, 9699, 6905, 3925, 1267, 2048, 79625, 9378, 10160, 3251, 832, 23216, 5154, 64083, 1948, 8874, 23162, 1400, 84062, 7070, 7345, 4831, 51760, 4915, 23603, 5789	0.445858
CC	GO:0005640	nuclear outer membrane	6622, 89795, 23345	0.446505
BP	GO:0006820	anion transport	6622, 6508, 10955, 2743, 6540, 10550, 10497, 64849, 8500, 4915, 2567, 2555, 6575, 203859, 9120	0.451249
BP	GO:0048699	generation of neurons	116, 6801, 57451, 4852, 23531, 8678, 1009, 6423, 55740, 9699, 6905, 23017, 3925, 6497, 10806, 1267, 2048, 79625, 9378, 10160, 3251, 832, 1948, 2776, 23162, 1400, 84062, 7070, 7345, 4831, 51760, 4915, 5789	0.452343
BP	GO:0043067	regulation of programmed cell death	116, 8439, 8678, 10955, 6423, 27252, 9451, 51060, 90993, 10016, 7187, 388, 23017, 87, 10461, 79625, 9231, 2903, 6622, 64083, 91603, 8874, 5245, 5607, 7159, 9915, 10105, 10550, 25816, 2255, 80034, 10497, 4831, 4915	0.459994
BP	GO:0043094	cellular metabolic compound salvage	3251, 8566, 978, 8892	0.462779
BP	GO:0034333	adherens junction assembly	9231, 7070, 8874, 23603, 87	0.464702
BP	GO:0009166	nucleotide catabolic process	3251, 8622, 9615, 5138, 1267	0.464702
BP	GO:0051590	positive regulation of neurotransmitter transport	84062, 6622, 10497	0.464923
BP	GO:0002190	cap-independent translational initiation	1939, 1978, 28985	0.464923
BP	GO:0009161	ribonucleoside monophosphate metabolic process	116, 10105, 3251, 1741, 6622, 55312, 2597, 4705, 481, 158, 518	0.465693
BP	GO:0033673	negative regulation of kinase activity	84062, 7345, 7070, 55861, 5577, 2776, 2764, 6423, 23603, 161742	0.466113
BP	GO:0016050	vesicle organization	23673, 84062, 51128, 302, 64083, 22872, 114088, 401548, 6843, 8411, 51760	0.466602
BP	GO:0009150	purine ribonucleotide metabolic process	116, 3251, 1741, 6622, 4705, 51000, 158, 4887, 10105, 8622, 2597, 4831, 481, 4338, 5138, 518	0.468249
BP	GO:0021953	central nervous system neuron differentiation	9378, 3251, 4852, 23017, 2776, 1009, 4915, 2048	0.468725
BP	GO:0042326	negative regulation of phosphorylation	6622, 55861, 5577, 5245, 2776, 2764, 6423, 10105, 5801, 84062, 7345, 7070, 23603, 161742	0.469245
BP	GO:0006928	movement of cell or subcellular component	57451, 4852, 6323, 6423, 55740, 5801, 10016, 388, 483, 10947, 3925, 481, 6497, 10806, 87, 10461, 1173, 79625, 2048, 9378, 832, 5154, 64083, 1948, 8874, 6456, 7763, 9732, 5607, 51094, 23162, 1400, 3936, 84062, 7345, 7070, 2255, 7094, 1278, 4915, 23603	0.471622
BP	GO:0006468	protein phosphorylation	116, 55861, 23531, 5577, 53358, 6423, 2764, 2911, 9451, 5801, 10922, 10461, 2048, 5602, 2903, 23228, 5154, 302, 6622, 90956, 5707, 5245, 388121, 2776, 5607, 149420, 5052, 23162, 10987, 22821, 2259, 2965, 10550, 84062, 7070, 7345, 2255, 4831, 10645, 4915, 23603, 161742	0.474294
CC	GO:0030175	filopodium	3936, 10160, 57451, 55585, 55740	0.474337
BP	GO:0099003	vesicle mediated transport in synapse	9699, 6622, 114088, 10497, 6456, 51760	0.474841
BP	GO:0031344	regulation of cell projection organization	116, 9378, 57451, 23216, 832, 8874, 6423, 1400, 7070, 9699, 4831, 51760, 4915, 23603, 5789, 79625, 2048	0.476283
BP	GO:0030540	female genitalia development	6716, 2255, 10461	0.476672
BP	GO:0009966	regulation of signal transduction	116, 121665, 8678, 10955, 6423, 2911, 9451, 90993, 9699, 388, 9100, 3485, 6497, 10160, 5602, 832, 23228, 302, 6456, 5707, 8874, 388121, 5607, 56853, 51094, 23162, 23544, 4887, 7337, 10105, 7070, 7345, 2255, 161742, 8036, 55114, 51060, 5801, 10016, 23017, 1173, 81603, 9378, 5154, 6622, 64083, 25950, 116372, 5245, 7159, 5052, 79109, 22821, 10987, 10550, 84062, 10497, 4915	0.477423
BP	GO:0010923	negative regulation of phosphatase activity	10160, 1741, 80034, 23504, 161742	0.478463
BP	GO:0048167	regulation of synaptic plasticity	2259, 6780, 2903, 6622, 10497, 4915, 2048	0.47852
BP	GO:0044802	single-organism membrane organization	9378, 23673, 1741, 302, 79023, 64083, 6622, 116372, 114088, 6843, 7159, 2743, 10105, 8825, 115548, 483, 481, 8500, 8411, 51760, 1267, 1173, 5789	0.479714
BP	GO:0045216	cell-cell junction organization	9231, 6801, 7070, 8874, 1006, 7094, 1009, 23603, 87	0.480286
BP	GO:0043933	macromolecular complex subunit organization	11052, 54516, 3720, 22872, 1939, 3005, 158, 115426, 6423, 51081, 9451, 2743, 3925, 1978, 6497, 3251, 832, 978, 302, 79718, 5929, 56853, 96764, 28985, 8825, 51128, 4831, 1278, 79595, 56655, 4705, 6843, 2764, 10367, 115548, 3755, 84154, 7373, 51300, 23392, 9231, 9378, 57472, 6622, 7114, 114088, 5245, 65993, 8607, 23186, 2965, 3936, 10497	0.480481
BP	GO:1901657	glycosyl compound metabolic process	116, 10105, 3251, 1741, 978, 6622, 4831, 2597, 51000, 4705, 481, 4338, 158, 518	0.48057
BP	GO:0032990	cell part morphogenesis	9378, 3251, 10160, 57451, 1948, 8874, 1009, 23162, 55740, 1400, 84062, 7070, 7345, 9699, 6905, 3925, 51760, 4915, 1267, 23603, 5789, 2048	0.480916
BP	GO:0001933	negative regulation of protein phosphorylation	6622, 55861, 5577, 5245, 2776, 2764, 6423, 5801, 84062, 7345, 7070, 23603, 161742	0.481688
BP	GO:0009112	nucleobase metabolic process	3251, 978, 9615, 316	0.482033
BP	GO:0030199	collagen fibril organization	302, 7373, 1278, 6423	0.482033
BP	GO:0048468	cell development	116, 57451, 6801, 7227, 4852, 23531, 8678, 1009, 6423, 9451, 55740, 9699, 6905, 3925, 8892, 5138, 6497, 1267, 87, 10461, 79625, 2048, 9378, 10160, 3251, 832, 302, 1948, 91603, 8874, 2776, 56853, 51094, 23162, 1400, 84062, 7345, 7070, 3182, 4831, 51760, 4915, 23603, 5789	0.483212
BP	GO:0015672	monovalent inorganic cation transport	116, 6549, 60598, 6323, 10105, 114134, 483, 3755, 481, 64849, 529, 1347, 518, 6575, 154091	0.486574
BP	GO:0007215	glutamate receptor signaling pathway	9378, 2903, 2893, 2776, 2911	0.488391
CC	GO:0044440	endosomal part	5873, 23673, 302, 23531, 8678, 8763, 84062, 84313, 388, 8411, 4915, 55529, 1173	0.492631
BP	GO:0010648	negative regulation of cell communication	6423, 27253, 51060, 90993, 5801, 8622, 10016, 9100, 23017, 3485, 6497, 1173, 23228, 6622, 8874, 5707, 5245, 6456, 56853, 5607, 51094, 79109, 22821, 4887, 10105, 7070, 7345, 2255, 161742	0.49331
BP	GO:0000902	cell morphogenesis	57451, 1690, 1009, 6423, 310, 55740, 9699, 6905, 3925, 1267, 87, 10461, 2048, 9378, 10160, 3251, 23216, 1948, 8874, 51094, 23162, 1400, 84062, 7070, 7345, 3182, 51760, 4915, 23603, 5789	0.501864
BP	GO:1902589	single-organism organelle organization	23673, 83752, 79023, 1939, 6843, 8678, 2764, 84861, 6905, 2597, 3925, 8500, 5885, 10806, 1267, 87, 23137, 832, 5154, 302, 6622, 7114, 114088, 7159, 79109, 23345, 28985, 1400, 10105, 3936, 84062, 2255, 7094, 2037, 8411, 51760, 23603	0.502167
BP	GO:0023057	negative regulation of signaling	6423, 27253, 51060, 90993, 5801, 8622, 10016, 9100, 23017, 3485, 6497, 1173, 23228, 6622, 8874, 5707, 5245, 6456, 56853, 5607, 51094, 79109, 22821, 4887, 10105, 7070, 7345, 2255, 161742	0.502311
BP	GO:0061564	axon development	9378, 57451, 7070, 7345, 1948, 6905, 3925, 1009, 4915, 1267, 23162, 55740, 2048, 1400	0.502341
BP	GO:0019725	cellular homeostasis	116, 6549, 9601, 6622, 7037, 121665, 6508, 5052, 310, 846, 2911, 22821, 10367, 4887, 51060, 7070, 483, 4831, 10497, 481, 529, 56255	0.502373
BP	GO:0009123	nucleoside monophosphate metabolic process	116, 10105, 3251, 1741, 6622, 55312, 2597, 4705, 481, 158, 518	0.503213
BP	GO:0048514	blood vessel morphogenesis	9378, 5154, 302, 1948, 5607, 6423, 9451, 10016, 7070, 388, 2255, 4915, 4691, 79625, 2048	0.503412
BP	GO:0031399	regulation of protein modification process	116, 3720, 55861, 23531, 5577, 121665, 6423, 2764, 2911, 9451, 5801, 6497, 26232, 5602, 23228, 5154, 302, 6622, 25950, 5245, 5707, 388121, 2776, 5607, 5052, 23162, 10987, 7337, 2965, 10550, 84062, 7070, 7345, 2255, 10645, 4915, 23603, 161742	0.503567
BP	GO:0098662	inorganic cation transmembrane transport	6549, 2903, 6622, 140738, 60598, 6323, 22821, 10367, 2259, 7070, 483, 3755, 481, 529, 5138, 1347, 518, 6575	0.503822
BP	GO:0002183	cytoplasmic translational initiation	1939, 1978, 28985	0.505026
BP	GO:0009968	negative regulation of signal transduction	6423, 51060, 90993, 5801, 10016, 9100, 23017, 3485, 6497, 1173, 23228, 6622, 8874, 5707, 5245, 6456, 56853, 5607, 51094, 79109, 22821, 4887, 10105, 7070, 7345, 2255, 161742	0.505109
BP	GO:0006887	exocytosis	5873, 8825, 5154, 9699, 6622, 114088, 10497, 7114, 7094, 6843, 51760, 87, 10987	0.510804
BP	GO:0023056	positive regulation of signaling	116, 121665, 8678, 8036, 10955, 6423, 2911, 9699, 6497, 81603, 9378, 5602, 6780, 2903, 5154, 302, 6622, 64083, 25950, 64084, 8874, 5707, 5245, 388121, 5607, 7159, 51094, 23162, 7337, 10105, 10550, 84062, 2255, 10497, 4915, 161742	0.510898
BP	GO:0019722	calcium-mediated signaling	57451, 481, 121665, 10645, 4915, 79772, 9451	0.511055
BP	GO:0001932	regulation of protein phosphorylation	116, 23531, 55861, 5577, 6423, 2764, 2911, 9451, 5801, 5602, 23228, 5154, 302, 6622, 5245, 388121, 2776, 5607, 5052, 23162, 10987, 2965, 10550, 84062, 7070, 7345, 2255, 10645, 4915, 23603, 161742	0.511637
BP	GO:0043086	negative regulation of catalytic activity	116, 10160, 1741, 302, 6622, 55861, 5577, 5707, 2776, 23504, 5607, 2764, 6423, 10105, 84062, 25816, 7345, 7070, 3698, 80034, 23603, 161742	0.513127
BP	GO:1901292	nucleoside phosphate catabolic process	3251, 8622, 9615, 5138, 1267	0.514413
CC	GO:0031252	cell leading edge	3936, 11275, 832, 302, 4831, 8874, 7094, 23603, 23162, 87, 55740	0.518467
BP	GO:0030900	forebrain development	6716, 116, 3251, 2255, 4852, 63974, 2776, 6497, 4915, 23162, 1267, 2048	0.518962
BP	GO:0072583	clathrin-mediated endocytosis	115548, 6622, 6456, 1173	0.519578
BP	GO:0006906	vesicle fusion	23673, 302, 114088, 6843, 8411, 51760	0.520697
CC	GO:0005743	mitochondrial inner membrane	6622, 4705, 5577, 5245, 65993, 4191, 51081, 84129, 10367, 10105, 518, 1347, 51300, 1267	0.522102
BP	GO:0006835	dicarboxylic acid transport	10550, 10497, 64849, 8500, 4915	0.522225
CC	GO:0048786	presynaptic active zone	9699, 10497, 8500	0.524646
CC	GO:0031966	mitochondrial membrane	6622, 4705, 5577, 65993, 5245, 4191, 6843, 8678, 51081, 84129, 10367, 10105, 445, 4831, 1347, 518, 51300, 1267	0.525105
CC	GO:0035749	myelin sheath adaxonal region	302, 1267	0.533127
BP	GO:0012501	programmed cell death	116, 8439, 55312, 3005, 8678, 10955, 6423, 27252, 9451, 51060, 90993, 7187, 10016, 388, 23017, 2597, 10922, 5885, 87, 10461, 79625, 9231, 2903, 79750, 6622, 64083, 91603, 8874, 5245, 5607, 7159, 9915, 10105, 10550, 25816, 2255, 80034, 10497, 4831, 51454, 4915	0.546778
BP	GO:0031929	TOR signaling	10016, 64083, 1978, 23367, 79109	0.548142
BP	GO:0098661	inorganic anion transmembrane transport	6508, 2567, 6575, 2555, 203859, 2743	0.548899
BP	GO:0015992	proton transport	114134, 10105, 6549, 529, 1347, 518, 154091	0.549492
BP	GO:0051338	regulation of transferase activity	116, 5602, 5154, 6622, 23531, 55861, 5577, 5707, 388121, 2776, 5607, 2764, 6423, 2911, 23162, 2965, 84062, 7345, 7070, 2255, 10645, 65057, 23603, 161742	0.550657
BP	GO:0098655	cation transmembrane transport	6549, 2903, 140738, 6622, 60598, 6323, 22821, 10367, 10105, 2259, 7070, 483, 3755, 481, 529, 5138, 1347, 518, 6575	0.552218
BP	GO:0001944	vasculature development	9378, 5154, 302, 1948, 7763, 5607, 6423, 9451, 10016, 7070, 388, 2255, 1278, 4915, 4691, 79625, 2048	0.559
BP	GO:0001775	cell activation	5873, 3251, 23228, 5154, 6622, 1948, 116372, 7037, 2767, 2776, 1607, 79109, 3936, 7070, 388, 2255, 6670, 3485, 7094, 1278, 139189, 87, 10461	0.559756
BP	GO:0098656	anion transmembrane transport	64849, 6508, 2567, 6575, 2555, 203859, 9120, 2743	0.560804
BP	GO:1903827	regulation of cellular protein localization	9378, 202151, 116372, 121665, 2776, 8607, 7159, 5052, 6423, 9451, 8498, 3936, 8500, 5138, 1173, 81603	0.561066
BP	GO:0035305	negative regulation of dephosphorylation	10160, 1741, 80034, 23504, 161742	0.5613
BP	GO:0006818	hydrogen transport	114134, 10105, 6549, 529, 1347, 518, 154091	0.562052
BP	GO:0060291	long-term synaptic potentiation	6780, 2903, 6622, 4915	0.562788
BP	GO:1901068	guanosine-containing compound metabolic process	3251, 1741, 4831, 4338	0.562788
BP	GO:0090174	organelle membrane fusion	23673, 302, 114088, 6843, 8411, 51760	0.563264
BP	GO:0031333	negative regulation of protein complex assembly	832, 6622, 114088, 7114, 3925, 1978	0.563264
BP	GO:0014059	regulation of dopamine secretion	84062, 6622, 4887	0.563442
BP	GO:1903077	negative regulation of protein localization to plasma membrane	116372, 8500, 1173	0.563442
BP	GO:0009167	purine ribonucleoside monophosphate metabolic process	116, 10105, 3251, 1741, 6622, 2597, 4705, 481, 158, 518	0.572191
BP	GO:0010035	response to inorganic substance	6622, 22872, 3157, 8678, 5052, 310, 846, 9451, 10105, 445, 10016, 388, 3485, 54936	0.572636
BP	GO:0030001	metal ion transport	116, 6549, 2903, 140738, 6622, 60598, 4852, 7037, 6323, 846, 22821, 10367, 2259, 7070, 483, 3755, 481, 64849, 529, 5138, 6575	0.573482
BP	GO:0006195	purine nucleotide catabolic process	3251, 8622, 9615, 5138	0.576098
BP	GO:0021762	substantia nigra development	7345, 79109, 1267, 4155	0.576098
BP	GO:1904376	negative regulation of protein localization to cell periphery	116372, 8500, 1173	0.576395
BP	GO:0051494	negative regulation of cytoskeleton organization	832, 6622, 7114, 3925, 8500, 2764	0.576858
BP	GO:0009126	purine nucleoside monophosphate metabolic process	116, 10105, 3251, 1741, 6622, 2597, 4705, 481, 158, 518	0.577577
BP	GO:0042325	regulation of phosphorylation	116, 23531, 55861, 5577, 6423, 2764, 2911, 9451, 5801, 5602, 23228, 5154, 302, 6622, 5245, 388121, 2776, 5607, 5052, 23162, 10987, 10105, 2965, 10550, 84062, 7070, 7345, 2255, 10645, 4915, 23603, 161742	0.582129
BP	GO:0010647	positive regulation of cell communication	116, 121665, 8678, 8036, 10955, 6423, 2911, 9699, 6497, 81603, 9378, 5602, 6780, 2903, 5154, 6622, 64083, 25950, 64084, 8874, 5707, 5245, 388121, 5607, 7159, 51094, 23162, 7337, 10105, 10550, 84062, 2255, 10497, 4915, 161742	0.583422
BP	GO:0007157	heterophilic cell-cell adhesion via plasma membrane cell adhesion molecules	9378, 57451, 8763, 5789	0.58995
BP	GO:0009628	response to abiotic stimulus	9378, 5602, 2903, 25950, 10893, 1006, 6323, 2767, 2776, 3157, 8678, 158, 6423, 310, 2911, 9451, 9915, 10016, 388, 3485, 481, 8892, 1978, 5138, 79625	0.590609
BP	GO:1903288	positive regulation of potassium ion import	483, 481	0.590735
BP	GO:0097112	gamma-aminobutyric acid receptor clustering	9378, 2743	0.590735
BP	GO:0046928	regulation of neurotransmitter secretion	84062, 9699, 6622, 10497	0.590852
BP	GO:0060541	respiratory system development	9231, 445, 5154, 2255, 6670, 1978, 6497, 23162	0.590886
BP	GO:1905114	cell surface receptor signaling pathway involved in cell-cell signaling	9378, 6801, 2903, 6622, 5707, 79718, 56853, 6423, 4887, 2255, 9699, 3485, 10497, 6497, 1173	0.59098
BP	GO:0010941	regulation of cell death	116, 8439, 8678, 10955, 6423, 27252, 9451, 51060, 90993, 10016, 7187, 388, 23017, 87, 10461, 79625, 9231, 2903, 6622, 64083, 91603, 8874, 5245, 5607, 7159, 9915, 10105, 10550, 25816, 2255, 80034, 10497, 4831, 4915	0.591282
BP	GO:0001568	blood vessel development	9378, 5154, 302, 1948, 5607, 6423, 9451, 10016, 7070, 388, 2255, 1278, 4915, 4691, 79625, 2048	0.591779
BP	GO:0016337	single organismal cell-cell adhesion	9378, 9231, 5873, 57451, 64083, 1948, 7037, 10893, 5607, 79109, 445, 3936, 7070, 6670, 3485, 7094, 4008, 7373, 87	0.591973
BP	GO:0030003	cellular cation homeostasis	116, 6549, 6622, 7037, 121665, 6508, 310, 2911, 846, 22821, 10367, 4887, 7070, 483, 481, 529	0.592046
BP	GO:0046434	organophosphate catabolic process	3251, 8622, 9615, 3632, 5138, 1267	0.592055
BP	GO:1905145	cellular response to acetylcholine	116372, 2767, 2776	0.59352
BP	GO:1905144	response to acetylcholine	116372, 2767, 2776	0.59352
BP	GO:0009214	cyclic nucleotide catabolic process	8622, 5138, 1267	0.59352
BP	GO:0095500	acetylcholine receptor signaling pathway	116372, 2767, 2776	0.59352
BP	GO:1903831	signal transduction involved in cellular response to ammonium ion	116372, 2767, 2776	0.59352
BP	GO:0051984	positive regulation of chromosome segregation	5885, 8678, 23137	0.59352
BP	GO:0007214	gamma-aminobutyric acid signaling pathway	23228, 2567, 2555	0.59352
BP	GO:0006144	purine nucleobase metabolic process	3251, 9615, 316	0.59352
BP	GO:0034330	cell junction organization	9231, 6801, 7070, 8874, 1006, 7094, 1009, 23603, 87	0.597393
BP	GO:0031400	negative regulation of protein modification process	6622, 3720, 55861, 5577, 5707, 5245, 2776, 2764, 6423, 5801, 84062, 7345, 7070, 6497, 23603, 161742	0.597958
BP	GO:0043408	regulation of MAPK cascade	116, 5602, 5154, 5245, 388121, 5607, 6423, 5052, 2911, 23162, 10987, 5801, 10550, 84062, 7345, 2255, 4915, 161742	0.599967
BP	GO:0051966	regulation of synaptic transmission, glutamatergic	116, 9378, 2911, 4887	0.602656
BP	GO:0032268	regulation of cellular protein metabolic process	116, 3720, 55861, 23531, 5577, 121665, 9827, 6423, 2764, 2911, 9451, 5801, 10016, 3698, 2597, 8892, 1978, 6497, 26232, 5602, 23228, 57472, 5154, 302, 6622, 25950, 5707, 5245, 388121, 2776, 10492, 56853, 23367, 5607, 5052, 23162, 10987, 7337, 2965, 10550, 84062, 25816, 7345, 7070, 2255, 10645, 4915, 23603, 161742	0.606245
BP	GO:0007044	cell-substrate junction assembly	7070, 8874, 7094, 23603, 87	0.606717
BP	GO:0031324	negative regulation of cellular metabolic process	84108, 3720, 5577, 9827, 8678, 115426, 6423, 9451, 1978, 65057, 6497, 10160, 978, 302, 5707, 79718, 5607, 56853, 23504, 4887, 10105, 7070, 7345, 80034, 23603, 161742, 79595, 1741, 57451, 7227, 55861, 2764, 5801, 3698, 2597, 5138, 81603, 57472, 5154, 6622, 91603, 5245, 2776, 10492, 23186, 25816, 84062, 6670, 64207	0.607003
BP	GO:0001541	ovarian follicle development	116, 91603, 8892, 7337	0.614183
BP	GO:0044712	single-organism catabolic process	26232, 6716, 594, 83752, 3251, 23228, 978, 9615, 316, 80821, 79718, 36, 84129, 8622, 2597, 3632, 5138, 1278, 23392, 1267, 256356	0.619158
BP	GO:0031098	stress-activated protein kinase signaling cascade	2259, 5602, 10550, 84062, 6423, 5052, 79109, 23162, 10987	0.619609
BP	GO:0009892	negative regulation of metabolic process	84108, 3720, 5577, 9827, 8678, 115426, 6423, 9451, 1978, 65057, 6497, 10160, 2903, 978, 302, 5707, 79718, 5607, 56853, 23504, 4887, 10105, 7070, 7345, 80034, 23603, 79595, 161742, 1741, 57451, 79023, 7227, 55861, 310, 2764, 5801, 3698, 2597, 5138, 81603, 57472, 5154, 6622, 91603, 5245, 2776, 10492, 23186, 25816, 84062, 6670, 64207	0.620285
BP	GO:0006915	apoptotic process	116, 8439, 55312, 3005, 8678, 10955, 6423, 27252, 9451, 51060, 90993, 7187, 10016, 388, 23017, 2597, 10922, 5885, 10461, 79625, 2903, 79750, 6622, 64083, 91603, 8874, 5607, 7159, 9915, 10105, 10550, 25816, 2255, 80034, 10497, 4831, 51454, 4915	0.622308
BP	GO:0044092	negative regulation of molecular function	116, 1741, 55861, 5577, 2764, 6423, 7187, 3698, 10160, 302, 6622, 25950, 116372, 5707, 2776, 5607, 23504, 1400, 10105, 84062, 25816, 7070, 7345, 80034, 23603, 161742	0.622347
BP	GO:0010633	negative regulation of epithelial cell migration	5801, 5607, 51094, 23603	0.62248
BP	GO:0010632	regulation of epithelial cell migration	5801, 10016, 388, 2255, 5607, 51094, 23603	0.622876
BP	GO:0022618	ribonucleoprotein complex assembly	57472, 1939, 84154, 8607, 56853, 96764, 51081, 28985	0.623309
BP	GO:0006140	regulation of nucleotide metabolic process	116, 10105, 978, 6622, 4831, 79718, 5138, 4887	0.623309
BP	GO:0006873	cellular ion homeostasis	116, 6549, 6622, 7037, 121665, 6508, 310, 2911, 846, 22821, 10367, 4887, 7070, 483, 481, 529	0.623634
BP	GO:0048585	negative regulation of response to stimulus	116, 6423, 51060, 90993, 5801, 10016, 9100, 23017, 3485, 6497, 1173, 9378, 23228, 5154, 302, 6622, 8874, 5707, 5245, 6456, 56853, 5607, 51094, 79109, 22821, 4887, 10105, 7070, 7345, 2255, 161742	0.623888
BP	GO:0001501	skeletal system development	6716, 302, 7227, 2776, 7763, 2767, 1009, 5052, 6423, 9451, 6670, 65057, 6497, 1278	0.624064
BP	GO:0009163	nucleoside biosynthetic process	3251, 978, 51000, 4831, 158, 518	0.626253
BP	GO:0007163	establishment or maintenance of cell polarity	9231, 8825, 1741, 64083, 2255, 10806, 79109	0.626834
BP	GO:0032989	cellular component morphogenesis	57451, 1690, 1009, 6423, 310, 55740, 9699, 6905, 3925, 1267, 87, 10461, 2048, 9378, 10160, 3251, 23216, 1948, 8874, 51094, 23162, 1400, 84062, 7070, 7345, 3182, 51760, 4915, 23603, 5789	0.63045
BP	GO:0009260	ribonucleotide biosynthetic process	116, 3251, 55312, 51000, 4831, 5138, 158, 518, 4887	0.63054
BP	GO:0031346	positive regulation of cell projection organization	116, 57451, 9699, 4831, 8874, 51760, 4915, 23603, 5789, 79625	0.631929
BP	GO:0007416	synapse assembly	9378, 10160, 64084, 4915, 5789, 2048	0.632044
BP	GO:0007167	enzyme linked receptor protein signaling pathway	5154, 6622, 1948, 6456, 8874, 7763, 53358, 8036, 6423, 51094, 9451, 5801, 10016, 2255, 529, 1978, 1278, 6497, 4915, 161742, 1173, 5789, 2048	0.637687
BP	GO:0042816	vitamin B6 metabolic process	8566, 316	0.637929
BP	GO:0006145	purine nucleobase catabolic process	9615, 316	0.637929
BP	GO:0051490	negative regulation of filopodium assembly	9378, 832	0.637929
BP	GO:1903273	regulation of sodium ion export	483, 481	0.637929
BP	GO:1903278	positive regulation of sodium ion export from cell	483, 481	0.637929
BP	GO:0046098	guanine metabolic process	3251, 9615	0.637929
BP	GO:1903286	regulation of potassium ion import	483, 481	0.637929
BP	GO:1903276	regulation of sodium ion export from cell	483, 481	0.637929
BP	GO:1903275	positive regulation of sodium ion export	483, 481	0.637929
BP	GO:0019886	antigen processing and presentation of exogenous peptide antigen via MHC class II	11258, 51128, 22872, 6456, 1173	0.638988
BP	GO:1901659	glycosyl compound biosynthetic process	3251, 978, 51000, 4831, 158, 518	0.63918
BP	GO:0051346	negative regulation of hydrolase activity	116, 10105, 10160, 1741, 25816, 6622, 80034, 3698, 23504, 5607, 6423, 161742	0.639966
BP	GO:0046390	ribose phosphate biosynthetic process	116, 3251, 55312, 51000, 4831, 5138, 158, 518, 4887	0.640266
BP	GO:0010038	response to metal ion	10105, 445, 10016, 6622, 22872, 3485, 8678, 310, 846, 9451	0.641972
BP	GO:0007045	cell-substrate adherens junction assembly	7070, 8874, 23603, 87	0.642316
BP	GO:0048041	focal adhesion assembly	7070, 8874, 23603, 87	0.642316
BP	GO:0030258	lipid modification	83752, 5154, 2255, 3632, 36, 1607, 51094, 55529, 84129	0.642362
BP	GO:1902476	chloride transmembrane transport	6508, 2567, 2555, 203859, 2743	0.642745
BP	GO:0031667	response to nutrient levels	6716, 116, 445, 3485, 4852, 79718, 1978, 3157, 8678, 158, 6423, 9451	0.643695
BP	GO:0071709	membrane assembly	9378, 302, 5789	0.643842
BP	GO:1902532	negative regulation of intracellular signal transduction	90993, 10105, 51060, 5801, 10016, 7345, 9100, 5245, 6423, 51094, 79109, 161742, 22821	0.648322
BP	GO:1900543	negative regulation of purine nucleotide metabolic process	10105, 6622, 5138, 4887	0.648743
BP	GO:0051348	negative regulation of transferase activity	84062, 7345, 7070, 55861, 5577, 5707, 2776, 2764, 6423, 23603, 161742	0.64879
BP	GO:0017157	regulation of exocytosis	5873, 115827, 9699, 6622, 114088, 10497, 51760	0.648812
BP	GO:0044087	regulation of cellular component biogenesis	9378, 832, 57451, 57472, 23216, 8439, 6622, 114088, 7114, 64084, 2764, 2965, 3936, 10497, 3925, 8500, 1978, 4915, 23603, 2048	0.649078
BP	GO:0070588	calcium ion transmembrane transport	2259, 2903, 7070, 140738, 6622, 481, 5138, 10367, 22821	0.649359
BP	GO:0032880	regulation of protein localization	116, 9378, 23216, 202151, 64083, 116372, 23531, 121665, 2776, 8607, 7159, 6423, 5052, 9451, 8498, 3936, 8622, 26297, 10497, 8500, 5138, 1173, 81603	0.649973
BP	GO:0007612	learning	9378, 2903, 5577, 4915, 2764, 2048	0.652227
BP	GO:0002495	antigen processing and presentation of peptide antigen via MHC class II	11258, 51128, 22872, 6456, 1173	0.655378
BP	GO:0042417	dopamine metabolic process	3251, 2903, 6622	0.655942
BP	GO:1904427	positive regulation of calcium ion transmembrane transport	2259, 7070, 6622, 481	0.656364
BP	GO:0043462	regulation of ATPase activity	10105, 2255, 483, 481	0.656364
BP	GO:0050805	negative regulation of synaptic transmission	6622, 56853, 27253, 4887	0.656364
BP	GO:0050821	protein stabilization	23673, 483, 2597, 481, 5245, 2776	0.656477
BP	GO:0009205	purine ribonucleoside triphosphate metabolic process	116, 10105, 6622, 4831, 2597, 4705, 481, 4338, 518	0.656742
BP	GO:0051952	regulation of amine transport	10550, 84062, 6622, 4887	0.658804
BP	GO:0042493	response to drug	6716, 445, 2903, 6622, 3485, 4705, 5577, 7037, 3157, 5138, 8678, 6423	0.659919
BP	GO:0051246	regulation of protein metabolic process	116, 3720, 23531, 55861, 5577, 121665, 9827, 2764, 6423, 2911, 9451, 5801, 7187, 10016, 3698, 2597, 8892, 1978, 6497, 26232, 5602, 2903, 23228, 57472, 5154, 6622, 302, 25950, 5245, 5707, 388121, 2776, 10492, 5607, 23367, 56853, 5052, 23162, 10987, 7337, 10550, 2965, 84062, 25816, 7070, 7345, 2255, 10645, 4915, 23603, 161742	0.659994
BP	GO:0048813	dendrite morphogenesis	10160, 3251, 84062, 5789, 2048	0.660406
BP	GO:0030901	midbrain development	9231, 7345, 79109, 1267, 4155	0.660406
BP	GO:0071826	ribonucleoprotein complex subunit organization	57472, 1939, 84154, 8607, 56853, 96764, 51081, 28985	0.66067
BP	GO:0018193	peptidyl-amino acid modification	79023, 3720, 56655, 6423, 9451, 2597, 5885, 10461, 2048, 79625, 23137, 286148, 6622, 25950, 5929, 5607, 8607, 2590, 10105, 2255, 6670, 4831, 6480, 10645, 4915, 79595, 161742	0.660752
BP	GO:0010506	regulation of autophagy	7345, 6622, 9100, 2597, 529, 8678, 8607, 23367, 81603	0.661005
BP	GO:0007548	sex differentiation	6716, 116, 2255, 91603, 8892, 3157, 6423, 10461, 7337	0.661005
BP	GO:0055082	cellular chemical homeostasis	116, 6549, 6622, 7037, 121665, 6508, 310, 846, 2911, 22821, 10367, 4887, 7070, 483, 10497, 4831, 481, 529	0.661091
BP	GO:0031113	regulation of microtubule polymerization	832, 6622, 3925	0.664965
BP	GO:0001964	startle response	9378, 2903, 2743	0.664965
BP	GO:0031111	negative regulation of microtubule polymerization or depolymerization	832, 6622, 3925	0.664965
BP	GO:0008219	cell death	116, 8439, 55312, 3005, 8678, 10955, 6423, 27252, 9451, 51060, 90993, 7187, 10016, 388, 23017, 2597, 10922, 5885, 87, 10461, 79625, 9231, 2903, 79750, 6622, 64083, 91603, 8874, 5245, 5607, 7159, 9915, 10105, 10550, 25816, 2255, 80034, 10497, 4831, 51454, 4915	0.668387
BP	GO:0051099	positive regulation of binding	23228, 302, 8874, 121665, 65057, 6497	0.673213
MF	GO:0019899	enzyme binding	83752, 6801, 1741, 202151, 5577, 9827, 8678, 8036, 53358, 9451, 5801, 7187, 9699, 483, 481, 1978, 65057, 6497, 4155, 6780, 23216, 302, 6622, 64083, 8874, 5245, 9732, 51094, 79109, 23162, 8498, 3936, 7345, 83394, 7070, 10497, 4831, 529, 23603, 161742	0.673764
BP	GO:0002504	antigen processing and presentation of peptide or polysaccharide antigen via MHC class II	11258, 51128, 22872, 6456, 1173	0.673981
BP	GO:0042451	purine nucleoside biosynthetic process	3251, 51000, 4831, 158, 518	0.674008
BP	GO:1904064	positive regulation of cation transmembrane transport	2259, 7070, 6622, 483, 481	0.674008
BP	GO:0046129	purine ribonucleoside biosynthetic process	3251, 51000, 4831, 158, 518	0.674008
BP	GO:0090324	negative regulation of oxidative phosphorylation	10105, 6622	0.674298
BP	GO:0009144	purine nucleoside triphosphate metabolic process	116, 10105, 6622, 4831, 2597, 4705, 481, 4338, 518	0.674534
BP	GO:0006816	calcium ion transport	2259, 2903, 7070, 140738, 6622, 4852, 481, 5138, 846, 10367, 22821	0.674574
BP	GO:0031644	regulation of neurological system process	2903, 2911, 9451, 4887	0.674675
BP	GO:0032272	negative regulation of protein polymerization	832, 6622, 7114, 3925	0.674675
MF	GO:0005230	extracellular ligand-gated ion channel activity	2903, 2893, 2567, 2555, 2743	0.674718
BP	GO:0006914	autophagy	23673, 84313, 7345, 6622, 9100, 2597, 529, 8678, 8607, 23367, 310, 81603	0.674738
MF	GO:0042802	identical protein binding	11275, 57451, 121665, 9451, 10367, 5010, 10016, 2597, 5138, 87, 2048, 81603, 3251, 8566, 5154, 978, 6622, 114088, 7037, 6456, 3157, 7159, 51094, 5052, 23345, 3936, 445, 84313, 8411, 1278, 4691, 4915	0.674913
BP	GO:0019882	antigen processing and presentation	5873, 11258, 115827, 51128, 22872, 6456, 5707, 1173	0.675057
BP	GO:0001667	ameboidal-type cell migration	5801, 10016, 388, 2255, 1948, 8874, 7763, 5607, 51094, 23603	0.675178
BP	GO:0009199	ribonucleoside triphosphate metabolic process	116, 10105, 6622, 4831, 2597, 4705, 481, 4338, 518	0.675699
BP	GO:0010631	epithelial cell migration	5801, 10016, 388, 2255, 1948, 5607, 51094, 23603	0.676347
BP	GO:0034599	cellular response to oxidative stress	10105, 6780, 10550, 388, 6622, 4831, 54936, 5052	0.676347
MF	GO:0050839	cell adhesion molecule binding	9378, 832, 57451, 7070, 302, 10893, 7094, 8607, 23367, 6423, 310, 5052, 87, 5789	0.677205
MF	GO:0005088	Ras guanyl-nucleotide exchange factor activity	9771, 10160, 2903, 26297, 5154, 2255, 8874, 9827, 53358	0.678871
MF	GO:0031826	type 2A serotonin receptor binding	2767, 2776	0.679298
MF	GO:0042731	PH domain binding	3632, 2037	0.679298
MF	GO:0051020	GTPase binding	3936, 23216, 202151, 302, 9699, 10497, 9827, 9732, 79109, 23603, 8498	0.682138
BP	GO:0006821	chloride transport	6508, 2567, 2555, 203859, 2743	0.682383
BP	GO:0042752	regulation of circadian rhythm	5602, 2767, 2776, 7337, 4887	0.682383
BP	GO:0051965	positive regulation of synapse assembly	9378, 64084, 4915, 2048	0.682925
BP	GO:0051588	regulation of neurotransmitter transport	84062, 9699, 6622, 10497	0.682925
MF	GO:0008135	translation factor activity, RNA binding	54516, 1939, 8892, 28985, 9451, 10987	0.683536
MF	GO:0005102	receptor binding	116, 83752, 1741, 6801, 57451, 4852, 2767, 53358, 6423, 2764, 310, 7187, 3485, 87, 1173, 4922, 2048, 9378, 23228, 5154, 116372, 1948, 5245, 2776, 9732, 9915, 2259, 7070, 7345, 83394, 2255, 7094, 161742, 5789	0.683971
MF	GO:0017124	SH3 domain binding	219670, 9732, 7159, 55114, 83992, 55740	0.684491
BP	GO:0007009	plasma membrane organization	9378, 302, 64083, 115548, 483, 116372, 481, 8500, 1173	0.684784
BP	GO:0090132	epithelium migration	5801, 10016, 388, 2255, 1948, 5607, 51094, 23603	0.685186
MF	GO:0022853	active ion transmembrane transporter activity	483, 481, 64849, 529, 518, 6575	0.687505
BP	GO:0008366	axon ensheathment	5010, 8892, 6497, 9451, 4155	0.68828
BP	GO:0007272	ensheathment of neurons	5010, 8892, 6497, 9451, 4155	0.68828
BP	GO:0048017	inositol lipid-mediated signaling	5154, 2255, 388121, 8678, 4915, 79109, 7337	0.689063
BP	GO:0043405	regulation of MAP kinase activity	5602, 84062, 5154, 7345, 2255, 5607, 6423, 23162, 2911, 161742	0.691466
BP	GO:0097193	intrinsic apoptotic signaling pathway	90993, 10105, 51060, 10550, 79750, 10955, 7159, 6423, 9451	0.692634
MF	GO:0031267	small GTPase binding	23216, 202151, 302, 9699, 10497, 9827, 9732, 79109, 23603, 8498	0.692706
BP	GO:0016311	dephosphorylation	5801, 10160, 1741, 54704, 80034, 28227, 3632, 121665, 23504, 55529, 161742, 5789	0.692792
BP	GO:0007631	feeding behavior	7345, 4852, 4915, 55585, 4887	0.692945
MF	GO:0015077	monovalent inorganic cation transmembrane transporter activity	6540, 6549, 483, 60598, 3755, 481, 6323, 64849, 529, 1347, 518, 6575	0.693619
BP	GO:0035303	regulation of dephosphorylation	10160, 1741, 80034, 121665, 23504, 161742	0.695736
BP	GO:0006413	translational initiation	1939, 8892, 1978, 23367, 28985, 9451, 10987	0.69647
MF	GO:0017016	Ras GTPase binding	23216, 202151, 302, 9699, 10497, 9827, 9732, 79109, 23603, 8498	0.697659
BP	GO:0014068	positive regulation of phosphatidylinositol 3-kinase signaling	5154, 8678, 4915, 7337	0.697696
BP	GO:0071900	regulation of protein serine/threonine kinase activity	2965, 5602, 84062, 5154, 7345, 2255, 6622, 5577, 5607, 6423, 2911, 23162, 161742	0.697803
BP	GO:0007205	protein kinase C-activating G-protein coupled receptor signaling pathway	1607, 139189, 2911	0.69883
BP	GO:0007628	adult walking behavior	7345, 6323, 2743	0.69883
BP	GO:0045197	establishment or maintenance of epithelial cell apical/basal polarity	9231, 8825, 1741	0.69883
BP	GO:0044091	membrane biogenesis	9378, 302, 5789	0.69883
BP	GO:0090659	walking behavior	7345, 6323, 2743	0.69883
BP	GO:0009187	cyclic nucleotide metabolic process	116, 8622, 4831, 79718, 5138, 1267, 4887	0.699753
MF	GO:0005216	ion channel activity	2903, 1741, 140738, 60598, 6323, 22821, 2743, 2893, 3755, 5138, 2567, 2555, 203859	0.701819
BP	GO:0072359	circulatory system development	9378, 5154, 302, 7227, 1948, 2767, 2776, 7763, 5607, 6423, 78987, 9451, 4887, 10016, 7070, 388, 2255, 1278, 4691, 4915, 79625, 2048	0.703238
BP	GO:0072358	cardiovascular system development	9378, 5154, 302, 7227, 1948, 2767, 2776, 7763, 5607, 6423, 78987, 9451, 4887, 10016, 7070, 388, 2255, 1278, 4691, 4915, 79625, 2048	0.703238
BP	GO:1903076	regulation of protein localization to plasma membrane	9378, 116372, 8500, 1173	0.70427
BP	GO:0090130	tissue migration	5801, 10016, 388, 2255, 1948, 5607, 51094, 23603	0.704347
BP	GO:0017148	negative regulation of translation	57472, 2597, 1978, 56853, 10492, 9451	0.704655
BP	GO:0061025	membrane fusion	23673, 302, 114088, 6843, 8411, 51760, 310	0.704967
BP	GO:0046113	nucleobase catabolic process	9615, 316	0.705886
BP	GO:0034329	cell junction assembly	9231, 6801, 7070, 8874, 7094, 23603, 87	0.706837
MF	GO:0008509	anion transmembrane transporter activity	64849, 6508, 2567, 6575, 2555, 203859, 9120, 2743	0.707429
MF	GO:0016301	kinase activity	5602, 8566, 1741, 5154, 90956, 55312, 23531, 5577, 5607, 1607, 149420, 23162, 79109, 9451, 2965, 2255, 10922, 4831, 10645, 139189, 4915, 10461, 256356, 2048	0.708876
BP	GO:0051931	regulation of sensory perception	2903, 2911, 4887	0.709414
BP	GO:0051930	regulation of sensory perception of pain	2903, 2911, 4887	0.709414
BP	GO:0033045	regulation of sister chromatid segregation	84861, 5885, 8678, 23137	0.7107
BP	GO:1904375	regulation of protein localization to cell periphery	9378, 116372, 8500, 1173	0.7107
BP	GO:0015698	inorganic anion transport	6508, 2567, 6575, 2555, 203859, 2743	0.712306
MF	GO:0035091	phosphatidylinositol binding	7070, 302, 64083, 115548, 401548, 388121, 8411, 79109	0.715424
BP	GO:0015837	amine transport	10550, 84062, 6622, 4887	0.72122
BP	GO:0009991	response to extracellular stimulus	6716, 116, 445, 3485, 4852, 79718, 1978, 3157, 8678, 158, 6423, 9451	0.721697
BP	GO:0033044	regulation of chromosome organization	84861, 6622, 3720, 5885, 8678, 65057, 6497, 115426, 23137	0.721777
BP	GO:0045055	regulated exocytosis	5873, 5154, 9699, 114088, 10497, 7114, 7094, 51760, 87	0.721777
MF	GO:0048306	calcium-dependent protein binding	9378, 10016, 302, 22872, 310	0.723145
MF	GO:0022834	ligand-gated channel activity	1741, 2903, 2893, 2567, 2555, 22821, 2743	0.723377
MF	GO:0015276	ligand-gated ion channel activity	1741, 2903, 2893, 2567, 2555, 22821, 2743	0.723377
MF	GO:0015103	inorganic anion transmembrane transporter activity	6508, 2567, 6575, 2555, 203859, 2743	0.734793
MF	GO:0051015	actin filament binding	3936, 832, 7094, 23603, 87, 23345	0.734793
MF	GO:0016773	phosphotransferase activity, alcohol group as acceptor	5602, 8566, 5154, 90956, 55312, 23531, 5607, 1607, 149420, 9451, 2965, 2255, 10922, 4831, 10645, 4915, 139189, 10461, 256356, 2048	0.736578
MF	GO:0008144	drug binding	10105, 4831, 481, 3157, 5138, 2743	0.737321
MF	GO:0019904	protein domain specific binding	5873, 1741, 6801, 6622, 219670, 5577, 9732, 7159, 55114, 55740, 8825, 7094, 3632, 2037, 2104, 5138, 6497, 83992	0.738613
MF	GO:0003779	actin binding	11275, 832, 7114, 27252, 2764, 23345, 55740, 3936, 51088, 7094, 2037, 23603, 87	0.738653
MF	GO:0005544	calcium-dependent phospholipid binding	302, 51760, 310, 79772	0.740292
MF	GO:0008066	glutamate receptor activity	2903, 2893, 2911	0.741292
MF	GO:0022804	active transmembrane transporter activity	6549, 7037, 6508, 6540, 114134, 483, 481, 64849, 529, 518, 6575, 9120, 154091	0.742547
MF	GO:0008081	phosphoric diester hydrolase activity	23228, 8622, 5138, 846, 1267	0.742777
MF	GO:0005085	guanyl-nucleotide exchange factor activity	9771, 10160, 2903, 26297, 5154, 2255, 8874, 8892, 9827, 9732, 53358	0.745091
MF	GO:0008092	cytoskeletal protein binding	5873, 9231, 11275, 10160, 832, 302, 6622, 7114, 2764, 27252, 23162, 55740, 23345, 1400, 115827, 3936, 51088, 2597, 3925, 7094, 2037, 87, 23603	0.747276
MF	GO:0022838	substrate-specific channel activity	2903, 1741, 140738, 60598, 6323, 22821, 2743, 2893, 3755, 5138, 2567, 2555, 203859	0.748685
MF	GO:0003743	translation initiation factor activity	1939, 8892, 28985, 9451, 10987	0.74945
MF	GO:0004112	cyclic-nucleotide phosphodiesterase activity	8622, 5138, 1267	0.749461
MF	GO:0015081	sodium ion transmembrane transporter activity	6540, 6549, 483, 481, 6323, 64849, 6575	0.749886
MF	GO:0046332	SMAD binding	90993, 202151, 1278, 6497, 8498	0.752217
MF	GO:0015294	solute:cation symporter activity	114134, 6540, 64849, 6575, 154091	0.755641
MF	GO:0005543	phospholipid binding	8439, 302, 64083, 6622, 388121, 310, 79109, 7070, 115548, 401548, 8411, 51760, 79772	0.755899
MF	GO:0046873	metal ion transmembrane transporter activity	6549, 2903, 140738, 60598, 7037, 6323, 22821, 6540, 483, 3755, 481, 64849, 5138, 6575	0.761303
MF	GO:0022824	transmitter-gated ion channel activity	2903, 2893, 2555	0.778723
MF	GO:0022835	transmitter-gated channel activity	2903, 2893, 2555	0.778723
MF	GO:0042578	phosphoric ester hydrolase activity	5801, 23228, 8622, 54704, 28227, 3632, 5138, 55529, 846, 1267, 5789	0.779526
MF	GO:0008324	cation transmembrane transporter activity	6549, 2903, 140738, 60598, 7037, 6323, 22821, 6540, 114134, 483, 3755, 481, 64849, 529, 5138, 1347, 518, 6575, 154091	0.780193
MF	GO:0022836	gated channel activity	1741, 2903, 2893, 140738, 60598, 3755, 6323, 2567, 2555, 203859, 22821, 2743	0.782535
MF	GO:0015293	symporter activity	114134, 6540, 64849, 6575, 9120, 154091	0.784097
MF	GO:0019829	cation-transporting ATPase activity	483, 481, 529, 518	0.784997
MF	GO:0015291	secondary active transmembrane transporter activity	114134, 6540, 6549, 64849, 6508, 6575, 9120, 154091	0.787733
MF	GO:0003725	double-stranded RNA binding	6780, 7037, 27067, 87	0.791755
MF	GO:0008526	phosphatidylinositol transporter activity	83394, 388121	0.792951
MF	GO:0005184	neuropeptide hormone activity	116, 4852, 4922	0.797322
MF	GO:0005509	calcium ion binding	9378, 57451, 302, 6622, 54704, 1006, 10893, 64084, 1607, 56884, 1009, 310, 78987, 27253, 10367, 3936, 10016, 83394, 28227, 5100, 10645, 51760, 79772, 87	0.799499
MF	GO:0019902	phosphatase binding	6780, 1741, 6801, 7187, 1978, 8036, 9451, 161742	0.81713
MF	GO:0008289	lipid binding	8439, 302, 64083, 6622, 6456, 388121, 310, 79109, 83394, 7070, 115548, 4831, 10497, 401548, 2104, 8411, 518, 51760, 79772, 1173	0.839514
MF	GO:0030742	GTP-dependent protein binding	9771, 115827, 10497, 8411	0.854735
MF	GO:0022890	inorganic cation transmembrane transporter activity	6549, 2903, 140738, 60598, 7037, 6323, 22821, 6540, 483, 3755, 481, 64849, 529, 5138, 1347, 518, 6575	0.881309
MF	GO:0019903	protein phosphatase binding	6780, 1741, 6801, 7187, 1978, 8036, 9451	0.883809
MF	GO:0098772	molecular function regulator	8439, 4852, 5577, 10893, 9827, 53358, 8036, 6423, 2764, 55114, 9771, 26297, 483, 3698, 481, 8892, 6497, 9378, 10160, 2903, 23216, 64744, 5154, 302, 6622, 116372, 8874, 5707, 2776, 9732, 22821, 4887, 25816, 7070, 2255, 28227, 161742	0.886743

## Sheet: Fig 5A cis & trans
Category	GO ID	GO Term	Genes	adj_pval
BP	GO:0006629	lipid metabolic process	57552, 84649, 5156, 6785, 2263, 5095, 5538, 10087, 8841, 351, 171586, 3490, 3988, 59342, 55500, 11332, 3417, 3156, 7533, 7555, 29906	0.942864
BP	GO:0007267	cell-cell signaling	783, 6468, 7295, 3606, 2263, 2742, 2891, 26050, 5538, 8497, 79608, 10769, 8322, 54472, 29085, 79971, 3156, 1490, 7533, 23095, 8447, 5217	0.949207
BP	GO:0032270	positive regulation of cellular protein metabolic process	8491, 5156, 7295, 3606, 2263, 9283, 8841, 666, 221938, 351, 10769, 7321, 54472, 8322, 8812, 1490, 3156, 57600, 5859, 902, 5217	0.87688
BP	GO:0051641	cellular localization	117, 783, 7295, 3606, 26060, 5538, 9847, 10087, 8841, 79608, 54472, 6683, 29085, 8774, 79971, 23404, 3156, 23095, 8447, 8999, 4686, 8497, 351, 9742, 153339, 55929, 1780, 5501, 7533, 55014, 5217	0.851341
BP	GO:0051649	establishment of localization in cell	117, 7295, 3606, 9847, 5538, 8841, 10087, 8774, 29085, 6683, 79971, 3156, 23095, 8447, 8999, 4686, 8497, 351, 9742, 153339, 55929, 1780, 5501, 7533, 55014, 5217	0.836017
BP	GO:0099536	synaptic signaling	79608, 10769, 783, 2742, 2891, 7533, 23095, 26050, 5538, 8497, 5217, 8447	0.824333
BP	GO:0007268	chemical synaptic transmission	79608, 10769, 783, 2742, 2891, 7533, 23095, 26050, 5538, 8497, 5217, 8447	0.824333
BP	GO:0099537	trans-synaptic signaling	79608, 10769, 783, 2742, 2891, 7533, 23095, 26050, 5538, 8497, 5217, 8447	0.824333
BP	GO:0098916	anterograde trans-synaptic signaling	79608, 10769, 783, 2742, 2891, 7533, 23095, 26050, 5538, 8497, 5217, 8447	0.824333
BP	GO:0001934	positive regulation of protein phosphorylation	8491, 7295, 5156, 3606, 2263, 8841, 9283, 221938, 8322, 8812, 1490, 3156, 57600, 902, 5217	0.808577
BP	GO:0035336	long-chain fatty-acyl-CoA metabolic process	84649, 6785, 11332, 5538	0.769924
BP	GO:0051247	positive regulation of protein metabolic process	8491, 5156, 7295, 3606, 2263, 9283, 8841, 666, 221938, 351, 10769, 7321, 54472, 8322, 8812, 1490, 3156, 57600, 5859, 902, 5217	0.75118
BP	GO:0035337	fatty-acyl-CoA metabolic process	84649, 6785, 11332, 5538	0.754755
BP	GO:0010970	establishment of localization by movement along microtubule	9742, 6683, 1780, 23095, 351	0.7565
BP	GO:0051186	cofactor metabolic process	84649, 6785, 133686, 2618, 11332, 3156, 3417, 5095, 5538	0.758648
BP	GO:0042327	positive regulation of phosphorylation	8491, 7295, 5156, 3606, 2263, 8841, 9283, 221938, 8322, 8812, 1490, 3156, 57600, 902, 5217	0.735598
BP	GO:0031401	positive regulation of protein modification process	8491, 5156, 7295, 3606, 2263, 8841, 9283, 221938, 7321, 54472, 8322, 8812, 1490, 3156, 57600, 902, 5217	0.739847
BP	GO:0006732	coenzyme metabolic process	84649, 6785, 133686, 2618, 11332, 3156, 3417, 5538	0.736164
BP	GO:0045937	positive regulation of phosphate metabolic process	8491, 117, 7295, 5156, 3606, 2263, 8841, 9283, 221938, 8322, 8812, 1490, 3156, 57600, 902, 5217	0.715753
BP	GO:0010562	positive regulation of phosphorus metabolic process	8491, 117, 7295, 5156, 3606, 2263, 8841, 9283, 221938, 8322, 8812, 1490, 3156, 57600, 902, 5217	0.715753
MF	GO:0019903	protein phosphatase binding	11215, 5501, 55917, 3156, 55014	0.980015
BP	GO:0006796	phosphate-containing compound metabolic process	117, 57552, 1350, 7295, 3606, 8841, 9283, 10087, 221938, 8833, 8322, 54472, 8812, 29085, 55500, 3156, 3417, 2202, 8491, 8999, 5156, 55917, 2618, 2263, 351, 8476, 10769, 5501, 133686, 1490, 11332, 57600, 902, 5217	0.71447
CC	GO:0005829	cytosol	84557, 90639, 9531, 7295, 3606, 26060, 1915, 5538, 8841, 10087, 8833, 54472, 29085, 59342, 55500, 7019, 23404, 3417, 5110, 51582, 2632, 57565, 4686, 2618, 5095, 8497, 27077, 351, 7321, 10769, 6675, 1780, 5501, 1490, 11332, 7533, 5239, 5859, 55014, 7555	0.953975
BP	GO:0006793	phosphorus metabolic process	117, 57552, 1350, 7295, 3606, 8841, 9283, 10087, 221938, 8833, 8322, 54472, 8812, 29085, 55500, 3156, 3417, 2202, 8491, 8999, 5156, 55917, 2618, 2263, 351, 8476, 10769, 5501, 133686, 1490, 11332, 57600, 902, 5217	0.704551
MF	GO:0016773	phosphotransferase activity, alcohol group as acceptor	8491, 8476, 8999, 10769, 5156, 8812, 133686, 55500, 2263, 10087, 2202, 902, 221938	0.887267
BP	GO:0007035	vacuolar acidification	1657, 155066, 5538	0.721773
BP	GO:1902589	single-organism organelle organization	84557, 23022, 57724, 5156, 9847, 10087, 8841, 666, 27077, 8476, 10769, 9742, 3983, 6683, 29085, 5501, 1490, 7533, 55014, 8447, 5217	0.725738
BP	GO:0007420	brain development	9531, 8322, 79971, 2618, 2263, 7533, 26050, 5538, 5859, 9283, 666, 351	0.70884
BP	GO:0010517	regulation of phospholipase activity	117, 5156, 2263, 5538	0.70771
MF	GO:0030554	adenyl nucleotide binding	8491, 8999, 9531, 92912, 5156, 2618, 1106, 2263, 5095, 7328, 8476, 8833, 10769, 7321, 6683, 133686, 55500, 5859, 23095, 5217	0.819398
CC	GO:0099568	cytoplasmic region	6683, 79971, 2263, 1490, 1915, 9847, 23095, 54443	0.864783
BP	GO:1901701	cellular response to oxygen-containing compound	7295, 84649, 5156, 3606, 26060, 2742, 155066, 9847, 9283, 351, 2790, 8322, 29085, 3156	0.78167
BP	GO:0033554	cellular response to stress	8491, 84557, 9531, 5156, 7295, 1106, 9070, 10087, 9283, 8841, 666, 10769, 7321, 81542, 8322, 55929, 8812, 1490, 9960, 3156, 57600, 902	0.770588
BP	GO:1902533	positive regulation of intracellular signal transduction	8491, 7295, 5156, 3606, 2263, 8841, 9283, 666, 221938, 10769, 8322, 79971, 1490, 3156	0.762113
BP	GO:0006464	cellular protein modification process	57552, 7295, 3606, 9070, 5538, 7328, 8841, 9283, 10087, 221938, 54472, 8322, 29085, 8812, 92715, 3156, 5110, 2202, 8491, 8999, 92912, 57565, 5156, 55917, 2263, 351, 8476, 7321, 10769, 60560, 55929, 5501, 9331, 9960, 1490, 57600, 902, 29906, 5217	0.75349
BP	GO:0036211	protein modification process	57552, 7295, 3606, 9070, 5538, 7328, 8841, 9283, 10087, 221938, 54472, 8322, 29085, 8812, 92715, 3156, 5110, 2202, 8491, 8999, 92912, 57565, 5156, 55917, 2263, 351, 8476, 7321, 10769, 60560, 55929, 5501, 9331, 9960, 1490, 57600, 902, 29906, 5217	0.75349
CC	GO:0005789	endoplasmic reticulum membrane	57552, 57565, 84649, 6785, 130733, 2891, 10087, 666, 6252, 79608, 51614, 81542, 6683, 79971, 3156, 55014	0.824488
BP	GO:0008610	lipid biosynthetic process	3490, 84649, 6785, 55500, 2263, 11332, 3156, 3417, 10087, 7555, 29906	0.746214
BP	GO:0060322	head development	9531, 8322, 79971, 2618, 2263, 7533, 26050, 5538, 5859, 9283, 666, 351	0.733906
BP	GO:0051050	positive regulation of transport	51582, 8999, 117, 783, 3606, 9847, 5538, 8841, 666, 55929, 29085, 79971, 7533, 8447	0.724986
BP	GO:0019725	cellular homeostasis	117, 5156, 7295, 84649, 130733, 155066, 5538, 351, 79608, 81542, 29085, 1657, 3156	0.754797
BP	GO:0060341	regulation of cellular localization	117, 8999, 55929, 7295, 29085, 5501, 3606, 26060, 3156, 7533, 9847, 8841, 5217	0.746437
MF	GO:0004672	protein kinase activity	8476, 8491, 10769, 8999, 5156, 8812, 2263, 10087, 2202, 221938, 902	0.868448
CC	GO:0042175	nuclear outer membrane-endoplasmic reticulum membrane network	57552, 57565, 84649, 6785, 130733, 2891, 10087, 666, 6252, 79608, 51614, 81542, 6683, 79971, 3156, 55014	0.791376
BP	GO:0006790	sulfur compound metabolic process	84649, 7295, 6785, 9331, 11332, 3417, 2799, 5538	0.769013
MF	GO:0061631	ubiquitin conjugating enzyme activity	7321, 92912, 7328	0.834116
MF	GO:0061650	ubiquitin-like protein conjugating enzyme activity	7321, 92912, 7328	0.79764
BP	GO:0032880	regulation of protein localization	8999, 55929, 7295, 29085, 79971, 3606, 26060, 3156, 7533, 9847, 8841, 221938, 27077, 8447	0.796187
BP	GO:0009108	coenzyme biosynthetic process	6785, 133686, 2618, 11332, 5538	0.789014
MF	GO:0052689	carboxylic ester hydrolase activity	171586, 57552, 3988, 92715, 11332	0.757887
BP	GO:0060191	regulation of lipase activity	117, 5156, 2263, 5538	0.796437
MF	GO:0060590	ATPase regulator activity	9531, 57600, 5217	0.762503
BP	GO:0016310	phosphorylation	1350, 7295, 3606, 9283, 10087, 8841, 221938, 8322, 54472, 8812, 55500, 3156, 2202, 8491, 8999, 5156, 2263, 351, 8476, 10769, 133686, 1490, 57600, 902, 5217	0.829819
MF	GO:0019902	phosphatase binding	11215, 5501, 55917, 3156, 55014	0.73147
CC	GO:0031252	cell leading edge	8476, 3983, 23022, 79971, 83543, 1915, 9847, 351	0.84891
BP	GO:1902580	single-organism cellular localization	783, 7295, 3606, 26060, 9847, 10087, 8841, 351, 55929, 6683, 1780, 7533, 23095, 5217, 8447	0.838256
CC	GO:0044432	endoplasmic reticulum part	57552, 57565, 84649, 6785, 130733, 2891, 10087, 666, 6252, 79608, 51614, 81542, 6683, 79971, 3156, 55014, 7905	0.806534
BP	GO:0010647	positive regulation of cell communication	8491, 3714, 5156, 7295, 3606, 2263, 9283, 8841, 666, 221938, 10769, 8322, 29085, 79971, 1490, 3156, 7533, 123920, 8447	0.849322
BP	GO:0023056	positive regulation of signaling	8491, 3714, 5156, 7295, 3606, 2263, 9283, 8841, 666, 221938, 10769, 8322, 29085, 79971, 1490, 3156, 7533, 123920, 8447	0.854917
BP	GO:0051049	regulation of transport	51582, 117, 8999, 783, 7295, 55917, 3606, 26060, 9847, 5538, 8841, 666, 79693, 55929, 29085, 5501, 79971, 3156, 7533, 8447, 5217	0.852869
MF	GO:0016301	kinase activity	8491, 8476, 8999, 10769, 5156, 8812, 133686, 55500, 2263, 10087, 2202, 902, 221938	0.759995
CC	GO:0005739	mitochondrion	90639, 1350, 23022, 7295, 84649, 4686, 5095, 440574, 115416, 10087, 666, 79693, 8774, 5501, 133686, 11332, 3417, 7019, 7533, 5859, 23095, 55014	0.790701
MF	GO:0004771	sterol esterase activity	57552, 3988	0.729879
BP	GO:0023061	signal release	8322, 29085, 79971, 3156, 5538, 8497, 5217, 8447	0.863654
BP	GO:0046545	development of primary female sexual characteristics	117, 8322, 5156, 3417	0.859253
BP	GO:1901700	response to oxygen-containing compound	117, 5156, 7295, 84649, 3606, 26060, 155066, 2742, 9847, 9283, 351, 2790, 3490, 8322, 55929, 29085, 1490, 3156	0.854006
MF	GO:0005524	ATP binding	8491, 8999, 92912, 5156, 2618, 1106, 2263, 5095, 7328, 8476, 8833, 10769, 7321, 6683, 133686, 55500, 5859, 23095	0.725139
BP	GO:0030705	cytoskeleton-dependent intracellular transport	6683, 1780, 23095, 351	0.853944
BP	GO:0055082	cellular chemical homeostasis	79608, 117, 5156, 84649, 1657, 29085, 155066, 3156, 130733, 5538, 351	0.848475
BP	GO:1904951	positive regulation of establishment of protein localization	8999, 55929, 29085, 79971, 3606, 7533, 9847, 8841, 8447	0.848398
BP	GO:0006637	acyl-CoA metabolic process	84649, 6785, 11332, 5538	0.84284
BP	GO:0035383	thioester metabolic process	84649, 6785, 11332, 5538	0.84284
BP	GO:0070201	regulation of establishment of protein localization	8999, 55929, 7295, 29085, 79971, 3606, 26060, 3156, 7533, 9847, 8841, 8447	0.839071
BP	GO:0008088	axo-dendritic transport	6683, 23095, 351	0.833621
BP	GO:0044255	cellular lipid metabolic process	84649, 5156, 6785, 2263, 5095, 5538, 10087, 8841, 59342, 3156, 3417, 11332, 55500, 29906	0.848195
BP	GO:0045787	positive regulation of cell cycle	10769, 6683, 8812, 2263, 1490, 902, 351	0.845457
MF	GO:0008092	cytoskeletal protein binding	84557, 783, 3983, 23022, 6683, 1780, 6902, 7533, 83543, 23095, 54443, 5217	0.743862
BP	GO:0035338	long-chain fatty-acyl-CoA biosynthetic process	6785, 11332, 5538	0.856522
BP	GO:0006468	protein phosphorylation	8491, 8999, 5156, 7295, 3606, 2263, 10087, 9283, 8841, 221938, 351, 8476, 10769, 8322, 8812, 1490, 3156, 57600, 2202, 902, 5217	0.854596
MF	GO:0032559	adenyl ribonucleotide binding	8491, 8999, 92912, 5156, 2618, 1106, 2263, 5095, 7328, 8476, 8833, 10769, 7321, 6683, 133686, 55500, 5859, 23095	0.741387
BP	GO:0046949	fatty-acyl-CoA biosynthetic process	6785, 11332, 5538	0.858228
MF	GO:0017076	purine nucleotide binding	8491, 8999, 9531, 92912, 5156, 2618, 1106, 2263, 5095, 1915, 7328, 8476, 8833, 10769, 7321, 6683, 133686, 55500, 5859, 23095, 5217	0.735058
MF	GO:0000166	nucleotide binding	9531, 1106, 1915, 7328, 8833, 6683, 3417, 3156, 55500, 23095, 8491, 8999, 92912, 5156, 2618, 2263, 5095, 8476, 10769, 7321, 133686, 51639, 138046, 5859, 5217	0.717276
MF	GO:1901265	nucleoside phosphate binding	9531, 1106, 1915, 7328, 8833, 6683, 3417, 3156, 55500, 23095, 8491, 8999, 92912, 5156, 2618, 2263, 5095, 8476, 10769, 7321, 133686, 51639, 138046, 5859, 5217	0.697039
BP	GO:0031325	positive regulation of cellular metabolic process	117, 7295, 3606, 9070, 9283, 8841, 666, 221938, 8322, 54472, 8812, 3156, 7019, 8491, 5156, 84649, 4686, 2263, 351, 10001, 10769, 7321, 1490, 7533, 57600, 5859, 7555, 902, 5217	0.8662
BP	GO:0051188	cofactor biosynthetic process	6785, 133686, 2618, 11332, 5538	0.87651
BP	GO:0001932	regulation of protein phosphorylation	8491, 5156, 7295, 3606, 2263, 8841, 9283, 221938, 351, 8322, 8812, 1490, 3156, 57600, 902, 5217	0.872275
BP	GO:0046660	female sex differentiation	117, 8322, 5156, 3417	0.868433
BP	GO:0030091	protein repair	7295, 5110	0.866151
BP	GO:0048659	smooth muscle cell proliferation	60560, 3606, 2263, 3156	0.865613
BP	GO:0007548	sex differentiation	117, 8999, 8322, 5156, 3417, 666	0.862556
BP	GO:0044262	cellular carbohydrate metabolic process	117, 2632, 84649, 5501, 3417, 5239	0.865467
BP	GO:0015980	energy derivation by oxidation of organic compounds	90639, 1350, 2632, 5501, 3417, 5239	0.865467
BP	GO:0070936	protein K48-linked ubiquitination	7321, 92912, 7328	0.861249
BP	GO:0009967	positive regulation of signal transduction	8491, 3714, 5156, 7295, 3606, 2263, 9283, 8841, 666, 221938, 10769, 8322, 79971, 1490, 3156, 7533, 123920	0.862108
BP	GO:0051222	positive regulation of protein transport	8999, 55929, 29085, 79971, 3606, 9847, 8841, 8447	0.862368
BP	GO:0051452	intracellular pH reduction	1657, 155066, 5538	0.859153
BP	GO:0051246	regulation of protein metabolic process	7295, 3606, 9283, 8841, 221938, 666, 8322, 54472, 8812, 3156, 8491, 51582, 5156, 4686, 2263, 115416, 351, 10769, 7321, 79693, 1490, 57600, 5859, 902, 733, 5217	0.861198
BP	GO:0008202	steroid metabolic process	3490, 84649, 3156, 7533, 7555, 351	0.858351
BP	GO:0045851	pH reduction	1657, 155066, 5538	0.857375
BP	GO:0007626	locomotory behavior	8322, 56172, 5538, 351, 460	0.856721
MF	GO:0036094	small molecule binding	9531, 1106, 1915, 7328, 8833, 6683, 55500, 3417, 3156, 23095, 8491, 8999, 92912, 5156, 2618, 2263, 5095, 8476, 10769, 7321, 133686, 51639, 138046, 5859, 733, 5217	0.759754
BP	GO:0042993	positive regulation of transcription factor import into nucleus	55929, 3606, 8841	0.85976
BP	GO:0010518	positive regulation of phospholipase activity	117, 5156, 2263	0.85976
CC	GO:0012506	vesicle membrane	8322, 79971, 26060, 155066, 2891, 7533, 9847, 23095, 55014	0.920614
CC	GO:0070062	extracellular exosome	7295, 3606, 26060, 1106, 1915, 5538, 2790, 8322, 54472, 3988, 6683, 29085, 8774, 59342, 79971, 6902, 3417, 5110, 2202, 7905, 2632, 2618, 2799, 351, 8476, 3490, 11332, 7533, 83543, 733, 5217	0.90186
CC	GO:0031988	membrane-bounded vesicle	7295, 3606, 155066, 26060, 1106, 1915, 5538, 9847, 2790, 8322, 54472, 3988, 8774, 6683, 29085, 59342, 79971, 6902, 3417, 23095, 5110, 2202, 7905, 2632, 2618, 2263, 2891, 2799, 351, 460, 8476, 3490, 11332, 7533, 83543, 55014, 733, 5217	0.877306
BP	GO:0044085	cellular component biogenesis	84557, 90639, 9070, 8841, 666, 79608, 3983, 6683, 8774, 3156, 23404, 7019, 6902, 10412, 5156, 115416, 26050, 54443, 27077, 351, 10001, 10769, 9742, 1657, 1490, 57600, 55014, 902, 5217	0.872395
BP	GO:0043010	camera-type eye development	9742, 8322, 5156, 4814, 2202, 27077	0.880125
CC	GO:1903561	extracellular vesicle	7295, 3606, 26060, 1106, 1915, 5538, 2790, 8322, 54472, 3988, 6683, 29085, 8774, 59342, 79971, 6902, 3417, 5110, 2202, 7905, 2632, 2618, 2799, 351, 8476, 3490, 11332, 7533, 83543, 733, 5217	0.866201
CC	GO:0043230	extracellular organelle	7295, 3606, 26060, 1106, 1915, 5538, 2790, 8322, 54472, 3988, 6683, 29085, 8774, 59342, 79971, 6902, 3417, 5110, 2202, 7905, 2632, 2618, 2799, 351, 8476, 3490, 11332, 7533, 83543, 733, 5217	0.84297
CC	GO:0015630	microtubule cytoskeleton	84557, 8999, 11215, 9847, 8841, 351, 27077, 10769, 10472, 9742, 1780, 6683, 6902, 57600, 23095	0.821531
BP	GO:0031340	positive regulation of vesicle fusion	9847, 8447	0.882109
BP	GO:0007417	central nervous system development	9531, 8322, 79971, 2618, 2263, 7533, 26050, 5538, 5859, 9283, 666, 351	0.881146
BP	GO:0046907	intracellular transport	8999, 7295, 4686, 3606, 9847, 10087, 8841, 351, 153339, 55929, 1780, 8774, 6683, 5501, 79971, 7533, 23095, 55014	0.884019
BP	GO:0016042	lipid catabolic process	57552, 3988, 3417, 7533, 5095, 5538	0.885142
CC	GO:0005773	vacuole	84557, 117, 26060, 155066, 1915, 2799, 5538, 666, 351, 460, 1780, 8774, 6683, 3988, 79971, 55014	0.817069
BP	GO:1902582	single-organism intracellular transport	55929, 6683, 1780, 7295, 3606, 9847, 23095, 10087, 8841, 351	0.883791
MF	GO:0003779	actin binding	783, 3983, 23022, 7533, 83543, 54443, 5217	0.809275
BP	GO:0001501	skeletal system development	3714, 6468, 9742, 5156, 56172, 2263, 1490, 2202	0.885303
MF	GO:0070851	growth factor receptor binding	54472, 5156, 2202, 351	0.798028
MF	GO:0019838	growth factor binding	3490, 5156, 2263, 1490	0.798028
MF	GO:0033130	acetylcholine receptor binding	79608, 351	0.786232
CC	GO:0044437	vacuolar part	84557, 8774, 79971, 26060, 155066, 2799, 1915, 5538, 55014, 666, 351	0.809143
BP	GO:0019220	regulation of phosphate metabolic process	8491, 117, 5156, 7295, 3606, 2263, 8841, 9283, 221938, 351, 8322, 8812, 3417, 1490, 3156, 57600, 902, 5217	0.890524
MF	GO:0016879	ligase activity, forming carbon-nitrogen bonds	8833, 2618, 5095	0.775543
BP	GO:0051174	regulation of phosphorus metabolic process	8491, 117, 5156, 7295, 3606, 2263, 8841, 9283, 221938, 351, 8322, 8812, 3417, 1490, 3156, 57600, 902, 5217	0.888672
BP	GO:1901409	positive regulation of phosphorylation of RNA polymerase II C-terminal domain	8812, 902	0.885896
BP	GO:0001553	luteinization	8322, 5156	0.885896
BP	GO:1903533	regulation of protein targeting	8999, 55929, 7295, 3606, 9847, 8841	0.884216
BP	GO:0032268	regulation of cellular protein metabolic process	8491, 5156, 7295, 4686, 3606, 2263, 115416, 9283, 8841, 666, 221938, 351, 10769, 7321, 54472, 79693, 8322, 8812, 1490, 3156, 57600, 5859, 902, 5217	0.887613
BP	GO:0033043	regulation of organelle organization	8999, 5156, 115416, 9847, 666, 54443, 10769, 9742, 29085, 6683, 1490, 7533, 5217, 8447	0.88598
CC	GO:0097458	neuron part	117, 9531, 23022, 57565, 5538, 8497, 460, 351, 79608, 10769, 9742, 6683, 5501, 79971, 23095, 8447, 5217	0.806054
BP	GO:0045471	response to ethanol	117, 55929, 3156, 2742	0.886298
BP	GO:0046822	regulation of nucleocytoplasmic transport	55929, 7295, 5501, 3606, 8841	0.886569
CC	GO:0005783	endoplasmic reticulum	117, 57552, 57565, 84649, 6785, 130733, 2891, 10087, 666, 6252, 351, 79608, 51614, 81542, 6683, 79971, 3156, 7555, 55014, 7905	0.801051
BP	GO:0042325	regulation of phosphorylation	8491, 5156, 7295, 3606, 2263, 8841, 9283, 221938, 351, 8322, 8812, 1490, 3156, 57600, 902, 5217	0.88986
MF	GO:0000774	adenyl-nucleotide exchange factor activity	9531, 5217	0.790969
BP	GO:0033674	positive regulation of kinase activity	8491, 8322, 5156, 8812, 7295, 3606, 221938, 902	0.888482
BP	GO:0048878	chemical homeostasis	79608, 117, 1657, 5156, 84649, 29085, 3606, 155066, 3156, 130733, 5538, 10087, 351	0.88721
BP	GO:1901407	regulation of phosphorylation of RNA polymerase II C-terminal domain	8812, 902	0.886206
BP	GO:0007423	sensory organ development	3714, 9742, 8322, 5156, 4814, 2263, 2202, 27077	0.884535
BP	GO:0045137	development of primary sexual characteristics	117, 8322, 5156, 3417, 666	0.8838
BP	GO:0022607	cellular component assembly	84557, 90639, 5156, 9070, 26050, 8841, 666, 54443, 351, 27077, 10001, 79608, 10769, 3983, 9742, 8774, 6683, 1657, 6902, 7019, 1490, 3156, 57600, 55014, 902, 5217	0.881627
CC	GO:0031201	SNARE complex	8774, 55014, 8447	0.802438
CC	GO:0032838	cell projection cytoplasm	6683, 79971, 23095	0.802438
BP	GO:0072384	organelle transport along microtubule	6683, 1780, 23095	0.886102
CC	GO:0005911	cell-cell junction	8476, 117, 9531, 8322, 3417, 7533, 5239, 5110, 54443, 351	0.789539
BP	GO:0060193	positive regulation of lipase activity	117, 5156, 2263	0.890597
MF	GO:0016290	palmitoyl-CoA hydrolase activity	11332, 5538	0.807972
MF	GO:0004714	transmembrane receptor protein tyrosine kinase activity	5156, 2263, 2202	0.801216
BP	GO:0051338	regulation of transferase activity	8491, 7321, 8322, 5156, 8812, 7295, 29085, 3606, 3156, 221938, 902, 351	0.896438
BP	GO:0099643	signal release from synapse	5538, 8497, 5217, 8447	0.894271
BP	GO:0007269	neurotransmitter secretion	5538, 8497, 5217, 8447	0.894271
BP	GO:0006914	autophagy	84557, 10769, 57724, 54472, 155066, 1915, 55014	0.894319
BP	GO:0007018	microtubule-based movement	9742, 6683, 1780, 23095, 351	0.892311
BP	GO:0035384	thioester biosynthetic process	6785, 11332, 5538	0.891903
BP	GO:0008589	regulation of smoothened signaling pathway	9742, 2263, 9283	0.891903
BP	GO:0071616	acyl-CoA biosynthetic process	6785, 11332, 5538	0.891903
BP	GO:0031399	regulation of protein modification process	8491, 5156, 7295, 3606, 2263, 9283, 8841, 221938, 351, 7321, 54472, 8322, 8812, 1490, 3156, 57600, 902, 5217	0.892508
BP	GO:0048584	positive regulation of response to stimulus	8491, 3714, 5156, 7295, 3606, 2263, 9847, 9283, 8841, 666, 221938, 10769, 7321, 8322, 29085, 79971, 1490, 3156, 7533, 123920, 733	0.890956
BP	GO:0031647	regulation of protein stability	9531, 8774, 9960, 8841, 5217	0.88913
BP	GO:0006457	protein folding	79608, 9531, 81542, 7295, 6902	0.889946
CC	GO:0015629	actin cytoskeleton	8476, 3983, 23022, 55917, 83543, 1915, 5239, 54443	0.807531
BP	GO:0009113	purine nucleobase biosynthetic process	8833, 2618	0.893447
BP	GO:0051223	regulation of protein transport	8999, 55929, 7295, 29085, 79971, 3606, 3156, 9847, 8841, 8447	0.894559
BP	GO:0009893	positive regulation of metabolic process	117, 7295, 3606, 9070, 9283, 8841, 666, 221938, 8322, 54472, 8812, 3156, 7019, 8491, 5156, 84649, 4686, 2263, 351, 10001, 10769, 7321, 1490, 7533, 57600, 5859, 7555, 902, 5217	0.894185
BP	GO:0007399	nervous system development	3714, 9531, 2618, 2263, 26050, 5538, 9283, 666, 221938, 6252, 460, 351, 10769, 9742, 8322, 6683, 5501, 79971, 4814, 4815, 7533, 5859	0.893182
BP	GO:0030902	hindbrain development	8322, 79971, 2618, 9283	0.891071
BP	GO:0099531	presynaptic process involved in chemical synaptic transmission	5538, 8497, 5217, 8447	0.891071
CC	GO:0043005	neuron projection	117, 9531, 23022, 57565, 5538, 351, 79608, 10769, 6683, 5501, 79971, 23095, 5217	0.808206
BP	GO:0051347	positive regulation of transferase activity	8491, 7321, 8322, 5156, 8812, 7295, 3606, 221938, 902	0.891193
BP	GO:0031032	actomyosin structure organization	8476, 5156, 1490, 5217	0.89464
MF	GO:0035639	purine ribonucleoside triphosphate binding	8491, 8999, 92912, 5156, 2618, 1106, 2263, 5095, 1915, 7328, 8476, 8833, 10769, 7321, 6683, 133686, 55500, 5859, 23095	0.833836
BP	GO:0022008	neurogenesis	3714, 2263, 26050, 5538, 9283, 666, 221938, 6252, 351, 460, 10769, 9742, 8322, 6683, 5501, 7533	0.893186
BP	GO:0035108	limb morphogenesis	6468, 9742, 2263, 27077	0.8943
BP	GO:0035107	appendage morphogenesis	6468, 9742, 2263, 27077	0.8943
BP	GO:0050803	regulation of synapse structure or activity	10769, 7533, 26050, 5538, 351	0.892333
BP	GO:0001654	eye development	9742, 8322, 5156, 4814, 2202, 27077	0.892983
BP	GO:0007169	transmembrane receptor protein tyrosine kinase signaling pathway	5156, 4686, 26060, 155066, 2263, 1490, 9847, 2202, 351	0.892248
MF	GO:0032550	purine ribonucleoside binding	8491, 8999, 92912, 5156, 2618, 1106, 2263, 5095, 1915, 7328, 8476, 8833, 10769, 7321, 6683, 133686, 55500, 5859, 23095	0.833737
MF	GO:0032549	ribonucleoside binding	8491, 8999, 92912, 5156, 2618, 1106, 2263, 5095, 1915, 7328, 8476, 8833, 10769, 7321, 6683, 133686, 55500, 5859, 23095	0.826515
MF	GO:0001883	purine nucleoside binding	8491, 8999, 92912, 5156, 2618, 1106, 2263, 5095, 1915, 7328, 8476, 8833, 10769, 7321, 6683, 133686, 55500, 5859, 23095	0.826515
BP	GO:0008306	associative learning	3156, 5538, 351	0.898313
BP	GO:0070925	organelle assembly	84557, 10769, 3983, 9742, 5156, 8841, 55014, 54443, 27077	0.896552
BP	GO:0051403	stress-activated MAPK cascade	8491, 8322, 3156, 1490, 8841	0.89667
MF	GO:0001882	nucleoside binding	8491, 8999, 92912, 5156, 2618, 1106, 2263, 5095, 1915, 7328, 8476, 8833, 10769, 7321, 6683, 133686, 55500, 5859, 23095	0.824578
BP	GO:0030182	neuron differentiation	3714, 2263, 5538, 26050, 9283, 221938, 6252, 351, 10769, 9742, 8322, 6683, 5501, 7533	0.895805
BP	GO:0007625	grooming behavior	26050, 5538	0.896671
BP	GO:0015936	coenzyme A metabolic process	11332, 3156	0.896671
BP	GO:0070816	phosphorylation of RNA polymerase II C-terminal domain	8812, 902	0.896671
CC	GO:0042641	actomyosin	8476, 3983, 5239	0.832955
CC	GO:0031256	leading edge membrane	79971, 83543, 1915, 9847	0.825097
BP	GO:0048661	positive regulation of smooth muscle cell proliferation	3606, 2263, 3156	0.899959
BP	GO:0006665	sphingolipid metabolic process	6785, 5538, 10087, 29906	0.900424
BP	GO:0033002	muscle cell proliferation	60560, 3606, 2263, 3156	0.900424
CC	GO:0030659	cytoplasmic vesicle membrane	8322, 79971, 155066, 2891, 7533, 9847, 23095, 55014	0.816561
BP	GO:0038034	signal transduction in absence of ligand	9531, 26060, 666	0.901708
BP	GO:0097192	extrinsic apoptotic signaling pathway in absence of ligand	9531, 26060, 666	0.901708
BP	GO:0048699	generation of neurons	3714, 2263, 26050, 5538, 9283, 221938, 6252, 351, 460, 10769, 9742, 8322, 6683, 5501, 7533	0.900228

## Sheet: Fig 5A bar graph
Significantly enriched GO terms (p < 0.05)
Regulation	HVC cis	RA cis	HVC trans	RA trans	HVC both	RA both
GO numbers	0	0	6	42	1	0

## Sheet: Fig 5B
Rank	Upstream Regulator	Molecule Type	p-value	Target Genes	Downstream gene numbesr
1	BDNF	Nerve growth factor	6.44e-07	ADCYAP1,ANXA2,CELF4,CRMP1,EGR1,EPB41L2,FTL,GAD2,GDA,GNAQ,GRIN2A,MAPK8IP3,MBP,NPY,NRXN1,NTRK2,PCDH8,SFRP2,TFRC,TRAF3,VAMP2	21
2	HTT	Unclear	1.06e-05	ARHGEF7,CDH11,CLDN1,COCH,DLG3,EGR1,FOLR1,GRIN2A,GRM1,MDH2,NPY,NTRK2,NTS,PTPN5,PVALB,SELENOP,SNCA,SP3,SQSTM1,SRSF2,STMN1,STRN,STX12,SYNDIG1L,UBE3A,UCHL1,VAMP1	26
3	POU3F1	Transcription regulator	0.000133	CNP,MBP,SKI	3
4	MAPT	Microtubule-associated protein	0.000155	ACTG1,ATP1B1,ATP5PF,ATP6V1E1,COX7A2,EIF2AK3,GAPDH,MBP,PVALB,SH3GL2,SNCA,STMN1,TPM3,UCHL1,VAMP2	15
5	MKNK1	MAP Kinase-interacting Ser/Thr Kinase	0.000425	ANXA2,CELF4,CRMP1,EPB41L2,GNAQ,MAPK8IP3,NRXN1,PCDH8,VAMP2	9
6	PSEN1	γ-secretase	0.000785	ACTG1,ATP1B1,ATP5PF,ATP6V1E1,COX7A2,EGR1,GAPDH,GRIN2A,KCNAB2,MBP,MERTK,PVALB,SH3GL2,SNCA,STMN1,TPM3,UCHL1,VAMP2	18
7	HDAC4	Histone deacetylase	0.000834	DGKB,GABRG3,KLHL2,MAPK10,MAPK8,RAB3C,SH3GL2	7
8	APP	other	0.00167	ACTG1,ADCYAP1,ARL6IP5,ATP1B1,ATP5PF,ATP6V1E1,CLDN1,COX7A2,EGR1,EPHB2,FOLR1,GAPDH,GRIN2A,IGFBP2,MBP,MERTK,NPY,PTPN5,PVALB,SCN1A,SH3GL2,SLC13A3,SNCA,ST6GAL1,STMN1,THY1,TPM3,UCHL1,VAMP2	29
9	DLG3	kinase	0.0017	EPHB2,GRIN2A	2
10	IL18	cytokine	0.00196	GRIN2A,NPY,VAMP2	3
11	EGR2	transcription regulator	0.00217	ASS1,DLG3,EGR1,GRIN2A,MBP,NCL,PPP3CB,TFRC	8
12	SKIL	transcription regulator	0.00278	CDH11,COL1A2,SLC16A6,TLN1	4
13	CREBBP	transcription regulator	0.00425	ADCYAP1,EGR1,GRIN2A,GRM1	4
14	MECP2	transcription regulator	0.00428	EGR1,GABRA2,GRIN2A,MBP,NAV3,UBE3A	6
15	beta-estradiol	chemical - endogenous mammalian	0.00443	CLDN11,CLSTN2,COL1A2,FARP1,GAD2,GNA11,GRIN2A,IGFBP2,LIN7A,LMO7,NTS,RCOR1,SLC13A3,SPRED1,SYNE1,TBL1XR1	16
16	ADCYAP1	other	0.00491	ADCYAP1,CCNI,DGKK,EGR1,NTRK2,SEZ6L,TENM2	7
17	DTNBP1	other	0.00504	GAD2,GRIN2A,PVALB	3
18	SMN1/SMN2	other	0.00548	GRIN2A,SMN1/SMN2	2
19	GAST	other	0.00548	ANXA7,MDH2,PHB,SRSF2	4
20	ADAM10	peptidase	0.00711	GAD2,GNAQ,GRIN2A,HPRT1,PVALB,TRIM9	6
21	HOMER2	other	0.00809	GRIN2A,GRM1	2
22	FBXO2	enzyme	0.00809	FBXO2,GRIN2A	2
23	ATN1	transcription regulator	0.00879	ATP1B1,ATP1B3,CDH11,GTF2H1,KCNAB2,PVALB,STMN1,VAMP1	8
24	SRF	transcription regulator	0.00938	ACTG1,C1QL3,CLDN1,EGR1,NEUROD6	5
25	MYC	transcription regulator	0.00953	CNP,MBP,MTHFR,NCL	4
26	CREB1	transcription regulator	0.00968	CAMKK2,CDH11,COCH,CRMP1,DGKK,EGR1,GAD2,GDA,HMGCS1,MCTP1,NEUROD6,NPY,PDXK,PTPRR,STMN1,TRPS1	16
27	NOTCH3	transcription regulator	0.0112	ACTN1,CDH11	2
28	CAV1	transmembrane receptor	0.0112	GRIN2A,NTRK2	2
29	NPY2R	G-protein coupled receptor	0.0112	NPY,NPY2R	2
30	PRMT1	enzyme	0.0112	CNP,MBP	2
31	SLC30A3	transporter	0.0112	GRIN2A,NTRK2	2
32	NR3C1	ligand-dependent nuclear receptor	0.0117	GRIA4,GRIN2A,GRM1,NPY,NRXN1	5
33	GLI1	transcription regulator	0.0135	C11orf96,CMBL,GALNT2,NAV3,SYNE1	5
34	CCK	other	0.0146	NPY,NPY2R	2
35	LEPR	transmembrane receptor	0.0151	ADCYAP1,MBP,NPY	3
36	SNCA	enzyme	0.0178	C1QL3,GDA,KCNG1,LMO7,MDH2,NEUROD6,NTRK2,PDE2A,SNCA,UCHL1	10
37	FGF2	growth factor	0.0225	EGR1,GRIN2A,NEUROD6,NPY	4
38	RORA	ligand-dependent nuclear receptor	0.0228	NTRK2,RBFOX1	2
39	ERMN	other	0.024	CNP	1
40	OPHN1	other	0.024	GRM1	1
41	CERS2	transcription regulator	0.024	MBP	1
42	SLC9A6	transporter	0.024	NTRK2	1
43	LRRK2	kinase	0.024	SNCA	1
44	NLGN2	enzyme	0.024	GAD2	1
45	ZSCAN21	transcription regulator	0.024	SNCA	1
46	E2F5	transcription regulator	0.024	BECN1	1
47	XPC	other	0.024	MBP	1
48	SYP	transporter	0.024	VAMP2	1
49	EDN3	other	0.024	EGR1	1
50	PRKCI	kinase	0.024	GMFB	1
51	mir-185	microRNA	0.024	NTRK2	1
52	PTN	growth factor	0.024	MBP	1
53	GAL3ST1	enzyme	0.024	MBP	1
54	PPARGC1B	transcription regulator	0.024	ESRRG	1
55	PFN1	other	0.024	SQSTM1	1
56	MYT1L	transcription regulator	0.024	RBFOX1	1
57	CEACAM1	transporter	0.024	TLN1	1
58	ARSA	enzyme	0.024	MBP	1
59	DISC1	other	0.024	DTNBP1	1
60	ACVR1C	kinase	0.024	NPY	1
61	SH3GL1	other	0.024	GRM1	1
62	ERCC6	transcription regulator	0.024	MBP	1
63	ACTB	other	0.024	ACTG1	1
64	IL15RA	transmembrane receptor	0.024	GAD2	1
65	GPX4	enzyme	0.024	PVALB	1
66	GBA	enzyme	0.024	SNCA	1
67	NPPA	other	0.024	EGR1	1
68	GRASP	other	0.024	GRM1	1
69	SIRT1	transcription regulator	0.026	ARNT2,NPY,NTRK2,STRN	4
70	NGF	growth factor	0.0297	EGR1,GRIA4,GRIN2A,NPY	4
71	ESR2	ligand-dependent nuclear receptor	0.0324	GAD2,NPY	2
72	EED	transcription regulator	0.0324	IGFBP2,THY1	2
73	MTOR	kinase	0.0342	CNP,MBP,MDH1,MDH2,STX12	5
74	FYN	kinase	0.0377	MBP,PTPN5	2
75	L-dopa	chemical - endogenous mammalian	0.0418	COCH,DCTN3,DGKB,FTL,GAPDH,GPR39,IGFBP2,MAPKAP1,MBP,MRPL48,PDGFA,PITPNM3,PVALB,RANBP3L,SAP130,SH3GL2,SLC2A13,STRN,SYNDIG1L,SYNE1,VAMP1,WDR17	22
76	MYOC	other	0.0433	CNP,MBP	2
77	PTGS2	enzyme	0.0433	EGR1,GRIN2A	2
78	inosine	chemical - endogenous mammalian	0.0441	EIF4EBP1,FTL,LCP1	3
79	PTF1A	transcription regulator	0.0441	GAD2,NEUROD6,NPY	3
80	AHI1	other	0.0475	NTRK2	1
81	PNKD	other	0.0475	RIMS2	1
82	IGF2	growth factor	0.0475	IGFBP2	1
83	GJB6	transporter	0.0475	MBP	1
84	CTTNBP2	other	0.0475	STRN	1
85	ZFP57	transcription regulator	0.0475	MBP	1
86	POLG	enzyme	0.0475	NPY	1
87	PPP1R1B	phosphatase	0.0475	SNCA	1
88	NPBWR1	G-protein coupled receptor	0.0475	NPY	1
89	SOX4	transcription regulator	0.0475	MBP	1
90	GCK	kinase	0.0475	NPY	1
91	CHUK	kinase	0.0475	GRIN2A	1
92	HSD17B10	enzyme	0.0475	SH3GL2	1
93	JUN	transcription regulator	0.0475	IGFBP2,MBP,MTHFR	3
94	HCRT	other	0.0475	NPY	1
95	PLCB1	enzyme	0.0475	GAPDH	1
96	RIMS1	other	0.0475	UNC13B	1
97	LIPE	enzyme	0.0475	NPY	1
98	ADRB3	G-protein coupled receptor	0.0475	EGR1	1
99	ERN1	kinase	0.0475	SLC7A1	1
100	ADRA1B	G-protein coupled receptor	0.0475	NPY	1
101	ATG12	other	0.0475	MBP	1
102	LAMC1	other	0.0475	MBP	1
103	MAP2	other	0.0475	PRKAR2B	1
104	SH2B1	other	0.0475	NPY	1
105	ATXN3	peptidase	0.0475	UBE3A	1
106	POU1F1	transcription regulator	0.0475	NPY	1

## Sheet: Fig 5E
RPKM value of BDNF gene
	ZF1	ZF2	ZF3	ZF4	OF1	OF2	OF3	OF4	p_value
Whole brain	20.2208	19.6278	19.3206	17.6755	21.5335	20.4267	26.0486	30.3803	0.283237
HVC	11.3438	21.7234	20.2797	6.91703	19.1615	24.1985	32.2381	36.4885	0.0394342
RA	2.25414	7.61205	17.0058	2.19077	6.06952	16.6112	17.5347	17.6942	0.164155

## Sheet: Fig 5F
mRNA intensity of BDNF gene
Tissue	ZF1	ZF2	ZF3	ZF4	OF1	OF2	OF3	OF4	p_value
HVC	62.32	57.735	72.565	86.61	130.465	81.75	146.355	117.835	0.02
cN	20.865	23.545	31.255	28.4	29.43	37.535	28.28	36.195	0.08
RA	25.395	39.435	36.965	26.26	60.885	52.795	85.205	62.33	0.0102
A	19.8	27.245	23.405	24.87	27.125	24.48	25.605	23.515	0.4774

[truncated: 1 more sheets: S7 Fig]
