# Supplementary material for: Transcriptional regulatory divergence underpinning species-specific learned vocalization in songbirds
Source: PLoS Biol. 2019 Nov 13;17(11):e3000476. doi: 10.1371/journal.pbio.3000476 (PMC6853299; doi:10.1371/journal.pbio.3000476)
Supplement: S5 Data — (XLSX) [file pbio.3000476.s013.xlsx]

## Sheet: Fig 6A
ASE and RPKM value of BDNF in F1 hybrids
	Individuals	OZ1	OZ2	OZ3	OZ4	ZO1	ZO2	ZO3	ZO4
HVC	ASE	-0.232323	-0.0488722	-0.133292	0.049273	-0.0613243	-0.144444	-0.115385	-0.111231
	RPKM	52.1315	30.2665	51.1188	30.8236	32.3513	42.4702	19.3319	21.5114
RA	ASE	-0.0862069	-0.105556	-0.137681	0	0	-0.0780142	-0.0741935	0.166667
	RPKM	17.3568	21.5234	14.0944	30.7133	7.67039	12.5839	11.283	2.30943

## Sheet: Fig 6C
p value of correlation analysis
	Acoustic						Sequence
		syllable duration	syllable interval	mean FM	entropy variance	FM variance	Motif	Repitition
ASE	HVC	0.49124	0.2022	0.135576	0.145408	0.0719713	0.837466	0.359302
	RA	0.115132	0.1235	0.619419	0.0172177	0.852499	0.254842	0.21423
Expression	HVC	0.00594162	0.5672	0.106314	0.0123024	0.483309	0.0279214	0.0402819
	RA	0.201574	0.3828	0.67119	0.473817	0.0623446	0.147663	0.819851

## Sheet: Fig 6D
	Data used for correlation analysis
	Individuals	OZ1	OZ2	OZ3	OZ4	ZO1	ZO2	ZO3	ZO4
	BDNF RPKM in HVC	52.1315	30.2665	51.1188	30.8236	32.3513	42.4702	19.3319	21.5114
Acoustics	syllable duration	43.1	57.645	38.1014	62.2565	94.5491	51.7803	98.2667	89.6862
	Entropy variance	0.151972	0.286722	0.196341	0.356228	0.341933	0.32251	0.320126	0.438469
Sequence	Motif	0.040525	0.057707	0.020855	0.0216873	0.05233	0.025416	0.081332	0.0782807
	Repetition	0.085627	0	0.427941	0.0125293	0.0581164	0.283049	0.003707	0.00757132
