# Supplementary material for: Transcriptional regulatory divergence underpinning species-specific learned vocalization in songbirds
Source: PLoS Biol. 2019 Nov 13;17(11):e3000476. doi: 10.1371/journal.pbio.3000476 (PMC6853299; doi:10.1371/journal.pbio.3000476)
Supplement: S6 Data — (XLSX) [file pbio.3000476.s014.xlsx]

## Sheet: Fig 7A
Gene	Agonist#1	Agonist#2	Agonist#3	Control#1	Control#2	Control#3	p_value	Foldchange	Sig. diff. exp.
SNX11	39.0092	50.9478	46.6371	13688.6	5152.18	5333.4	5.41e-48	-7.46743	Dif
ENSTGUG00000005445	634.961	428.001	570.972	14.9367	16.2137	25.981	3.59e-27	4.83792	Dif
ATF3	504.433	682.811	128.281	1.56151	6.98149	6.46752	6.15e-16	6.45352	Dif
ENSTGUG00000009653	296.078	193.81	187.732	6.3922	14.4495	17.36	6.38e-15	4.14877	Dif
METTL11B	0	0	0	54.6956	63.5686	264.589	5.71e-12	-10	Dif
ENSTGUG00000002793	137.052	186.942	70.274	6.94834	6.57347	6.15325	8.04e-12	4.32474	Dif
TAX1BP3	606.307	1059.38	235.161	35.808	39.7353	30.4355	4.06e-11	4.16479	Dif
FABP9	815.929	768.488	73.8839	7.57965	1.06353	11.7404	1.33e-10	6.34615	Dif
CNIH	78.2419	114.124	91.2292	11525.8	25666.6	94.1535	2.41e-10	-7.03868	Dif
OSGIN1	154.673	664.103	68.5141	1.04422	2.1706	7.73208	5.25e-10	6.34081	Dif
PINLYP	139.036	156.305	70.5122	2.40318	4.28199	12.2437	7.96e-10	4.2726	Dif
ZMAT5	5890.35	5484.88	5438.54	22821.4	15415.6	16013.8	2.05e-09	-1.69	UN
GADD45G	269.952	250.894	59.1743	4.48264	12.4643	8.94331	2.88e-09	4.48562	Dif
ENSTGUG00000000950	194.855	223.681	42.5255	0	4.8713	5.05872	3.67e-09	5.53702	Dif
STAB1	89.8789	135.269	76.8965	4.50387	9.60474	13.8469	4.09e-09	3.43356	Dif
CREG1	394.794	376.114	114.592	20.493	26.8911	29.2333	5.93e-09	3.53075	Dif
ENSTGUG00000013752	4674.53	3272.53	1143.81	326.342	240.233	180.652	1e-08	3.6048	Dif
ENSTGUG00000008040	253.241	245.969	101.529	13.8766	26.0976	22.2724	1.1e-08	3.27067	Dif
ENSTGUG00000016479	492.787	552.292	172.57	20.267	21.8261	56.8207	2.32e-08	3.62178	Dif
SCPEP1	123.886	98.3633	83.1793	16.4041	13.7597	19.2694	3.25e-08	2.62728	Dif
SLC37A2	357.172	225.676	399.348	32.1024	28.5449	69.6807	6.15e-08	2.91386	Dif
ABCA1	93.74	139.868	65.8468	5.23351	12.4732	13.6584	6.25e-08	3.25511	Dif
COPS7A	2218.8	1584.6	1276.4	6656.31	3996.44	6995.89	8.57e-08	-1.79671	UN
ENSTGUG00000002763	414.628	441.782	55.0731	3.59999	20.1713	4.92663	1.36e-07	4.9892	Dif
SLC12A5	2.97644	0.657426	2.35061	21.6121	36.0569	27.1663	2.81e-07	-3.82537	Dif
PTTG1IP	598.103	865.762	156.225	41.6107	53.5648	50.7231	2.93e-07	3.47304	Dif
ENSTGUG00000009626	239.945	478.461	222.418	4.42447	0.45943	23.7889	3.14e-07	5.03617	Dif
ENSTGUG00000006312	43.5849	31.2354	77.8507	173.814	311.292	286.438	3.84e-07	-2.33732	Dif
CORO6	10.1385	0.270402	10.2265	72.7561	67.4083	98.7902	5.28e-07	-3.53354	Dif
KCNJ10	28.2129	39.7389	26.7868	300.334	101.62	127.862	5.87e-07	-2.48347	Dif
QPCT	125.247	133.93	60.7041	16.3656	15.433	18.39	6.45e-07	2.6721	Dif
ENSTGUG00000009277	512.102	627.89	254.571	81.9075	83.8431	50.1385	9.05e-07	2.69145	Dif
CNDP2	129.56	129.992	78.6462	21.1472	23.6368	18.7768	9.65e-07	2.41166	Dif
SLIT2	2.27701	1.28432	2.30871	26.0222	15.7517	33.1338	1.08e-06	-3.67367	Dif
BIRC5	27.4777	29.127	13.435	0	0	0	1.12e-06	10	Dif
TREM2	78.3162	49.1537	47.3285	8.00504	5.94262	8.53199	1.16e-06	2.959	Dif
TIMD4	104.062	35.4797	51.9369	3.46702	1.61447	7.64711	1.22e-06	3.91104	Dif
PTPN12	168.625	65.7585	260.531	14.9591	17.8683	18.8611	1.23e-06	3.25926	Dif
SH2D3C	14.6758	15.8309	15.2488	49.081	55.5502	55.3353	1.24e-06	-1.80575	UN
SEPP1	522.069	602.758	236.719	87.8137	78.1685	59.6906	1.26e-06	2.59294	Dif
CTSK	483.416	305.654	59.5673	2.47257	1.26788	20.9894	1.4e-06	5.10082	Dif
VCAM1	66.3029	64.6222	73.0467	6.19446	3.22743	14.9445	1.86e-06	3.0654	Dif
HBA2,HBAD	870.823	114.774	1593.95	42.0171	53.0978	58.7879	2.08e-06	4.06703	Dif
ENSTGUG00000003963	37.9132	40.6472	24.7447	2.13965	2.32217	4.41122	2.13e-06	3.54134	Dif
ENSTGUG00000013000	192.032	350.748	49.0661	15.7138	9.56337	20.5754	2.48e-06	3.69015	Dif
CXCR4	111.164	104.111	31.0259	5.12305	4.24465	12.3142	2.82e-06	3.50586	Dif
HDAC9	16.7948	16.1363	10.904	14.0998	525.08	274.646	2.85e-06	-4.21456	Dif
PLD4	561.763	484.849	275.619	9.01372	18.1281	78.5961	3.1e-06	3.64441	Dif
VAMP1	7.54764	3.56454	18.026	54.5616	104.697	56.2766	3.12e-06	-2.88694	Dif
CTSD	1068.18	438.537	123.146	44.3024	45.4715	45.4987	3.4e-06	3.59081	Dif
ITGB5	364.129	148.788	174.404	30.2481	43.8035	36.5887	3.47e-06	2.63511	Dif
DSP	90.3942	35.7389	2.70622	0.145799	0.146287	0	3.64e-06	8.78496	Dif
ENSTGUG00000002814	350.518	165.122	103.636	14.1656	23.6553	36.8804	3.91e-06	3.05138	Dif
NPY	2.46227	0	4.79196	32.7575	30.0812	22.1063	4.02e-06	-3.54963	21
PFKFB2	1.99984	3.58366	20.2166	87.999	202.841	57.8591	4.34e-06	-3.75653	Dif
GBE1	168.182	327.366	138.332	38.4023	43.4556	36.7396	4.63e-06	2.41814	Dif
SHMT2	416.241	315.084	146.502	47.0628	54.6506	55.7056	4.79e-06	2.47933	Dif
DDR2	195.349	279.623	55.338	17.9292	13.6494	26.6469	7.27e-06	3.18711	Dif
NPC2	1468.55	778.723	810.229	59.3371	102.077	256.083	7.43e-06	2.87252	Dif
CD9	270.73	203.158	152.322	31.8423	11.4017	49.1122	7.81e-06	2.76137	Dif
CHAC1	106.713	93.9547	35.1976	10.8602	10.5299	8.85244	9.6e-06	2.96331	Dif
CCND2	295.033	380.118	238.411	90.5038	67.3371	97.9953	1.01e-05	1.83628	UN
ENSTGUG00000010475	250.25	234.101	169.043	46.2663	65.2457	67.4522	1.07e-05	1.86828	UN
RPL4	19974.4	21016.4	12390.4	4996.47	4344.44	6366.42	1.11e-05	1.76489	UN
CHGA	40.6077	36.7003	108.647	231.476	289.92	303.709	1.11e-05	-2.14962	Dif
MAPK12	57.7935	50.5196	25.6835	4.43554	4.12136	7.99061	1.12e-05	3.01751	Dif
ENSTGUG00000005953	122.345	78.187	79.8725	20.3453	19.4234	23.0552	1.18e-05	2.15812	Dif
FBXO2	20.7338	37.7494	39.0677	71.0477	194.577	145.17	1.24e-05	-2.07419	Dif
ENSTGUG00000002244	449.899	309.183	634.498	1236.35	1392.11	1373.73	1.24e-05	-1.52199	UN
ENSTGUG00000017389	146.924	136.268	30.6198	9.53031	8.35039	15.4973	1.25e-05	3.23293	Dif
CHMP4C	57.1662	45.5791	30.1209	8.22089	1.67831	5.49502	1.3e-05	3.10951	Dif
ENSTGUG00000015167	95.1827	65.2129	52.2518	7.46415	12.5774	16.3864	1.32e-05	2.54534	Dif
ENSTGUG00000000658	1040.31	882.522	1234.33	250.83	196.768	386.814	1.46e-05	1.91979	UN
ENSTGUG00000000945	42.1204	44.8449	11.8867	0	1.46786	1.51771	1.55e-05	5.04919	Dif
UQCRC1	524.579	472.318	483.94	935.476	1146.12	918.053	1.61e-05	-1.01838	UN
ENSTGUG00000001022	842.768	1203.59	207.794	65.5941	64.7656	136.977	1.62e-05	3.07585	Dif
WWTR1	196.371	244.134	183.248	34.8664	57.7774	69.1812	1.63e-05	1.94654	UN
BBS9	91.6295	153.334	63.2973	20.1375	19.2284	10.9351	1.68e-05	2.61549	Dif
C1QTNF4	45.9362	23.9993	47.8195	138.175	133.389	106.349	1.79e-05	-1.68227	UN
ENSTGUG00000009337	112.541	101.531	26.7104	2.49067	8.81401	10.4487	1.8e-05	3.46842	Dif
THG1L	68.8224	174.107	41.0551	11.0331	8.19073	13.8515	1.84e-05	3.10198	Dif
CHGB	156.659	89.6944	223.541	460.324	897.978	496.508	1.99e-05	-1.98086	UN
COMMD6	630.431	55.2981	594.004	37.3368	35.1689	30.0428	2.37e-05	3.64146	Dif
ENSTGUG00000005150	21.9915	5.88283	43.4441	225.79	232.862	81.1707	2.38e-05	-2.92014	Dif
ACOT7	74.8911	41.9668	113.921	261.252	239.646	279.801	2.39e-05	-1.75826	UN
ENSTGUG00000003766	138.417	126.139	142.468	29.8762	30.8157	49.5847	2.47e-05	1.88399	UN
SAT1	330.295	551.539	287.343	103.026	76.6362	121.381	2.59e-05	1.95745	UN
ENSTGUG00000007052	1654.24	983.413	768.789	143.68	158.722	359.955	2.67e-05	2.36258	Dif
PRDX3	62.1038	55.8034	57.5769	104.183	134.951	174.772	2.81e-05	-1.23796	UN
SMYD1	0	0	0	2.96261	23.6686	13.9153	2.96e-05	-10	Dif
ENSTGUG00000015969	32.0506	35.4952	44.7471	83.9646	96.0544	98.0161	2.97e-05	-1.308	UN
MMP2	227.313	214.764	131.558	4.43495	1.13961	32.305	3.07e-05	3.92064	Dif
CDAN1	39.9147	49.9878	40.6299	93.9169	111.87	95.7526	3.13e-05	-1.20794	UN
ENSTGUG00000008926	25.7654	10.6296	7.63983	40.1739	93.597	82.5805	3.24e-05	-2.29666	Dif
DAP	75.8919	94.382	24.7378	5.55085	3.56517	12.4907	3.56e-05	3.17401	Dif
CEBPA	118.321	59.0098	51.2419	4.24619	4.98534	17.7041	3.76e-05	3.08506	Dif
KIAA0895L	1001.58	231.777	184.099	52.3077	56.3973	54.7152	3.81e-05	3.11665	Dif
EVL	81.5203	66.5484	99.4816	186.611	248.769	182.242	3.94e-05	-1.319	UN
CBFB	105.961	149.318	56.5628	15.28	17.2156	26.6619	4.07e-05	2.39818	Dif
FERMT1	205.11	163.276	185.782	5.3652	11.5351	47.2832	4.33e-05	3.11005	Dif
RYR2	23.7349	24.4831	66.3765	123.613	150.441	173.657	4.46e-05	-1.96603	UN
CRHBP	16.1868	4.25571	20.4996	36.4356	293.688	72.4225	4.84e-05	-3.2975	Dif
ARFGAP3	224.713	356.932	104.895	23.4873	19.6221	59.6618	5.06e-05	2.73991	Dif
FBXW9	264.551	646.486	533.646	1098.46	1474.2	1473.04	5.15e-05	-1.48564	UN
HSF2	160.18	190.047	207.051	262.239	901.094	906.158	5.17e-05	-1.89281	UN
TYRO3	19.368	15.0917	31.2635	72.6351	80.8536	58.5008	5.18e-05	-1.68952	UN
BACE2	334.947	188.53	43.9356	15.7313	27.9728	13.4912	5.57e-05	3.31043	Dif
RAB32	197.801	297.633	32.5103	3.01086	5.93232	26.09	5.6e-05	3.91359	Dif
STXBP1	62.9891	64.6879	96.393	183.081	143.95	221.856	6.08e-05	-1.29256	UN
BCMO1	39.4856	46.7002	17.4161	3.81541	1.01735	5.12074	6.25e-05	3.3797	Dif
XBP1	208.658	235.889	132.217	33.2935	33.6506	69.5758	6.3e-05	2.07887	Dif
CCNG1	190.04	228.673	78.2724	26.8701	27.1313	44.4423	6.66e-05	2.33583	Dif
ENSTGUG00000009311	203.928	214.933	58.5835	29.5923	22.1185	27.6428	6.76e-05	2.58896	Dif
MYF6	29.7337	12.5972	16.2189	0.576514	0	0	6.93e-05	6.66616	Dif
ENSTGUG00000016131	102.854	99.6084	72.2391	28.9044	20.9179	21.2738	7.04e-05	1.95002	UN
ENSTGUG00000007527	26.5862	22.2274	45.6411	113.098	122.737	75.7514	7.18e-05	-1.72194	UN
ENSTGUG00000002701	108.686	201.35	43.3422	15.0906	20.8384	11.5032	7.49e-05	2.89727	Dif
PPAP2A	14.6422	13.7367	26.0452	48.6938	54.5732	63.5711	7.55e-05	-1.61613	UN
ENSTGUG00000005630	39.2013	1891.23	97.0598	6897.53	9964.76	15866.6	8e-05	-4.01279	Dif
TRAF3IP2	73.7717	120.237	22.9797	7.60847	5.62847	11.7151	8.02e-05	3.12039	Dif
LRRC23	111.243	59.4196	196.912	525.223	338.244	487.769	8.08e-05	-1.87817	UN
RASL11A	15.1712	169.209	4.72491	0.390686	0.392183	2.10677	8.36e-05	6.03216	Dif
ENSTGUG00000008245	124.505	130.358	148.787	262.866	289.486	247.459	8.45e-05	-0.986554	UN
ATP13A2	0	0.29167	0	10.2022	8.50645	6.00964	8.66e-05	-6.4051	Dif
FNDC4	16.5535	23.3502	25.6275	56.2114	50.6265	64.9105	8.77e-05	-1.39004	UN
ENSTGUG00000008944	2.35843	1.06841	3.16737	9.81165	17.8916	25.0746	8.87e-05	-3.00066	Dif
ENSTGUG00000013734	7.92354	96.0867	6.67339	0.759101	0.192473	0	9.37e-05	6.86191	Dif
43710	157.951	157.273	124.876	49.2325	46.5268	36.6774	9.5e-05	1.73253	UN
ENSTGUG00000007296	492.996	466.175	140.987	27.6648	27.7058	97.4421	9.51e-05	2.84787	Dif
LFNG	141.671	99.6771	67.1213	13.8682	16.4139	32.7501	9.52e-05	2.29097	Dif
ENSTGUG00000005741	0.786977	0.143678	3.15781	63.8386	15.0707	7.09903	9.87e-05	-4.39485	Dif
LDHB	201.928	242.795	283.139	480.041	404.069	584.919	9.97e-05	-1.01313	UN
TMBIM1	586.218	504.159	278.996	90.2923	113.298	159.439	9.99e-05	1.91536	UN
SERPINE2	132.752	263.062	127.157	28.4573	33.3503	56.6947	0.000101524	2.14182	Dif
ENSTGUG00000000571	147.799	26.2214	324.266	12.9401	14.117	18.9933	0.000108365	3.43569	Dif
RASSF1	118.668	112.01	49.6969	11.752	11.8	27.7634	0.000111203	2.44989	Dif
TANGO2	80.9167	311.26	457.915	1105.31	2110.93	1019.65	0.000112421	-2.31697	Dif
ENSTGUG00000008402	28.115	23.3649	54.9074	102.871	124.12	103.728	0.000112423	-1.63628	UN
ENSTGUG00000002768	145.89	121.829	73.9118	29.0779	26.4788	33.8775	0.000114717	1.93354	UN
PLXNB2	61.5775	116.76	42.1378	14.0353	14.6902	10.2976	0.000114761	2.49822	Dif
SKAP2	138.331	126.82	75.2144	19.0907	30.7731	33.7024	0.000117716	2.02609	Dif
RASL10B	11.7946	10.8358	20.8589	69.5725	64.8629	32.618	0.000119014	-1.94158	UN
CABP1	3.31346	3.815	20.4961	50.769	63.0579	52.2467	0.000119227	-2.5878	Dif
ENSTGUG00000007653	231.949	212.558	240.52	394.421	398.826	412.746	0.00011954	-0.815989	UN
CDH5	71.5137	79.1623	80.4297	10.9468	20.473	26.1908	0.000124867	2.00415	Dif
ENSTGUG00000012906	642.062	317.149	73.23	14.4086	23.2353	64.052	0.000129075	3.34373	Dif
ENSTGUG00000010901	79.0002	81.4523	14.5461	0	4.76297	6.50749	0.00013622	3.95672	Dif
PLEKHF1	70.712	34.7074	5.47036	1.44239	2.38417	1.92787	0.000138807	4.26831	Dif
ENSTGUG00000014937	0	1.0199	1.79565	8.07815	30.6187	13.1378	0.000139132	-4.20243	Dif
UPP1	81.8079	87.0266	28.7766	12.6894	11.0653	8.79782	0.000139523	2.60182	Dif
CACNA1B	8.06772	9.08691	29.0427	166.933	86.1053	37.4149	0.000141304	-2.65242	Dif
EDN2	35.3032	22.1928	13.7027	3.39265	1.23066	1.627	0.000147213	3.50985	Dif
ADD2	9.11158	1.66711	13.4265	29.7055	34.7396	56.9695	0.000150749	-2.32655	Dif
CMTM7	34.5529	17.7382	13.6262	1.99076	1.30311	1.68307	0.000151346	3.72733	Dif
FDFT1	24.968	23.8803	41.8366	130.757	77.5749	71.5566	0.000155726	-1.62592	UN
PLXNC1	30.9758	49.4422	25.8352	3.76169	3.44351	9.32621	0.000158166	2.68422	Dif
UACA	165.621	97.4174	41.7551	15.0442	15.1259	22.261	0.000158802	2.53934	Dif
RLTPR	13.1206	3.01027	9.16446	48.2331	27.4814	35.8971	0.000160878	-2.14154	Dif
UPF3A	9.27478	6.16881	30.4083	59.0422	160.509	57.7565	0.000161736	-2.59643	Dif
BAZ1A	71.6271	91.7499	37.3919	13.645	8.33867	17.3499	0.000165989	2.3517	Dif
KIF5C	3.91205	1.0199	23.3808	35.5438	244.95	73.1965	0.000167176	-3.64296	Dif
AQP9	157.989	201.172	57.1031	10.4848	12.2152	38.2307	0.0001683	2.77226	Dif
LRP11	33.6177	22.1337	41.3337	106.618	75.9818	79.229	0.000168537	-1.4313	UN
ENSTGUG00000010771	76.8117	48.3767	31.9035	6.93503	3.74597	14.1267	0.000178378	2.66275	Dif
ENSTGUG00000000497	30.5239	16.799	29.4223	77.7762	115.656	53.5906	0.000178516	-1.6865	UN
MYO1B	7.03303	6.514	16.8736	91.3475	27.5866	38.6871	0.000181407	-2.37334	Dif
NOV	3.61229	4.73007	4.08139	16.9751	22.0945	19.0182	0.00018622	-2.22513	Dif
ENSTGUG00000002805	166.198	198.596	84.608	34.1627	40.8189	40.0166	0.000191967	1.9664	UN
ATP5H	487.121	773.419	610.822	1060.06	1066.01	1654.57	0.00019679	-1.01454	UN
ENSTGUG00000015659	17335.6	13064.6	1486.41	83.3358	83.3111	1439.73	0.000198496	4.31107	21
GNMT	11.2434	8.6438	12.5399	35.5113	24.5619	42.7712	0.000202027	-1.66519	UN
ENSTGUG00000010781	7.02639	5.1398	7.05929	15.1248	28.1576	37.8692	0.000203117	-2.0776	Dif
CFD	808.774	654.467	778.483	174.801	108.911	312.474	0.000211877	1.91077	UN
BTBD17	0.653464	0.258466	1.2585	19.262	9.2476	11.5424	0.000213328	-4.20582	Dif
HPRT1	67.2627	67.0851	94.6249	177.142	150.431	159.432	0.000214873	-1.08876	UN
ELTD1	89.5036	117.96	94.5842	19.0114	23.2091	40.9686	0.000215796	1.86031	UN
GNS	300.826	287.715	121.343	41.4524	48.2518	78.4174	0.00021628	2.07808	Dif
ENSTGUG00000004316	59.9736	46.9484	135.638	282.78	235.781	258.032	0.000217623	-1.67882	UN
ENSTGUG00000013513	109.756	56.1125	205.993	14.479	28.6298	12.6671	0.00021842	2.73705	Dif
IGSF21	381.483	81.3414	845.509	2290.87	2440	2741.45	0.000219967	-2.51383	Dif
SMPD1	199.3	425.107	142.516	27.1104	61.5164	60.6726	0.000229513	2.36087	Dif
IRF8	202.979	187.59	186.604	34.5852	20.9083	76.9812	0.000230546	2.12329	Dif
ENSTGUG00000009006	81.1915	94.2532	29.2494	6.20981	9.53238	17.1302	0.000231361	2.63852	Dif
ENSTGUG00000000072	260.977	261.01	79.5341	8.74325	23.8614	51.5434	0.000231801	2.83761	Dif
ENSTGUG00000015954	45.3806	82.0779	81.7593	12.7211	13.4171	22.3956	0.000231914	2.10794	Dif
ENSTGUG00000009636	432.746	269.057	493.363	838.369	935.498	880.013	0.000234743	-1.15089	UN
ENSTGUG00000006900	163.774	186.888	42.9861	19.0839	25.591	21.7265	0.000235479	2.56762	Dif
FGF12	108.784	82.7488	203.333	462.799	357.403	324.893	0.000236816	-1.53603	UN
MYO1E	82.4581	116.147	44.3244	16.9183	17.9806	19.2177	0.000239348	2.1664	Dif
ARHGAP18	597.424	1245.6	394.67	120.404	153.965	224.973	0.000241444	2.16391	Dif
RGS10	114.796	67.9978	53.4154	9.47646	23.2127	12.3098	0.0002422	2.3921	Dif
ENSTGUG00000005890	6.76457	19.0788	20.4531	46.5409	304.213	28.8411	0.000243625	-3.03549	Dif
TNFAIP8L1	61.9512	31.6139	30.0881	2.16676	3.0065	10.8748	0.000248102	2.94583	Dif
GLDC	81.379	97.109	53.5069	17.8242	18.338	26.485	0.000249271	1.88877	UN
ENSTGUG00000007678	49.0353	48.8495	28.6152	10.8094	6.62047	8.07419	0.000250757	2.31034	Dif
ENSTGUG00000014598	847.876	311.703	75.5629	19.5501	22.525	78.4649	0.000253015	3.35709	Dif
FREQ	2.94702	1.38976	13.498	40.8141	32.6682	34.8291	0.000264554	-2.60242	Dif
TRPV2	50.1145	43.697	19.214	1.57277	0.79188	9.00071	0.000267697	3.31393	Dif
ENSTGUG00000006767	32.5968	27.451	38.8346	82.2107	83.5568	65.5218	0.00027357	-1.22591	UN
ENSTGUG00000004620	22.173	15.2917	37.3765	55.1801	219.036	74.3387	0.000280074	-2.21948	Dif
ENSTGUG00000008556	19.6388	14.9174	38.7378	77.809	93.5577	63.6808	0.000282359	-1.68119	UN
CALB2	11.6085	11.3537	64.0877	54.9541	398.737	237.759	0.000287704	-2.98971	Dif
EDN1	51.2211	33.4841	49.0921	12.669	4.80779	6.10179	0.000289022	2.5045	Dif
ENSTGUG00000002048	30.2416	22.6414	34.1903	1.49589	4.03692	7.12863	0.000297673	2.78179	Dif
ENSTGUG00000007951	19.4442	33.5479	12.4745	3.28993	1.25925	0	0.000301385	3.84708	Dif
KCNQ2	7.74025	5.5031	15.0632	31.5491	38.1453	30.7863	0.000302583	-1.82771	UN
GOT1	92.4312	78.9611	157.256	281.898	231.985	280.275	0.000307061	-1.27288	UN
STX1A	24.896	5.76309	35.886	103.918	99.633	77.6251	0.000312213	-2.07907	Dif
ENSTGUG00000004762	46.6999	40.1848	126.625	211.502	415.351	207.733	0.000313242	-1.96676	UN
PTPRN	866.153	333.595	1493.71	3032.59	3930.17	2932.06	0.000326653	-1.87721	UN
NEFH	35.1324	16.6143	181.332	389.23	512.159	606.255	0.000329255	-2.69341	Dif
EEF1A1	4417.67	4763.91	2403.94	1020.68	959.956	1597.14	0.000331978	1.69519	UN
ENSTGUG00000011001	11.6218	3.98333	32.9278	70.0763	74.7283	99.7625	0.000332698	-2.3332	Dif
ENSTGUG00000005880	147.308	106.089	98.6461	30.1608	36.5091	43.0263	0.000333644	1.68224	UN
LHPP	16.9222	21.2459	30.366	17.1567	108.061	469.616	0.000339429	-3.11759	Dif
ANO4	6.13479	2.63743	11.7954	20.6723	32.8583	36.685	0.000341214	-2.133	Dif
ATP6V1C1	3218.07	3188.44	5613.05	9797.51	9105.07	8273.11	0.000341873	-1.17693	UN
CACNA1E	5.1111	8.0305	4.39442	39.8999	17.6545	18.3562	0.000356712	-2.11398	Dif
FAM3B	212.369	162.188	41.4815	28.1261	20.7716	17.708	0.00036374	2.643	Dif
ARSB	265.066	137.221	81.1728	28.7809	11.7223	44.1333	0.000364309	2.51404	Dif
JUP	419.047	251.622	341.906	96.6649	114.488	125.641	0.000374028	1.58809	UN
YWHAH	310.329	132.454	394.025	942.08	817.014	694.462	0.00038346	-1.55191	UN
ENSTGUG00000008739	233.181	172.823	265.136	443.889	415.587	434.679	0.00039286	-0.947325	UN
GREB1	23.6124	25.4325	18.4858	3.08981	2.5966	4.21924	0.00039925	2.76922	Dif
ENSTGUG00000008341	204.527	382.98	111.901	47.9418	57.5625	53.1801	0.000403745	2.13997	Dif
JMJD8	32.9382	10.0255	45.1246	214.262	71.4826	109.258	0.000404933	-2.16484	Dif
SUCO	97.9877	158.007	77.4353	31.2763	31.6496	30.3302	0.000408982	1.83811	UN
ENSTGUG00000012920	75.2192	130.677	86.3581	174.741	306.687	198.915	0.000409211	-1.21904	UN
ATP5B	313.426	217.219	407.061	648.461	656.861	696.857	0.000410513	-1.09436	UN
CNTFR	31.3627	7.98672	64.1831	139.874	165.333	165.658	0.000419058	-2.18523	Dif
RP2	58.5577	62.5972	17.5302	9.33637	4.56605	8.09191	0.000422848	2.65661	Dif
ENSTGUG00000006775	64.1132	37.3583	107.605	188.432	174.921	234.766	0.000427049	-1.5164	UN
SLC46A3	59.5482	55.239	32.5692	9.50086	14.2707	10.4896	0.000427539	2.10467	Dif
PLCD1	438.164	625.817	426.917	127.613	138.882	233.086	0.000437125	1.57739	UN
P2RX6	15.3205	14.5342	21.577	34.9494	40.8726	97.5549	0.0004377	-1.75318	UN
ENSTGUG00000006919	149.743	93.3842	23.6764	16.5399	10.9728	8.11381	0.000438884	2.90476	Dif
PARG	29.0868	41.8312	16.3667	0.596102	1.55848	7.37461	0.000441237	3.1953	Dif
TFRC	146.434	110.877	33.9674	13.6703	10.6742	24.7364	0.000441457	2.56917	21
PPP2R2B	47.5927	48.8495	77.0766	115.068	134.7	129.556	0.000447913	-1.12834	UN
TMEM200C	9.86154	6.02743	16.9065	44.8304	43.7644	27.6769	0.000450973	-1.82593	UN
ENSTGUG00000001270	37.7344	16.8145	12.4845	0.370438	1.95484	2.50054	0.000455606	3.79603	Dif
ENSTGUG00000001899	9.79979	11.9377	23.0315	39.1562	70.4701	41.101	0.000460785	-1.75137	UN
MDM2	191.319	163.085	21.3838	7.92676	16.7863	19.7307	0.000461572	3.07986	Dif
ARL11	19.1323	14.4737	2.29281	0.469545	0	0.487683	0.000483766	5.22893	Dif
CRB1	11.7328	62.7976	4.75276	1.04061	0.879171	0	0.000487681	5.368	Dif
MYRIP	10.1175	3.91251	10.0022	31.2667	23.3942	28.9292	0.00049321	-1.79836	UN
ITPRIP	66.4211	58.2041	16.6851	1.33241	1.69585	11.4286	0.000502052	3.28904	Dif
VPS33B	145.845	36.2507	103.541	265.16	550.571	253.944	0.000503507	-1.90492	UN
ENSTGUG00000002788	355.077	183.94	386.055	869.61	776.782	609.85	0.000504622	-1.28628	UN
ENSTGUG00000007742	119.899	73.3867	69.5055	23.3928	23.3137	29.3022	0.000512798	1.78968	UN
OAZ1	776.157	732.424	1015.05	1379.84	1405.62	1747.58	0.000513714	-0.844978	UN
TRIM14	223.929	128.08	17.38	0.64037	1.94308	20.2516	0.000513804	4.01582	Dif
KCNC2	136.097	30.2285	125.363	297.113	293.724	462.252	0.000514774	-1.85213	UN
ENSTGUG00000014685	0.890808	0.999659	3.26227	11.1298	9.75351	18.4271	0.00051528	-2.9315	Dif
ZFP36L1	304.547	535.566	187.208	66.2101	82.0089	115.179	0.000517532	1.96357	UN
LIAS	30.4159	31.7174	34.8022	61.4354	73.8743	66.0665	0.000529043	-1.0548	UN
ENSTGUG00000008058	62.6834	23.7675	63.631	143.587	160.753	120.75	0.000536496	-1.50202	UN
DNAJC6	26.94	11.7469	45.9026	111.397	83.0402	86.8332	0.000547988	-1.73341	UN
ENSTGUG00000010247	57.4359	27.1485	174.698	376.554	368.012	382.247	0.000548818	-2.11965	Dif
SLC16A1	106.96	54.7967	16.9383	10.4209	4.089	8.78164	0.000553075	2.93962	Dif
ENSTGUG00000004255	16.4845	5.9188	19.952	42.7329	57.1807	39.8182	0.00056217	-1.72205	UN
GRINA	301.913	183.285	272.761	550.877	400.988	586.341	0.000566228	-1.02106	UN
LUC7L	55.9426	650.778	358.301	2690.77	1197.93	1547.79	0.000584366	-2.35179	Dif
ATP5A1	1045.5	765.475	1354.59	1982.61	2068.15	2283.22	0.000585381	-1.00065	UN
SFT2D1	166.224	209.536	97.0195	54.0641	37.7952	43.6852	0.000586794	1.8024	UN
YBX3	474.565	470.819	158.962	38.6474	34.4936	126.904	0.00058913	2.4648	Dif
HSPA12A	22.9035	8.84364	43.7674	91.3788	110.718	79.4833	0.000590822	-1.89872	UN
ATP1B1	205.415	100.833	690.071	1304.63	1810.78	1436.3	0.000592481	-2.19173	Dif
SV2C	13.7788	1.54158	21.3289	55.2847	86.1822	43.8441	0.000593963	-2.33809	Dif
ENSTGUG00000008785	133.2	115.504	9.83175	5.60426	10.2223	11.378	0.000594431	3.24844	Dif
BICC1	61.5139	94.3218	24.5711	11.8182	11.7183	9.14117	0.000598051	2.46488	Dif
CHST3	53.238	97.8525	16.038	7.32287	4.94079	11.1965	0.000623655	2.83267	Dif
GPR78	0.169488	0	0.525438	23.5026	8.12092	2.54515	0.000627829	-5.61967	Dif
NDRG1	729.376	951.15	463.542	143.056	274.588	138.484	0.000641689	1.94686	UN
ENSTGUG00000000598	1719.14	1201.05	358.702	150.155	246.477	264.137	0.000652342	2.31099	Dif
SLC13A3	4.04351	2.83478	15.3574	35.6386	56.2654	21.6258	0.000653296	-2.35212	Dif
SYK	85.0039	53.9257	41.1436	1.8881	4.71995	18.9898	0.000659529	2.81449	Dif
M6PR	237.493	249.136	80.051	35.1881	46.936	52.1302	0.000661314	2.07757	Dif
ENSTGUG00000014817	20.5515	25.7727	6.38482	0.798959	0.977781	0.918341	0.00066217	4.28965	Dif
SNCB	155.456	41.2301	302.048	670.267	602.092	836.808	0.000666025	-2.08033	Dif
POLR2K	3.45092	7.11755	9.20228	34.1205	25.3463	17.0705	0.000670033	-1.9528	UN
ENSTGUG00000017259	663.474	876.222	1417.37	1991.51	2099.24	2510.97	0.000680735	-1.15867	UN
ITGB1	135.438	267.256	80.6578	20.6319	36.7361	46.5142	0.000681923	2.21813	Dif
CNNM1	14.6349	8.33248	50.1461	105.492	96.2619	110.643	0.000693612	-2.09517	Dif
GAD65	16.5933	3.12336	34.6864	60.3471	125.844	98.9809	0.000693736	-2.39007	21
IDH3A	138.642	92.1643	143.494	247.803	284.494	224.047	0.000693949	-1.01485	UN
DHCR24	21.868	6.17393	37.7235	142.253	97.7962	55.5816	0.000699234	-2.16839	Dif
ENSTGUG00000002658	158.03	49.1077	266.553	556.754	531.599	623.361	0.000708469	-1.85342	UN
RPS5	2521.1	1774.12	1300.63	4172.17	4676.48	3030.23	0.000712089	-1.08597	UN
ENSTGUG00000002809	99.2637	33.5567	21.8375	1.3922	0	9.81022	0.000715265	3.7872	Dif
GGA2,NDUFAB1	29.6087	21.5617	14.8856	3.76545	0.709885	4.05417	0.000717614	2.95316	Dif
ENSTGUG00000006927	163.124	100.046	218.611	526.5	319.677	355.591	0.000718452	-1.31871	UN
ENSTGUG00000013803	56.7913	14.5813	27.0162	128.455	98.2844	86.9818	0.000718657	-1.67292	UN
RYK	58.8995	75.9499	36.7185	13.8084	15.1752	16.0538	0.000730881	1.92958	UN
LYN	373.363	198.072	100.147	7.27558	14.2135	64.7465	0.00074687	2.96121	Dif
TRIB1	44.2229	37.1494	13.2861	5.05508	3.33294	5.87878	0.000752738	2.73007	Dif
VIM	2115.44	2908.91	1543.71	72.9072	42.1669	626.608	0.000759134	3.14659	Dif
SOD1	67.6693	74.2075	107.41	149.208	162.006	182.405	0.00076084	-0.985591	UN
PKM	892.532	620.459	1146.31	1622.9	1935.06	1866.25	0.000765892	-1.02837	UN
BLOC1S5	150.594	140.028	98.909	48.1096	41.6488	45.5017	0.000770757	1.526	UN
CELSR3,NCKIPSD	38.2286	43.1649	45.1747	66.3345	96.6218	89.9803	0.000771431	-0.998861	UN
AK1	125.973	74.4954	144.382	211.957	236.819	306.15	0.000771706	-1.13036	UN
ADAM23	22.2476	10.8699	92.6277	175.945	255.072	200.872	0.000776875	-2.32917	Dif
HPS3	45.539	39.6663	42.303	11.3523	13.3688	9.81581	0.000788041	1.88438	UN
B5G0R0_TAEGU	5.22539	2.07026	8.1264	20.8731	18.883	20.6549	0.000797832	-1.96982	UN
ENSTGUG00000002808	65.7978	172.834	25.7723	8.10452	13.7872	16.671	0.000803461	2.77747	Dif
ENSTGUG00000012835	90.1805	115.228	72.6261	16.0554	8.36287	36.6233	0.000805317	2.1874	Dif
PBX3	29.239	18.5918	34.3871	88.9379	52.6571	62.9175	0.000816083	-1.31466	UN
SYT6	1.88087	0.933216	8.83812	32.1509	40.5386	11.2275	0.000817978	-2.84836	Dif
RPF1	103.467	128.022	98.9107	25.3178	32.2201	50.2104	0.000821987	1.61655	UN
SNAP91	87.9102	63.7637	165.331	301.965	302.091	232.229	0.000823648	-1.39949	UN
SLC32A1	37.963	9.03673	66.4265	136.242	162.128	154.905	0.000836402	-1.99863	UN
ITGAV	109.293	107.079	78.4866	27.9356	37.0529	33.9854	0.000837383	1.5749	UN
MYD88	15.7569	22.4425	8.89029	1.16226	0	2.48602	0.000837407	3.69012	Dif
ELK3	52.9778	56.0884	28.0288	6.03124	6.59321	15.9823	0.000863926	2.26075	Dif
NDUFV1	172.827	183.328	229.099	345.041	308.452	354.175	0.00086458	-0.783886	UN
ENSTGUG00000014790	59.9311	35.3898	32.503	7.10933	1.44227	12.0006	0.000864949	2.63679	Dif
CHIC2	125.459	341.084	223.892	78.6287	28.9607	31.9379	0.000867075	2.30696	Dif
CD151	220.596	156.305	186.981	53.3228	66.6191	80.5304	0.000875004	1.49199	UN
TMEM8B	12.932	5.83337	18.9662	75.0826	31.8008	34.7384	0.000876652	-1.9082	UN
FUBP1	225.377	74.5901	238.072	35.8148	30.0928	55.4959	0.000894507	2.1479	Dif
TNFRSF9	40.3077	24.0526	43.2064	59.6564	226.434	87.612	0.000900254	-1.79666	UN
AK5	32.9907	19.688	47.9062	72.4405	123.536	80.7278	0.00090054	-1.45993	UN
PXN	60.8015	36.1595	25.486	5.23439	6.61567	12.1258	0.000904427	2.3525	Dif
ENSTGUG00000003349	14.53	14.189	28.9084	49.4431	58.8834	47.3783	0.000904457	-1.43399	UN
RPS6KL1	75.0484	44.3501	128.503	382.54	238.391	163.401	0.000906709	-1.6617	UN
KCNJ3	13.3446	7.11147	25.3407	70.5271	45.1389	40.4371	0.000908414	-1.76918	UN
IRF4	25.4374	8.67715	49.1751	1.56956	0.702827	4.90418	0.000910706	3.53677	Dif
ENSTGUG00000005897	13.8491	6.6098	27.2535	53.5528	73.2618	41.413	0.000914033	-1.81798	UN
ENSTGUG00000012643	81.9768	44.5631	63.192	124.86	134.29	128.169	0.000926279	-1.02956	UN
SGK1	262.495	161.658	139.306	48.3952	69.8427	51.3599	0.000927094	1.73219	UN
ABTB2	72.2728	94.6488	59.5182	23.5914	22.5939	25.8244	0.00093116	1.65287	UN
LURAP1	23.3843	9.7614	27.6442	79.3266	77.9664	38.8205	0.000935666	-1.68979	UN
HBEGF	49.3118	101.277	38.6949	14.4794	4.38304	17.2849	0.00094238	2.38859	Dif
SCN4B	0.359281	0	7.79321	24.0068	43.0923	21.2717	0.000943423	-3.43826	Dif
ENSTGUG00000011181	951.259	814.982	823.517	200.193	257.606	440.067	0.000969442	1.52825	UN
PTX3	4.57571	3.63769	8.23773	12.3716	37.959	22.7698	0.000970606	-2.15169	Dif
ENSTGUG00000006052	251.33	188.476	311.876	507.138	442.861	480.446	0.000975013	-0.92827	UN
CHRNB2	32.3079	14.3798	42.9288	91.0253	84.9937	73.0931	0.000980484	-1.47496	UN
DGKK	12.6039	7.75385	13.4145	41.5183	31.4636	24.9051	0.000983384	-1.53528	UN
APOD	57.7332	36.7854	46.2471	8.58955	13.0858	14.552	0.000984791	1.95814	UN
NPY5R	1.45794	0.93126	2.76843	11.2071	4.93271	32.0339	0.000985068	-3.22347	Dif
EFR3A	185.307	159.489	488.77	872.841	878.388	710.884	0.00099191	-1.56253	UN
ENSTGUG00000002406	80.6185	34.7892	36.0998	5.66887	7.85919	15.6342	0.000992071	2.37721	Dif
NDUFA10	246.061	212.675	205.713	332.801	333.614	364.751	0.00100873	-0.634046	UN
ABCC3	49.0408	80.5232	18.9817	2.53709	2.98465	13.9931	0.00101924	2.92826	Dif
ENSTGUG00000004172	45.9023	8.66804	116.887	268.852	272.847	315.915	0.00102479	-2.32248	Dif
HCN1	23.6383	9.22824	29.8301	57.8775	72.9187	55.7466	0.00102594	-1.57305	UN
NAPB	34.7826	33.0575	155.869	323.038	245.367	329.247	0.00102599	-2.00453	Dif
TMEM181	28.75	26.4598	43.7052	100.007	101.899	53.8125	0.00103731	-1.3703	UN
DAK	130.463	45.418	71.077	285.537	199.111	175.072	0.00104429	-1.41759	UN
ATP2A2	306.824	263.658	438.179	675.988	768.017	581.254	0.00104602	-1.00566	UN
NPTN	134.676	82.9163	282.072	490.615	460.845	473.99	0.00104647	-1.51238	UN
RHPN1	34.4966	16.1395	46.8919	113.073	76.7208	81.1162	0.00105744	-1.47393	UN
EEF1A2	540.143	367.719	808.74	1218.99	1242.37	1288.15	0.00105825	-1.12715	UN
SPG21	66.1258	55.7463	84.9526	23.3018	14.3426	6.21255	0.00105885	2.23753	Dif
CMTM3,ENSTGUG00000009800	42.8509	94.7707	24.5325	9.05331	11.2221	10.8371	0.00106268	2.3818	Dif
VDAC2	102.949	107.031	122.181	163.463	181.698	219.731	0.00106628	-0.766092	UN
PPFIA4	112.609	49.2445	223.121	536.106	409.959	344.305	0.00107326	-1.74495	UN
GCLM	364.805	645.284	118.362	90.3114	41.9498	82.8228	0.00108073	2.39137	Dif
SLC17A6	98.3051	33.9873	253.82	609.071	568.802	429.638	0.00109302	-2.05774	Dif
ENSTGUG00000008013,ENSTGUG00000008026	31.3767	36.4921	22.0371	4.40085	6.95762	7.96498	0.00109534	2.21806	Dif
ENSTGUG00000005750	984.06	756.589	934.456	2590.2	3111.76	1092.56	0.00111018	-1.34478	UN
MSN	53.0686	60.3792	43.0953	8.42429	7.84806	22.2305	0.00113718	2.02352	Dif
MXRA7	348.172	298.773	136.26	72.5863	68.8183	90.075	0.00115375	1.7585	UN
CNR1	37.8983	15.2369	57.7985	147.52	127.218	82.1826	0.00115528	-1.68591	UN
AMOTL2	17.3613	15.2517	13.8918	1.4274	1.2625	3.36243	0.00116551	2.94182	Dif
PROSC	111.469	149.503	182.869	252.052	324.836	274.335	0.00116824	-0.939498	UN
YBX1	1116.48	1173.06	454.429	168.749	177.611	374.776	0.00117364	1.92792	UN
ENSTGUG00000002824	92.1014	96.5604	32.0727	10.754	13.345	23.7095	0.00121961	2.20697	Dif
ND5	2953.97	2076.82	3625.17	5621.38	5046.84	5637.35	0.00122519	-0.913599	UN
HTR1D	8.35824	0.310108	17.9254	51.1698	69.8999	45.2459	0.00124972	-2.64477	Dif
TMTC1	6.39347	11.818	16.5529	37.7107	37.5297	28.2736	0.00125819	-1.57414	UN
BID	49.1332	67.9717	21.7804	2.99908	4.00285	15.2073	0.00125871	2.64466	Dif
TSPAN14	137.439	200.14	103.249	59.2432	29.0014	34.1926	0.00125887	1.84817	UN
JDP2	71.1441	74.8096	19.3654	12.2268	7.55443	10.6252	0.00127631	2.44281	Dif
ENSTGUG00000017467	26.0873	6.0245	14.8071	1.01572	0.923017	1.10607	0.00128432	3.94575	Dif
ENSTGUG00000012852	24.4327	349.461	7.6366	6.65962	7.81816	0	0.00128495	4.71989	Dif
ATP5G3	137.88	178.656	143.6	224.735	223.052	331.937	0.00130146	-0.760903	UN
CNTNAP1	4.73309	0.638877	10.3555	24.0042	31.1908	19.3011	0.00133693	-2.24388	Dif
HYAL2	23.6318	18.0763	13.1969	2.35056	2.91235	3.29497	0.00136711	2.68161	Dif
ENSTGUG00000003396,SLC25A25	55.3137	38.0591	59.3172	93.6218	92.6652	107.325	0.00136833	-0.943305	UN
MBTPS1	81.5553	109.597	55.8112	22.6549	28.1168	25.2814	0.00137429	1.69922	UN
ENSTGUG00000006009	7.81817	4.20231	13.1807	34.5885	26.1995	22.9749	0.00138736	-1.73282	UN
GABRA1	25.6334	9.53918	58.2054	129.846	127.259	86.5981	0.00139581	-1.88001	UN
WBSCR22	569.384	348.665	545.278	796.5	827.4	1096.59	0.00140032	-0.894616	UN
ENSTGUG00000016040	393.246	313.37	400.448	543.338	644.878	626.214	0.00140402	-0.712778	UN
SPDEF	83.6839	13.6301	88.6415	164.835	245.502	297.736	0.00140407	-1.92894	UN
ATF4	959.901	1352.56	582.975	356.845	256.863	339.129	0.00140774	1.60348	UN
TSPAN9	89.877	76.1451	50.2958	16.4459	18.9805	29.3356	0.00141782	1.73993	UN
DENND1B	20.8461	40.0409	16.9997	3.84241	4.46419	6.01268	0.00142301	2.44342	Dif
NEFM	19.4316	3.88914	95.0613	204.043	331.347	221.912	0.00142957	-2.67742	Dif
KIFAP3	283.258	163.442	452.256	837.751	704.089	669.775	0.0014308	-1.29878	UN
GPR158	11.8047	4.06579	16.8116	38.5814	42.7694	29.3921	0.00143647	-1.76064	UN
ATP6AP1	1142.28	584.548	281.781	137.607	125.214	217.421	0.00143783	2.06436	Dif
KIAA0930	60.1195	58.9185	19.0408	9.42927	10.6432	7.39085	0.00144433	2.32991	Dif
ENSTGUG00000010796	1.83394	3.42937	7.47847	12.763	14.9334	25.0486	0.001447	-2.04947	Dif
ENSTGUG00000011253	37.1204	8.5584	102.727	252.615	201.667	231.264	0.00145039	-2.20771	Dif
SSBP3	44.0466	15.0578	43.134	78.6287	110.269	86.6088	0.00147517	-1.43015	UN
SNORD50	37.8344	64.4442	24.4058	9.94192	7.2031	10.5914	0.00147886	2.19139	Dif
RIMBP2	29.2718	26.809	41.5714	85.5274	65.2114	61.9586	0.00149874	-1.12308	UN
KLF13	36.8489	53.2519	14.7438	4.07668	1.94504	10.2359	0.00150686	2.68906	Dif
CALM2	1548.27	857.94	3244.43	5874.73	5797.42	4742.16	0.0015078	-1.53847	UN
ENSTGUG00000013397	26.4903	11.9008	81.9807	144.078	209.373	133.847	0.00151318	-2.01731	Dif
TMEM240	14.1639	2.84819	26.6756	66.0899	52.6741	56.5783	0.00151457	-2.00488	Dif
PPFIA2	9.91561	2.68693	20.4822	52.1641	48.5986	29.7063	0.00151689	-1.97947	UN
FLNB	295.223	318.805	312.358	37.2066	31.9463	143.209	0.00152616	2.12509	Dif
AGTRAP	52.9389	68.5489	22.1357	1.08666	0	11.6794	0.00153017	3.49191	Dif
PMM1	15.2407	9.57375	42.2906	75.0366	87.3963	63.3134	0.00154724	-1.75021	UN
CHN1	175.761	68.0684	481.923	1274.8	812.347	811.786	0.00155574	-1.99797	UN
ATP6V0A1	205.643	143.497	326.952	524.912	500.242	467.025	0.00156917	-1.14213	UN
SLITRK1	12.7556	2.8194	37.8053	85.1839	92.1393	73.6549	0.00158304	-2.23318	Dif
ST6GAL2	9.38084	10.295	11.3514	35.3284	52.1416	14.9572	0.00159035	-1.72299	UN
HSPA2	559.602	887.47	86.0998	77.2705	34.864	116.96	0.0015919	2.7425	Dif
ANKRD34C	1.97959	3.12922	11.5487	29.6978	16.2979	34.3725	0.00159653	-2.27046	Dif
PHACTR1	25.1565	4.66219	33.303	78.8375	106.055	54.9541	0.00160541	-1.9259	UN
ENSTGUG00000000847	24.3799	0	15.8926	201.014	78.8213	40.8829	0.00161772	-2.99344	Dif
THY1	678.774	253.077	732.546	1678.74	1106.5	1485.66	0.00162037	-1.35954	UN
SLC25A5	18.1241	12.1134	39.8364	61.7206	60.5102	78.7775	0.00165793	-1.52031	UN
FYN	144.395	134.129	125.709	54.3129	54.7902	50.1588	0.00166834	1.34379	UN
GLRB	10.4882	8.13881	16.7404	41.7374	36.1963	23.6904	0.00166962	-1.52275	UN
CMPK1	28.4124	23.5268	39.896	68.0283	58.3337	67.013	0.00168185	-1.07428	UN
AASDHPPT	8.93114	9.10014	7.50264	23.0638	27.6245	20.1215	0.00168539	-1.47153	UN
ENSTGUG00000008313	37.7447	40.6534	15.0887	5.57437	3.82893	7.52586	0.00169498	2.46525	Dif
ALOX5AP	44.4662	54.09	35.4146	3.82998	1.63744	17.4779	0.00171922	2.54565	Dif
HAUS1	29.7617	17.8907	16.5835	2.00987	4.57705	3.5046	0.00172479	2.67024	Dif
ENSTGUG00000003874	22.8824	27.1211	41.9867	6.44813	7.60699	6.10324	0.00172936	2.1901	Dif
APCDD1	41.8908	46.2291	17.7063	5.00152	10.4457	2.10942	0.00173291	2.59161	Dif
UBE2QL1	70.3424	44.2087	160.997	345.663	260.348	217.182	0.00173876	-1.57893	UN
ENSTGUG00000002919	7.63066	7.53622	14.4089	34.3835	26.3826	24.1555	0.00173986	-1.52172	UN
NOVA1	32.2154	24.0502	49.6349	84.9826	83.208	72.3023	0.00174055	-1.18328	UN
CDH6	7.5052	7.68509	23.2056	37.5221	43.7854	38.4252	0.00174559	-1.64079	UN
ENSTGUG00000003289	40.939	60.5913	22.0177	7.61641	7.52015	12.425	0.00174601	2.16434	Dif
SDC4	112.709	151.018	105.918	37.4422	40.9379	58.1201	0.00175539	1.43724	UN
IL1RAPL1	5.96504	10.0799	23.225	43.1841	40.2499	38.7781	0.00175744	-1.63789	UN
ENSTGUG00000006269	18.7538	1.38879	22.4171	77.4145	62.7385	59.0827	0.00176145	-2.22692	Dif
SLC6A11	15.5721	9.5327	73.4311	151.999	147.027	125.473	0.00177952	-2.10704	Dif
PSME4	49.0165	86.6151	135.388	18.5685	24.7541	26.3413	0.00178433	1.95991	UN
ENSTGUG00000017127	45.8088	77.347	24.2063	11.1861	6.45579	13.5055	0.00178676	2.24218	Dif
FADS6	0	0.163994	0.0664822	3.07294	4.21169	8.70058	0.00179075	-6.11598	Dif
PLEKHA6	33.1838	65.8729	62.9875	112.963	81.5316	215.625	0.00179795	-1.33966	UN
GRM7	11.0387	7.37307	16.5811	38.4097	38.1004	24.6315	0.00179859	-1.53124	UN
ENSTGUG00000003483	395.681	319.153	131.301	77.9558	79.1423	84.7871	0.00180134	1.80657	UN
HEY2	13.6644	13.1553	12.8672	33.8258	31.289	27.7787	0.00180408	-1.22691	UN
NCAN	12.6211	3.68225	19.5586	72.7032	29.2089	38.9204	0.00183786	-1.97345	UN
SYT2	4.2521	0.680487	30.1586	48.8869	93.0804	96.4116	0.00184715	-2.76408	Dif
NOTCH1	244.336	321.844	227.276	88.3359	118.871	105.592	0.00184765	1.34291	UN
SENP5	77.9961	117.918	34.3319	11.9866	13.6704	25.6576	0.00185088	2.16574	Dif
BTBD10	98.8341	108.945	106.781	151.147	207.515	171.999	0.00185426	-0.754452	UN
ENSTGUG00000015295	11.0592	3.53953	13.9457	51.3677	27.9844	22.8934	0.00185952	-1.84076	UN
GPR64	44.4929	101.004	20.0564	5.70703	1.49368	14.1321	0.00186761	2.95615	Dif
CALB1	12.9782	0.0594628	19.4842	100.85	75.9976	34.0847	0.00189149	-2.6973	Dif
ENSTGUG00000012579	11.2529	5.53683	11.8693	44.3427	24.8583	21.1214	0.00189506	-1.65609	UN
ENSTGUG00000012972	28.6107	8.90599	43.0324	83.9021	89.5589	75.9285	0.00190452	-1.63046	UN
DHCR7	5.79349	2.08746	5.15286	17.9013	19.3968	13.4504	0.00191567	-1.96111	UN
ENSTGUG00000007488	30.9388	49.9776	34.2139	62.4424	88.1594	75.8057	0.00192498	-0.975655	UN
SCARB2	134.852	196.178	528.375	42.2965	84.5143	50.7546	0.00192881	2.27499	Dif
SHE	432.485	232.31	165.678	37.3977	23.9733	113	0.00193593	2.25177	Dif
ENSTGUG00000011116	40.9499	55.0087	17.8098	3.73656	5.83671	12.0556	0.00196196	2.39507	Dif
BEND6	8.52524	8.60058	13.8452	24.7361	45.2528	23.3334	0.00197835	-1.5913	UN
IL4R	161.154	185.801	80.6761	44.5802	33.619	54.1721	0.00198692	1.69178	UN
ENSTGUG00000003449	126.812	84.2536	113.139	143.648	210.461	362.101	0.00198696	-1.14348	UN
GSAP	26.5528	26.4575	24.1626	7.94132	5.07115	2.72005	0.00199723	2.29434	Dif
ANGPTL4	86.7003	178.155	10.3399	7.82994	15.0266	10.3465	0.00199765	3.05107	Dif
ENSTGUG00000000471	176.217	93.5921	39.0218	19.6312	12.7685	31.2023	0.00200036	2.27967	Dif
SH3KBP1	43.3929	52.7465	30.754	9.67043	12.2584	14.1408	0.00200272	1.81476	UN
ATL2	34.7634	36.7421	40.6706	65.5402	74.2921	66.5475	0.00200334	-0.879536	UN
ENSTGUG00000009352	39.257	14.6713	57.7105	115.953	100.142	98.0482	0.00201281	-1.49258	UN
SCN1A	17.8814	14.6182	72.768	112.492	182.644	106.819	0.00201464	-1.93297	UN
MAK16	154.034	191.295	69.199	30.8026	34.2577	51.7227	0.00201743	1.82764	UN
ATP10A	89.46	88.7758	42.5074	28.0785	10.2677	9.72777	0.00204773	2.19904	Dif
SNAPC3	192.993	297.631	70.3706	48.8411	24.0746	52.7029	0.00206349	2.15893	Dif
STMN4	25.494	19.9465	29.5956	52.9015	53.5805	48.0283	0.00209315	-1.04205	UN
KLC4	51.0079	32.0409	89.263	122.09	126.672	174.212	0.00209353	-1.29555	UN
ENSTGUG00000014410	41.4827	45.4846	31.815	2.78957	2.61761	16.4654	0.00210853	2.44112	Dif
ENSTGUG00000008809	31.9704	19.6178	72.6584	114.814	122.4	116.135	0.00211571	-1.50789	UN
GOT2	129.734	61.6844	115.97	190.182	232.455	213.433	0.00212407	-1.04912	UN
KIF26A	25.7502	17.6817	8.35261	2.61635	1.43464	1.91805	0.00212435	3.11695	Dif
TUSC3	199.247	117.302	259.849	553.757	417.443	335.386	0.00215139	-1.18066	UN
ALKBH2	7.94444	4.84185	5.34555	21.7455	14.5896	19.3464	0.0021759	-1.61867	UN
PPAPDC1B	20.2084	40.9807	64.0834	108.854	92.535	109.914	0.00220865	-1.31325	UN
OSTM1	256.204	196.019	128.655	63.1494	74.5079	49.7283	0.00221067	1.63223	UN
ENSTGUG00000003382	6.35103	5.57295	4.42055	32.0054	25.0087	7.91329	0.00221193	-1.99002	UN
ENSTGUG00000014293	0.58647	0.63083	5.27955	22.5195	25.527	3.70207	0.002219	-2.99371	Dif
H1F0	54.2815	3.42533	64.7231	4.92978	3.8242	2.40613	0.00222105	3.45553	Dif
ENSTGUG00000005086	160.942	189.457	38.9727	31.3302	29.2503	22.2585	0.00223531	2.23277	Dif
ICE1	11.7237	59.6974	57.495	6.09859	7.89306	7.98932	0.00224623	2.55211	Dif
ERI3	32.8316	15.8389	49.297	79.5175	70.3572	99.6458	0.0022509	-1.34878	UN
ENSTGUG00000002209,ENSTGUG00000002217	112.93	71.5185	42.9074	23.6329	14.8132	22.4634	0.00225703	1.90021	UN
ENSTGUG00000014019	12.6204	11.4523	20.6046	41.8325	33.2636	35.2207	0.00225722	-1.30404	UN
APBB1	7.63363	8.784	19.6679	14.0316	52.0177	91.1389	0.00225917	-2.123	Dif
NELL1	89.8243	49.349	147.36	360.004	405.305	132.129	0.0022681	-1.64711	UN
NGEF	48.1157	8.98986	68.3076	165.086	148.249	133.1	0.00227508	-1.83176	UN
MEGF11	3.43662	2.5591	7.79531	6.10171	43.3374	26.5286	0.00227579	-2.46166	Dif
GAD67	20.4885	1.87959	36.8328	88.1954	106.737	77.0454	0.00227662	-2.1998	Dif
RGS16	8.67454	1.24295	2.42869	27.0674	17.3443	14.9503	0.00228916	-2.26547	Dif
MAP2K1	137.276	134.357	181.785	298.375	197.349	339.149	0.0023037	-0.880715	UN
CAMTA1	60.6621	35.0527	182.402	222.576	408.123	335.816	0.00230835	-1.7971	UN
AP3M2	57.3733	33.8489	63.6523	109.526	102.711	100.465	0.00232861	-1.01369	UN
ENSTGUG00000006196	27.9992	22.0469	54.9035	90.9167	82.3739	80.31	0.00233531	-1.27286	UN
PPARG	26.8974	42.8078	11.7516	1.34068	3.56122	6.51728	0.0023383	2.83458	Dif
C2orf40	20.9115	43.1057	19.4494	1.16796	2.37879	8.61188	0.00234394	2.77922	Dif
ENSTGUG00000009138	356.185	511.382	309.148	737.675	1086.62	541.343	0.00237719	-1.00746	UN
ECHDC3	68.6046	64.032	30.504	16.7935	13.1294	15.1255	0.00239226	1.85657	UN
FGFRL1	40.6187	103.785	185.133	23.0847	29.3537	15.3491	0.00241546	2.28135	Dif
SLC7A14	27.4787	20.1129	52.0224	84.9092	81.3428	74.6708	0.00241612	-1.27415	UN
RHBDD2	39.6822	31.3475	25.2587	6.90753	7.91056	10.3287	0.00242877	1.93699	UN
GPCPD1	63.5018	68.8972	212.365	317.171	404.703	281.859	0.00243103	-1.54169	UN
ENSTGUG00000009937	110.908	98.3439	118.734	223.094	185.002	161.089	0.00245617	-0.795264	UN
TUBA4A	68.4391	14.9577	126.201	339.386	288.684	181.495	0.00246751	-1.94952	UN
CYFIP1	611.959	576.005	432.384	223.58	212.218	274.058	0.00247719	1.1907	UN
ELF1	54.6184	50.2061	21.3857	2.62888	5.79704	15.0827	0.00250825	2.42457	Dif
ENSTGUG00000009601	21.6725	20.4189	14.0653	3.92872	1.64412	3.73428	0.0025306	2.59305	Dif
NRBP1	1.72215	5.56213	5.44112	5.22868	71.1217	14.2161	0.00253409	-2.83127	Dif
43711	7.52448	2.05698	9.11222	23.6222	21.3916	20.397	0.00253742	-1.80698	UN
PPP2R2C	20.7614	17.9719	54.0014	87.6067	109.03	66.8397	0.00254773	-1.50649	UN
POLK	61.2751	128.112	56.3465	20.0107	18.0822	31.0016	0.00258179	1.83045	UN
ENSTGUG00000018282	35.2331	5.39857	70.673	256.785	116.712	140.674	0.00258775	-2.20773	Dif
ASIC1	7.2743	5.23658	13.5808	27.4758	22.4365	28.007	0.00261387	-1.57839	UN
ENSTGUG00000014012	45.5297	44.823	13.5947	6.20788	8.47286	6.57436	0.00261863	2.28997	Dif
ENSTGUG00000012275	192.956	176.274	113.557	61.0763	53.3029	69.0282	0.00265064	1.39634	UN
PARVG	41.8099	34.649	18.077	3.59938	5.49896	10.7493	0.00265208	2.25189	Dif
SCG2	103.124	41.1319	72.2081	172.742	151.701	142.506	0.00265596	-1.10914	UN
FRMD5	8.9255	4.51488	24.2934	36.8187	37.5922	51.2473	0.00266874	-1.73558	UN
PANX2	16.441	10.3185	41.902	59.3865	60.736	91.9775	0.00267046	-1.62717	UN
HMBS	178.727	193.666	59.5177	23.1572	33.3521	53.4661	0.00267375	1.97355	UN
SSTR3	1.45598	4.06964	8.07263	20.2539	11.6939	24.1547	0.00268571	-2.04464	Dif
PCSK6	55.8698	60.3177	12.5778	8.57377	6.82305	1.48805	0.00268833	2.93094	Dif
C21ORF59,SYNJ1	67.5662	46.355	106.367	148.652	169.045	153.756	0.00270321	-1.09772	UN
ABCB9	7.59314	3.80855	8.44738	16.187	20.3311	23.8947	0.00270552	-1.60578	UN
PTGES2	65.979	65.3807	71.0367	172.592	150.189	86.697	0.00272351	-1.0166	UN
ENSTGUG00000012067	2032.4	2291.94	744.285	239.444	352.121	704.659	0.00273217	1.96728	UN
PIM3	360.166	559.778	220.927	60.2159	92.6469	167.96	0.00274077	1.83029	UN
RARRES1	446.16	388.98	115.809	1.21068	2.50527	71.7606	0.00275018	3.65527	Dif
ENSTGUG00000008249	84.573	52.7959	157.949	271.949	250.024	206.546	0.00275283	-1.3027	UN
BSG	62.4234	68.009	39.0887	13.2799	16.1104	22.7369	0.00275722	1.70136	UN
MTX2	46.3097	48.0234	42.167	67.5063	77.7836	84.0103	0.00276484	-0.748336	UN
RAB11FIP3	23.7938	22.4333	62.8722	78.5113	84.9968	136.065	0.00277196	-1.45727	UN
ENSTGUG00000009895	65.9368	43.9491	93.3313	144.086	124.686	145.976	0.00277219	-1.02921	UN
PTGS1	53.0232	32.4782	56.54	6.48207	5.19711	20.2589	0.00277965	2.15296	Dif
NEFL	83.8484	7.10249	167.311	425.998	417.525	453.098	0.00278933	-2.32785	Dif
BRAF	39.7091	48.9926	11.6629	6.87813	6.51462	3.47398	0.0028015	2.573	Dif
PAK1	20.6783	19.4264	31.5035	36.2199	78.1714	60.0463	0.00280177	-1.28451	UN
SNPH	36.7248	14.2937	79.9399	186.865	124.976	120.781	0.00281577	-1.724	UN
GNG10	406.682	289.25	180.182	88.3901	102.57	112.133	0.00282075	1.53136	UN
LAPTM5	188.679	170.632	83.448	7.13198	4.8561	55.3285	0.00282335	2.71749	Dif
NRG1	7.67482	6.99386	25.1006	38.6056	43.7046	41.0701	0.00283562	-1.63338	UN
NFAM1	34.1298	10.4877	9.65199	2.0501	0.598997	3.48373	0.00286733	3.14552	Dif
NBEA	67.9194	72.5184	135.927	219.996	247.049	152.467	0.00287832	-1.16456	UN
CDH18	4.7895	2.36126	4.15614	18.9105	12.1989	12.3507	0.00288416	-1.94249	UN
ENSTGUG00000007056	64.3414	59.0807	101.721	187.364	169.937	115.618	0.00289304	-1.07075	UN
CD164	197.127	134.569	76.1442	39.0705	41.968	45.8802	0.00290642	1.6841	UN
FNDC3B	89.4722	90.1463	45.5553	8.3292	12.6296	32.7094	0.00294569	2.0689	Dif
SLC16A9	43.4892	54.2309	44.2056	8.62492	8.37134	21.6598	0.00299867	1.87637	UN
SEZ6	17.6819	2.93696	38.8143	65.6382	87.3101	93.3807	0.00300931	-2.05125	Dif
C16orf45	48.3922	32.6455	62.1381	126.199	85.8009	88.1279	0.00302579	-1.06779	UN
ENSTGUG00000005863	29.7691	31.4902	76.9721	107.842	139.242	101.106	0.00303409	-1.33279	UN
RASSF8	29.0881	43.2364	9.43639	3.22407	3.87093	6.14988	0.00306243	2.62598	Dif
RAB3B	2.65258	0.921152	3.05894	35.9552	7.42742	6.30741	0.00308626	-2.90529	Dif
FAM101B	191.998	243.464	72.2786	21.2336	31.0128	67.6268	0.0031189	2.08258	Dif
KLF8	1.75807	69.5886	64.5634	0.885317	1.18715	8.38148	0.00312787	3.70053	Dif
HMOX1	1037.84	1519.73	317.773	109.205	206.036	330.527	0.00316608	2.15465	Dif
RAP1GDS1	283.822	242.334	281.713	448.619	593.685	367.664	0.00317818	-0.803468	UN
PDE2A	72.2487	52.7432	98.03	167.172	107.406	179.226	0.00318435	-1.02488	UN
VPS8	119.156	83.4656	132.911	158.697	248.617	221.326	0.00318883	-0.905781	UN
DNASE2B	80.5142	59.6309	35.774	1.11158	6.16568	21.4503	0.00320388	2.6144	Dif
WSCD2	10.0137	4.38632	23.4283	40.7919	43.4845	38.0242	0.0032081	-1.69289	UN
CYB5A	156.441	153.517	128.514	53.9025	55.239	75.3602	0.00321389	1.24885	UN
PLA2G4A	22.4778	15.0016	12.8128	1.35018	0.917007	4.78616	0.00321587	2.83395	Dif
MPEG1	28.6616	9.73109	11.7116	0.82054	0.657533	3.90519	0.00323805	3.21838	Dif
KCNN2	4.07025	5.25444	11.8583	20.5969	18.1133	28.1441	0.00324407	-1.65812	UN
ENSTGUG00000004156	81.3565	116.264	31.8991	12.081	10.1162	29.3309	0.00327596	2.15519	Dif
HMOX2	102.091	95.214	158.362	219.786	206.884	217.449	0.00331352	-0.8568	UN
ENSTGUG00000008135	0	0	0	6.07589	1.91463	5.67713	0.00331737	-10	Dif
FSCN1	30.9491	23.3622	61.2131	93.6142	81.3584	94.9639	0.00332691	-1.22442	UN
IQSEC3	5.07352	3.46795	11.5567	21.5307	27.4671	18.7682	0.00333618	-1.7535	UN
NSF	3282.74	559.068	4726.1	17534.4	11973.5	5394.74	0.00333957	-2.02632	Dif
SNAP25	187.049	72.944	545.254	1030.93	1035.47	812.152	0.00336588	-1.83784	UN
SCAMP5	52.3453	22.2314	111.633	190.298	193.956	170.44	0.00338587	-1.57476	UN
NRSN1	87.3537	76.9148	84.8611	163.356	127.157	125.25	0.00338912	-0.738863	UN
CD2AP	53.3734	58.4864	54.9423	24.3864	13.9198	16.0554	0.0033922	1.61748	UN
MCTP1	17.303	3.45595	32.0413	76.0891	82.4759	46.3068	0.00339762	-1.9561	UN
PGM2L1	40.6149	21.7939	30.3522	71.7143	61.4919	56.2823	0.00340676	-1.03052	UN
STXBP4	39.7165	34.9558	6.48048	2.21021	4.00192	4.9892	0.00340982	2.85697	Dif
ST6GALNAC5	3.35275	2.56684	16.6502	43.6448	48.4228	15.9876	0.00342896	-2.2593	Dif
ENDOV	19.1338	26.4633	202.933	13.8505	7.43069	9.89729	0.00343001	2.9948	Dif
ENSTGUG00000013787	33.2998	43.3044	6.1931	2.32693	0	6.26053	0.00343688	3.26928	Dif
ENSTGUG00000010313,ENSTGUG00000010315	31.1781	20.365	89.0478	132.995	163.673	125.651	0.00344	-1.58683	UN
DLGAP1	11.3835	9.53379	39.0843	72.831	62.5876	53.1879	0.00344679	-1.65231	UN
DDB2	79.0318	69.7741	31.9733	15.2825	20.1774	15.1892	0.00344858	1.83562	UN
ANXA5	7592.6	4172.6	5331.69	808.108	616.315	2798.53	0.0034551	2.01741	Dif
ENSTGUG00000018470	2.58107	2.45822	4.31281	12.9118	11.2671	11.6546	0.00345716	-1.93795	UN
MRC2	45.722	23.4269	47.8013	9.7863	5.91032	13.2782	0.00346235	2.01302	Dif
ITFG1	198.12	118.895	226.779	379.902	442.644	279.876	0.00346721	-1.01954	UN
SLC4A10	95.9297	45.3929	207.221	306.908	483.791	264.103	0.00347373	-1.59756	UN
KCNMA1	8.51991	6.30257	29.8849	47.9811	52.6441	47.9197	0.00347805	-1.73232	UN
KLHDC2	78.502	59.2268	139.182	214.087	189.28	189.028	0.00348212	-1.09714	UN
MLST8	35.9372	9.60362	34.9709	92.658	45.8878	95.3901	0.00349922	-1.53884	UN
GPIHBP1	92.8316	30.2488	313.818	461.988	681.44	641.364	0.00350627	-2.03039	Dif
BSN	3.10038	1.34501	4.17071	15.01	10.6697	10.3599	0.00351993	-2.06448	Dif
ENSTGUG00000012620	14.0966	13.126	11.733	1.44243	0.832851	3.06648	0.00353915	2.86645	Dif
FYCO1	79.4785	85.4291	41.7827	16.5674	22.7162	25.4968	0.00356169	1.67384	UN
SPTAN1	90.5342	47.1656	161.984	237.186	279.619	231.178	0.00359398	-1.31957	UN
RNF34	144.105	131.919	68.0197	41.3399	30.8758	42.9292	0.00360054	1.57914	UN
DPP6	101.188	14.707	122.191	227.943	332.587	275.089	0.0036048	-1.81136	UN
ID2	129.445	126.097	97.4187	33.2078	16.4261	57.0484	0.00360825	1.72619	UN
KLF6	90.5114	86.1306	39.6078	21.9373	17.8309	26.1924	0.00361159	1.71302	UN
TAGAP	139.458	75.1491	29.4807	3.37446	3.46547	26.9812	0.0036126	2.8514	Dif
GRM3	51.3635	38.1025	138.844	224.005	306.715	146.566	0.00367818	-1.56877	UN
ENSTGUG00000004707	110.357	119.173	54.3979	27.0934	32.0262	33.166	0.00368238	1.62135	UN
PDE4DIP	14.4231	12.8674	28.3507	39.0441	41.5625	48.2123	0.00368682	-1.21112	UN
ENSTGUG00000009502	3.87391	8.70891	15.4952	17.1498	35.0651	36.5597	0.00369561	-1.66071	UN
RTN4RL1	1.01551	1.47539	2.30468	10.7214	7.95022	7.23676	0.00370684	-2.43364	Dif
ENSTGUG00000000014	51.5382	54.2659	94.161	135.389	109.776	147.3	0.00371721	-0.972816	UN
OLFM1	182.681	35.4876	310.563	809.725	589.64	513.634	0.00373851	-1.85523	UN
CYCS	58.0955	75.274	117.593	141.228	194.34	166.502	0.00374374	-1.00042	UN
ENSTGUG00000017144	3.658	80.1409	27.0953	5.84701	0	1.76724	0.00379179	3.86434	Dif
CAMKK2	32.4341	23.7385	122.368	236.04	201.214	156.852	0.00379255	-1.73447	UN
ARL1	113.056	202.563	202.127	404.876	298.712	276.098	0.00383125	-0.920075	UN
SLC19A2	151.426	91.6265	19.2201	19.116	13.4702	17.023	0.00384584	2.40239	Dif
RAB33A	16.9917	27.6094	37.0874	65.9416	45.4021	66.5434	0.00385113	-1.12276	UN
COG6	30.3472	41.2194	59.6661	80.3862	125.941	78.0356	0.00385427	-1.11561	UN
MPC1	78.9349	88.4727	117.023	141.302	149.345	201.909	0.00385468	-0.79221	UN
MAP1LC3A	38.0331	19.411	37.4566	55.3644	61.5107	80.6743	0.00387577	-1.05772	UN
ENSTGUG00000006673	50.3094	44.7724	32.0168	6.86804	16.1388	12.5298	0.0039039	1.83857	UN
CLSTN2	1.2307	1.19442	10.0271	21.6413	22.8117	16.8908	0.00390849	-2.30051	Dif
C11orf49	27.348	11.5547	35.3697	66.1708	79.1566	45.2083	0.0039089	-1.35916	UN
SCN8A	26.9375	25.0825	85.3029	126.487	149.761	109.03	0.00391783	-1.48833	UN
CAMK2B	151.973	49.793	446.823	872.321	780.725	739.501	0.00392398	-1.88317	UN
SLC35F4	4.59498	6.171	4.04286	15.5387	8.33289	31.9377	0.00393479	-1.91405	UN
CKB	1005.82	871.306	1732.41	2307.6	2508.11	2149.61	0.00398808	-0.948377	UN
ENSTGUG00000010497	19.7305	26.8453	12.1339	2.66796	4.6219	3.32944	0.00400066	2.46691	Dif
P2RY6	133.015	74.4177	60.6184	6.69122	6.69555	39.469	0.00401115	2.34238	Dif
C4orf32	49.8509	24.3947	15.2862	3.07975	7.48981	7.37008	0.00401288	2.31925	Dif
LSP1	507.503	198.977	967.079	80.865	189.755	70.7289	0.00405612	2.2936	Dif
NPHP3	56.9254	68.9776	31.1924	8.89651	16.8866	18.3664	0.00406104	1.83117	UN
ENSTGUG00000012479	467.281	291.795	251.18	139.732	120.156	114.153	0.00408725	1.43345	UN
SCG5	93.7528	27.9747	154.975	271.307	298.454	244.557	0.00409212	-1.55726	UN
MAP2	112.834	69.7088	313.093	449.226	682.87	372.301	0.00413982	-1.60183	UN
SCRT2	7.35946	2.39492	14.8571	34.1657	24.3587	27.0722	0.00414417	-1.79822	UN
LTA4H	420.059	464.752	214.818	100.748	104.175	177.368	0.00415747	1.52427	UN
SGPL1	59.9996	33.5448	21.6412	8.58278	9.13177	10.8715	0.00416626	2.01058	Dif
ENSTGUG00000018026	314.242	135.833	276.637	666.927	568.787	365.944	0.00418278	-1.14011	UN
AMPH	48.5585	30.845	117.678	206.936	183.929	145.968	0.00419405	-1.44568	UN
ATP6V1E1	20.2375	18.4531	27.1755	41.1546	40.8408	46.9671	0.00419809	-0.969344	UN
UQCRB	9.74679	35.7826	65.3339	153.121	103.434	94.5953	0.00419981	-1.66331	UN
FNIP1	79.485	65.6916	33.3471	17.7393	18.9327	14.0963	0.00420045	1.81412	UN
TNK2	24.0513	37.2472	69.623	79.913	105.389	126.437	0.00422019	-1.25164	UN
ENSTGUG00000013538	12.4357	4.0091	5.08436	60.5398	21.36	9.98541	0.00422447	-2.09354	Dif
ENOX1	9.69879	6.89661	47.5966	73.8971	95.6984	75.4127	0.00425221	-1.93236	UN
P2RY2	30.8709	32.2219	19.3701	3.97094	5.9938	10.2775	0.00425268	2.02638	Dif
CD93	93.7481	75.9837	39.4739	11.9826	13.2579	31.3988	0.00426044	1.88505	UN
PDLIM4	28.6473	41.5628	44.4782	3.61883	2.51083	16.8384	0.00427296	2.32002	Dif
SNORD89	29.5939	60.6186	34.3061	12.9452	9.20884	13.1246	0.0042893	1.81949	UN
TMEM255A	34.12	18.0873	52.0094	90.8633	77.3394	73.7715	0.00431375	-1.21527	UN
PENK	3.26936	2.9271	27.0441	42.329	48.6756	63.1104	0.00433881	-2.21299	Dif
RIMS2	22.6735	12.4894	39.4646	56.7019	92.4088	50.0037	0.00435483	-1.41582	UN
MEGF10	51.0911	47.9538	27.1358	10.1044	13.7155	13.1043	0.0043638	1.77285	UN
PODN	160.398	150.331	138.06	32.6948	25.9388	82.4615	0.00437106	1.66937	UN
PRKAB1	41.9878	28.9907	23.2276	8.81592	6.08756	9.94303	0.004375	1.92278	UN
ACOX1	112.474	208.2	68.2133	36.579	42.0632	35.3827	0.00442077	1.77	UN
CDHR1	1.44181	5.34644	29.3725	67.502	40.2241	80.6145	0.0044271	-2.38085	Dif
NTSR1	3.40795	0.632127	15.3891	35.3736	38.4392	18.653	0.00445561	-2.2507	Dif
ENSTGUG00000001867	12.0512	7.3157	11.9	23.9641	16.9767	44.8207	0.00447176	-1.45569	UN
SYNC	13.8648	12.3882	8.18198	24.2979	24.6391	27.8357	0.00447422	-1.15672	UN
TEF	41.9036	33.4469	62.939	121.765	101.257	70.7779	0.00448362	-1.08714	UN
MRPL2	228.721	440.336	359.566	490.38	497.838	1776.15	0.00452621	-1.42624	UN
ZC4H2	16.1784	17.1725	17.4656	2.92974	2.68316	3.59052	0.00452666	2.46505	Dif
PRRG3	8.27767	2.51838	7.9424	19.8131	16.6656	19.2635	0.00452803	-1.57277	UN
TTLL7	34.1609	30.7162	54.1884	69.5129	117.214	69.3121	0.00454844	-1.10461	UN
ENSTGUG00000001326	31.1103	23.1118	99.97	139.806	200.593	126.013	0.00455189	-1.59687	UN
ENSTGUG00000007003,ENSTGUG00000007038	84.2518	15.23	187.57	394.027	409.038	314.492	0.00456393	-1.96097	UN
SULT4A1	86.1913	58.4792	225.605	353.568	355.161	288.371	0.00456926	-1.42914	UN
DLG3	34.7614	12.2757	30.3033	63.6611	58.6939	55.9031	0.00457236	-1.20467	UN
RGS7	121.994	81.9168	336.477	537.197	539.581	419.243	0.00458535	-1.46907	UN
FKBP1B	6.3803	4.19408	32.0862	65.5489	47.9734	53.6189	0.00458764	-1.97009	UN
SS18L1	3.48683	1.23154	5.8894	9.83571	17.8822	14.4465	0.0045905	-1.9909	UN
PDE3B	40.8021	44.5003	28.3594	7.78129	12.6468	13.2127	0.00459191	1.75646	UN
CRYBG3	25.8052	42.6777	22.0104	7.89458	6.76885	9.35141	0.00462328	1.91389	UN
RTN1	140.383	82.636	249.06	442.484	327.347	326.294	0.0046247	-1.21531	UN
ENSTGUG00000011512	32.4364	50.1374	34.8488	7.62403	8.66694	16.9514	0.00464597	1.82061	UN
LTBP1	593.751	477.657	413.173	97.5692	188.857	243.883	0.00465558	1.48515	UN
FXN	36.9899	45.9678	64.5483	115.198	102.999	74.7891	0.00470683	-0.990059	UN
FAM189A1	17.0623	17.8224	42.9973	68.2246	57.6184	60.4808	0.00472436	-1.25845	UN
CHRM4	10.8763	0.140912	6.30891	48.7127	19.3058	19.7113	0.00473004	-2.34012	Dif
STARD4	4.15922	3.92701	9.43137	16.4831	24.5945	13.6184	0.00477103	-1.64263	UN
CECR1	101.428	56.5573	225.445	32.7166	9.39006	38.4498	0.00477481	2.25089	Dif
ENSTGUG00000013071	71.4865	77.0522	228.164	319.424	410.59	264.605	0.00478735	-1.40072	UN
LIMS2	34.5054	38.8158	20.7601	6.36812	4.65914	13.1363	0.00480402	1.96107	UN
ENSTGUG00000005858	44.0481	61.219	18.7615	7.35092	8.84054	13.8195	0.00485296	2.04711	Dif
LRRC49	53.0131	37.4602	88.091	136.21	162.672	97.6755	0.00489505	-1.15109	UN
UPRT	183.986	184.378	159.635	283.71	215.273	278.452	0.00493304	-0.558188	UN
ENSTGUG00000000604	30.0624	18.1965	78.6237	122.581	125.547	107.157	0.00493541	-1.48548	UN
ACD	20.884	10.955	18.1682	39.9204	30.7111	36.9174	0.00494305	-1.10479	UN
ENSTGUG00000002332	15.8602	14.317	30.9121	59.7584	61.8895	31.9137	0.00494759	-1.32983	UN
ENSTGUG00000011194	60.7378	47.7318	110.691	150.884	145.398	155.546	0.00495471	-1.04379	UN
SLC7A11	39.2012	43.4595	11.0358	2.9748	0.118215	9.40875	0.00495721	2.90586	Dif
TMEM19	149.317	170.181	36.8284	34.0089	29.1177	18.1395	0.00498818	2.13247	Dif
KCNJ15	9.76876	12.8411	7.53546	0.186121	0	1.95084	0.00499361	3.8183	Dif
ENSTGUG00000005822	522.517	321.497	701.653	805.664	1004.93	1188.02	0.0049947	-0.956066	UN
ENSTGUG00000000979,ENSTGUG00000000981	9.62563	7.12207	45.5069	74.5994	52.1977	111.177	0.00500064	-1.93455	UN
ATP6V0C	81.5011	56.0049	64.5056	108.725	103.664	118.624	0.00500238	-0.71245	UN
NR2F1	27.3752	35.9749	65.9239	110.632	78.4692	92.9534	0.00500492	-1.12554	UN
ENSTGUG00000001523	97.8293	119.363	66.0463	9.93267	9.13466	45.6293	0.00502927	2.13026	Dif
PPIF	27.1825	29.0122	55.5722	62.4105	114.643	78.1759	0.0050588	-1.1913	UN
ENSTGUG00000008838	1.75167	2.21199	1.5569	8.13975	6.68175	13.9881	0.00507084	-2.38366	Dif
PPP1R7	194.867	141.024	319.057	337.527	438.439	570.497	0.00507129	-1.03972	UN
GDAP1L1	11.1536	18.9711	46.9262	67.6108	64.1702	79.1103	0.00508123	-1.45262	UN
COPS8	116.72	138.559	212.2	241.933	301.873	296.162	0.00508573	-0.845432	UN
RHOA	695.857	748.297	423.239	209.654	217.935	325.87	0.0051285	1.30942	UN
EGFLAM	0	3.0028	0	0.584177	63.6535	1.91035	0.00512911	-4.46132	Dif
STMN2	121.381	14.8707	192.5	582.625	413.221	298.037	0.00514049	-1.97664	UN
N4BP1	69.0116	114.537	43.6	17.0844	15.9964	33.2407	0.00517396	1.77609	UN
F2RL1	12.7795	18.5782	5.48899	1.6018	1.22996	0.386647	0.0051938	3.51712	Dif
ENSTGUG00000008639	40.2485	34.6729	44.913	11.3984	12.4372	15.6437	0.00522061	1.60187	UN
WNT4	5.03921	12.0135	2.19006	0.236339	0.129205	0.135552	0.00523949	5.26309	Dif
APBA3	79.3836	82.5758	35.1492	14.4382	9.35679	28.5408	0.00524401	1.91312	UN
HSD11B1L	42.1165	26.1445	62.7239	110.885	82.57	86.4977	0.00526271	-1.09578	UN
tgu-mir-2968	7.03809	3.21037	9.20113	35.5495	11.7467	18.4057	0.00531763	-1.7562	UN
RNF24	110.506	103.626	22.3023	9.08965	4.39429	27.8608	0.00532148	2.51566	Dif
LRRC1	82.0589	84.1702	31.3355	14.6818	23.7768	11.1597	0.00532795	1.99338	UN
MSMO1	21.3933	21.8019	34.2752	74.0756	60.1035	36.5163	0.00534119	-1.13971	UN
SNORD79,SNORD81,snosnR60_Z15	94.9748	161.085	101.371	51.484	33.2343	46.5378	0.00538685	1.44528	UN
NTM	10.9559	8.61822	35.5438	48.2747	51.1913	64.1143	0.00538963	-1.56941	UN
ENSTGUG00000013837	2.28926	4.96404	5.4718	10.2192	14.7484	16.2782	0.00540467	-1.69657	UN
DNER	111.772	69.4706	200.071	258.08	329.274	262.748	0.00542303	-1.15666	UN
PDLIM5	68.1088	12.0379	23.8369	3.50852	4.73517	9.47946	0.00543213	2.55265	Dif
ENSTGUG00000001461	29.5757	17.4601	82.2869	143.738	120.875	107.957	0.0054425	-1.52654	UN
ENSTGUG00000011785,ENSTGUG00000011787	48.9746	34.8611	65.2218	101.224	123.272	75.9674	0.00545071	-1.01132	UN
ENSTGUG00000017273	2393.09	3545.07	1371.05	136.408	195.805	1096.52	0.00553431	2.35498	Dif
ADRBK2	26.1558	14.2737	19.1382	49.0164	52.1291	29.6959	0.00553726	-1.13522	UN
BEND7	17.515	33.3356	22.2812	4.66696	7.46547	6.26786	0.00554167	1.99077	UN
IL1RAPL2	19.467	9.93814	43.9665	111.467	62.8378	49.1594	0.00556255	-1.60675	UN
ALDH18A1	80.2457	83.7287	39.7463	19.097	14.7366	29.9974	0.0055799	1.67426	UN
KCNC1	8.2924	9.79119	79.1393	108.345	193.926	131.326	0.00560317	-2.15699	Dif
ENSTGUG00000011960	166.422	144.22	132.514	230.089	198.078	220.065	0.00561661	-0.548696	UN
HTR1B	36.0321	6.74201	143.125	289.422	330.552	231.558	0.00562126	-2.19554	Dif
FHL3	127.852	98.2397	47.3308	12.636	9.55555	42.4128	0.00565139	2.08143	Dif
ENSTGUG00000001810	90.2789	54.6468	128.654	245.017	188.631	148.095	0.00569378	-1.08842	UN
ARRDC3	91.1007	81.0773	54.3219	25.9172	26.8161	31.3908	0.00570351	1.42892	UN
DLX2	10.3273	1.06909	5.4769	15.4468	20.1679	23.0582	0.00571482	-1.79795	UN
DAO	0	0	0.242775	11.5074	7.64612	0	0.00572645	-6.30185	Dif
CETN3	94.2762	823.772	39.5536	53.7428	33.6096	35.305	0.005755	2.96479	Dif
CAMKK1	8.44045	3.85529	11.9713	17.9196	29.3355	20.9634	0.00577258	-1.49117	UN
RIMS1	22.4748	11.6821	112.329	183.513	188.999	189.725	0.00581288	-1.94041	UN
DDIT4	182.216	109.231	46.4202	36.4033	28.8547	21.7002	0.00584213	1.95806	UN
CYFIP2	32.1957	18.2573	43.914	85.6292	75.8975	50.543	0.00584525	-1.16818	UN
C1orf95	35.2134	3.88882	30.2418	135.414	60.2849	56.4539	0.00586308	-1.86245	UN
ENO2	198.558	68.1189	568.783	1040.08	866.773	905.336	0.00593373	-1.75105	UN
ENSTGUG00000008519	40.2639	44.8795	41.5134	16.7941	10.7007	14.6855	0.00593696	1.58628	UN
EPHB1	78.1844	20.7153	162.6	174.723	668.597	200.402	0.00594517	-1.99686	UN
ENSTGUG00000011102	62.9748	30.6261	25.1614	3.4419	13.1072	9.80396	0.00596801	2.17203	Dif
DST	2442.75	3125.99	10321.6	13392.2	28654.4	9321.15	0.00600073	-1.69271	UN
ENSTGUG00000012874	103.649	74.655	159.607	226.202	235.383	193.059	0.00600473	-0.954067	UN
TMEM120B	14.2135	4.63093	24.5767	40.8611	41.3678	41.37	0.0060266	-1.5092	UN
ENSTGUG00000012400	140.519	105.412	159.185	233.845	223.912	206.371	0.00603534	-0.713126	UN
ENSTGUG00000011867	4.36011	13.3619	1.52675	0.0940031	0	0	0.00604429	7.67784	Dif
LRRTM4	3.51319	4.54388	5.06385	15.4976	10.7226	15.8543	0.0060577	-1.68108	UN
TMCC2	5.05885	142.756	79.3437	76.3718	288.949	1088.08	0.00605864	-2.67766	Dif
TMEM63B	34.2131	25.305	51.1988	55.2007	84.8117	85.6056	0.00605978	-1.02701	UN
KLHDC3	26.6622	17.3082	44.2194	71.6344	87.6838	47.5363	0.0060693	-1.22993	UN
TAGLN3	14.4068	11.4647	161.435	326.192	193.485	475.94	0.00607612	-2.41019	Dif
ENTPD3	3.56118	4.15179	4.57484	20.3284	15.7806	8.46808	0.00609793	-1.85907	UN
INA	27.1153	9.26557	125.406	244.092	254.134	178.592	0.00611588	-2.06468	Dif
LPL	63.7834	26.7175	47.8828	69.0425	150.739	95.2165	0.00612926	-1.18667	UN
LRRC40	28.0431	15.0209	20.481	37.7075	52.8557	38.9221	0.00613275	-1.02694	UN
MYCT1,VIP	147.106	130.195	33.0678	12.8996	15.0629	40.8182	0.00614062	2.17391	Dif
DNAJC5	29.8072	19.1499	44.6515	86.4659	66.7316	54.3291	0.00615518	-1.14858	UN
HPCAL1	19.5284	20.2465	38.3321	54.7043	51.5708	53.3348	0.00619753	-1.03103	UN
ENSTGUG00000007960	31.3513	7.52214	51.0452	89.2041	97.4794	78.3088	0.00620081	-1.55926	UN
DLX1	2.97226	3.16754	7.84471	18.2207	13.2293	14.5698	0.00620826	-1.71842	UN
TNFAIP8	43.6564	63.4487	26.6067	1.33907	3.26007	18.0995	0.00623677	2.55845	Dif
BRINP1	20.3562	13.4757	86.2927	142.748	144.193	116.052	0.00624049	-1.74622	UN
ENSTGUG00000011070	140.215	208.481	92.0367	46.4914	53.4253	61.3654	0.00626472	1.45032	UN
LIMA1	30.8467	34.0807	15.7904	3.85429	2.60754	10.9241	0.00628467	2.21497	Dif
MLLT10	65.2682	80.6942	39.1146	12.5199	23.1645	23.1428	0.0062864	1.65357	UN
MEA1	54.8105	50.1723	95.5168	119.497	151.11	118.592	0.00630512	-0.956909	UN
TTC39B	27.9964	39.6518	20.3072	4.84131	10.0447	7.94111	0.00631269	1.94603	UN
GRIA3	29.8029	14.3015	79.4448	135.373	115.688	109.924	0.00632222	-1.54685	UN
ADA	39.9871	21.9323	13.963	5.83031	5.16018	5.7448	0.00634742	2.18087	Dif
ECHDC1	62.2978	53.535	25.4471	9.11051	13.8407	17.4482	0.00635006	1.80615	UN
IFNAR1	53.7759	30.9594	21.6104	4.95814	5.38884	15.2827	0.00635679	2.05287	Dif
TMEM52	14.7756	19.1393	2.53232	1.57962	0.268846	0	0.00640207	4.30141	Dif
BOK	5.77556	4.23281	7.35381	21.7457	22.9699	9.07461	0.00640421	-1.6314	UN
HK1	105.772	62.7329	134.154	195.458	213.486	169.746	0.00642122	-0.935098	UN
ENSTGUG00000012313	0.657189	1.87684	0.644898	8.60949	12.2177	3.82585	0.00642695	-2.95515	Dif
KIAA1456	28.8572	20.9113	54.9046	123.784	68.3135	64.2387	0.00644698	-1.29215	UN
SUCLA2	90.5429	78.0629	88.5191	131.966	168.348	119.59	0.00644774	-0.70759	UN
SYNDIG1L	5.49279	3.01726	19.6624	40.1835	36.6968	23.5901	0.00645769	-1.83441	UN
KCTD17	42.4819	34.1077	69.7148	99.5762	76.2342	114.018	0.00646661	-0.986226	UN
ENSTGUG00000011505	113.951	87.2385	158.459	225.69	231.115	186.501	0.00646915	-0.838917	UN
COX7B	16.5106	19.3976	25.5972	35.8861	33.4089	58.7118	0.00647024	-1.05744	UN
FBLN7	28.712	34.7742	35.9764	9.95476	6.25163	14.4391	0.00648292	1.69848	UN
BACH1	53.9164	48.1359	16.9116	8.93716	7.73544	13.275	0.00649153	1.99001	UN
B5KFQ7_TAEGU	337.927	363.28	423.495	622.647	506.945	539.458	0.00652897	-0.569485	UN
PPME1	67.5832	51.9105	90.3056	112.647	134.865	122.004	0.00656032	-0.816627	UN
BAX	67.8921	0.530814	0.870089	0	0.828757	0.856886	0.00657167	5.36134	Dif
LRRC75A	61.1117	31.2683	28.7271	12.1364	7.61269	13.6504	0.00658289	1.85838	UN
ENSTGUG00000006581	120.65	146.52	113.398	60.682	48.1815	52.5482	0.00661059	1.23741	UN
GABRA3	1.31237	1.51735	4.50988	8.90718	8.5181	17.4839	0.00669469	-2.24983	Dif
SPATS2L	57.5116	97.4	30.9304	11.6479	12.1175	26.2643	0.00671771	1.89322	UN
DENND5B	26.6345	18.8734	41.1526	77.311	73.778	43.4707	0.0067233	-1.16677	UN
CYBASC3	346.602	214.814	21.6966	5.52604	13.8209	57.745	0.00672475	2.91912	Dif
VWF	435.492	554.212	718.074	79.0122	72.1734	309.123	0.00672602	1.89145	UN
CYP1B1	45.8589	18.6669	20.942	3.37095	0.696192	10.7622	0.00676894	2.52693	Dif
LRSAM1	4.531	1.00801	1.49007	9.08818	17.4204	7.64472	0.0067747	-2.28062	Dif
RNF130	34.9531	37.5684	17.9874	8.32051	6.57019	10.413	0.00678285	1.83871	UN
CCDC135	14.4835	35.3593	5.40171	2.41352	2.15249	2.82478	0.00679191	2.90203	Dif
CSMD1	4.4086	5.54289	12.3648	22.2261	19.7614	19.1004	0.00682547	-1.45279	UN
ENSTGUG00000005179	149.256	135.068	85.8265	2.55795	3.25183	49.2481	0.00687713	2.74909	Dif
ADRA2A	8.01055	2.36222	5.66589	25.4551	25.7544	7.95241	0.00688405	-1.88311	UN
C3orf18	28.6917	13.7215	55.1452	84.3704	94.4273	69.2712	0.00690188	-1.3464	UN
VSNL1	135.685	35.4884	327.653	551.93	537.118	565.956	0.00692131	-1.73022	UN
SYN2	203.504	66.1237	773.998	1472.08	1389.69	1100.52	0.00693409	-1.92473	UN
CYP19A1	6.67069	5.05585	73.5659	0.0580698	0	4.76441	0.00696137	4.14457	Dif
HAT1	16.5537	48.5687	34.6445	92.1451	48.9014	81.5212	0.00696645	-1.15761	UN
TMEM180	96.322	142.217	37.3449	17.2823	21.1892	36.3144	0.00698521	1.88322	UN
PPT1	73.7795	68.0473	72.2731	24.4176	25.0183	36.1333	0.00699611	1.32312	UN
CSRP1	37.2404	32.4337	12.3883	1.34934	0.783151	9.96481	0.00702395	2.76204	Dif
GRIN2A	1.97205	2.47529	19.4727	33.7178	40.8561	27.2567	0.00702443	-2.08988	21
BRS3	5.64177	0.712226	15.792	31.5728	35.9408	22.2554	0.00704515	-2.01917	Dif
ENSTGUG00000000581	13.3394	12.6733	28.4876	48.7957	35.1387	38.5299	0.00704926	-1.16803	UN
DHRSX	153.024	80.2096	299.867	427.255	435.037	398.696	0.00708682	-1.24207	UN
ENSTGUG00000014074	0.962495	2.42575	37.1912	0.0952455	0.81114	0.494688	0.00713004	4.85614	Dif
ENSTGUG00000010749	908.952	521.838	148.925	14.5177	11.2681	182.807	0.00718192	2.9209	Dif
ACYP1	19.5257	20.8869	36.661	34.7708	55.1866	88.8362	0.0071925	-1.21399	UN
CBLN2	0	1.07388	0.60824	37.7401	0.567039	0.969358	0.00720336	-4.54531	Dif
GTF2H5	7.09431	5.52626	15.5661	23.6125	32.8563	20.6761	0.00722203	-1.45256	UN
ENSTGUG00000001128	7.83698	7.40293	6.07183	0	1.33568	0.230193	0.00722605	3.76661	Dif
ENSTGUG00000013361	153.662	95.2046	186.847	294.316	340.451	207.35	0.00725037	-0.950641	UN
TRIM45	19.5826	9.776	18.1875	2.0962	3.94976	3.2756	0.00725398	2.35068	Dif
EXTL3	16.1494	23.5496	46.0788	61.8774	61.4993	66.6824	0.00728001	-1.14777	UN
KCNA1	5.34679	1.46087	13.6419	24.4123	26.5912	23.9783	0.00730195	-1.87447	UN
ENSTGUG00000007376	36.2619	17.2193	21.6334	4.77641	0.644084	8.71156	0.00730634	2.41012	Dif
RPL12	722.233	1056.94	411.287	161.226	121.976	378.303	0.0073151	1.72741	UN
LIPA	640.068	305.123	248.336	79.1187	95.44	192.614	0.00736486	1.7007	UN
AKAP13	67.0116	80.8497	49.3201	9.3066	18.7267	31.6234	0.00738486	1.72477	UN
NAA25	12.4889	14.2445	29.3103	38.616	125.228	23.4555	0.00740479	-1.74072	UN
ENSTGUG00000018378	15.5393	11.0924	44.8932	68.821	75.6154	52.3854	0.00743652	-1.46037	UN
SEC61A1	108.925	138.158	71.1974	30.5768	35.3481	51.7772	0.0074432	1.43516	UN
TMED2	97.0185	32.6444	58.6931	12.9612	11.3281	26.9201	0.00744852	1.87898	UN
FAM214B	7.73698	6.46566	11.2197	17.7108	18.7292	23.756	0.00744969	-1.24357	UN
TPX2	17.1604	18.6525	7.30076	1.68503	1.57732	3.46088	0.00749503	2.68092	Dif
CHL1	50.448	40.0596	116.317	169.464	257.571	103.251	0.00750185	-1.35836	UN
BIN1	25.2756	15.424	28.4279	37.6388	81.6808	38.5759	0.00750854	-1.19164	UN
RAB21	71.1268	135.943	43.5186	23.816	28.8029	19.6256	0.00753503	1.79436	UN
FILIP1L	13.0788	3.24095	20.3321	46.4834	30.2335	33.4366	0.00755334	-1.58756	UN
ATP11A	37.0254	52.3682	15.7881	8.69341	10.4362	7.44058	0.00756564	1.985	UN
LINGO1	17.3505	13.8773	50.9128	99.2331	58.5238	64.9804	0.00756585	-1.43918	UN
TIMP3	176.119	57.8935	83.6494	24.897	30.5826	38.6439	0.00760285	1.75487	UN
ENSTGUG00000000106	26.6088	5.70005	48.0629	83.4946	116.501	60.4727	0.00766969	-1.69635	UN
TMSB4X	1157.01	1368.95	958.616	457.962	403.638	695.07	0.00769768	1.16252	UN
ENSTGUG00000012531	64.4314	81.2708	24.7276	8.347	13.1337	22.5068	0.00772267	1.95401	UN
EPCAM	33.0225	51.0616	26.2042	4.50864	7.28522	16.7368	0.00773753	1.9507	UN
ENG	106.049	105.336	102.307	45.1592	35.4995	54.4504	0.00773895	1.21522	UN
ENSTGUG00000007814	38.466	11.7901	85.0205	141.124	148.434	115.14	0.00780307	-1.58093	UN
DYNC1I1	4886.06	4701.43	7672.7	11014	20737.6	6765.15	0.00782068	-1.15804	UN
ANK3,ENSTGUG00000005494	24.5987	22.3041	57.2397	76.755	117.216	58.2447	0.00783513	-1.2761	UN
TOLLIP	100.272	70.4326	166.207	228.684	263.273	183.698	0.00788043	-1.00392	UN
KLHL15	37.1346	53.4075	14.2095	5.37409	7.18621	11.8955	0.00793846	2.09872	Dif
ENSTGUG00000011801	34.7418	167.202	27.5955	16.3881	15.9751	14.3521	0.00793908	2.29677	Dif
CYP51A1	57.8208	39.323	84.8431	155.249	115.623	96.2887	0.00795176	-1.01258	UN
SH3GL3	97.5653	81.934	131.668	203.882	172.917	154.885	0.00798229	-0.772879	UN
TMOD2	32.131	25.3063	59.4861	102.499	101.336	56.948	0.00799784	-1.15729	UN
RASSF7	2.85102	2.36289	3.70698	10.758	11.3848	10.0837	0.00801466	-1.85299	UN
CREB3L1	63.6986	33.2942	71.2202	21.7905	14.9071	13.2656	0.00803193	1.75135	UN
CADPS2	45.6735	26.2443	119.316	189.974	190.583	131.792	0.00804403	-1.42179	UN
BAI1	4.5262	0.730444	11.0215	29.092	10.9776	26.7928	0.00806251	-2.03826	Dif
SSTR1	21.4655	2.83667	25.4995	54.2864	69.612	34.7926	0.00806593	-1.67195	UN
ENSTGUG00000009881	36.5058	44.2659	10.3563	2.84556	4.5171	9.99785	0.00813838	2.39209	Dif
RAB30	9.26483	5.63549	18.727	28.06	34.9734	24.911	0.00816433	-1.38696	UN
GABBR2	26.1038	14.4279	67.1124	88.6092	114.818	86.1149	0.00824324	-1.4275	UN
ADAMTS9	40.8601	55.3472	42.0911	14.5823	8.98115	21.5127	0.00824353	1.61735	UN
ANKDD1B	28.1177	62.1511	15.1508	3.60976	11.9739	2.67349	0.00826466	2.52961	Dif
ENSTGUG00000011349	19.7969	23.0942	16.3332	4.95561	4.97979	4.96935	0.00830555	1.99042	UN
ENSTGUG00000011888	25.6294	14.6004	25.6641	42.1643	36.7678	51.2446	0.00834411	-0.982254	UN
PPP3CA	55.678	48.5089	102.203	150.897	151.085	108.394	0.00835854	-0.991574	UN
EFEMP1	86.1699	140.451	174.911	39.0081	59.5937	37.0675	0.0083671	1.56542	UN
BDH1	83.6932	85.0834	150.566	180.069	229.655	176.422	0.00841073	-0.876155	UN
ACYP2	43.421	28.5639	38.4634	61.1156	80.1862	55.8525	0.00841445	-0.835954	UN
MAPK8IP3	44.647	37.8607	96.8182	126.31	129.539	121.387	0.00842821	-1.07288	UN
WDR86	58.8511	152.364	94.6923	15.5819	19.1463	51.07	0.00844343	1.83408	UN
ENSTGUG00000000718	40.5922	41.0482	25.8135	10.3198	10.0228	15.2965	0.00845261	1.59219	UN
ENSTGUG00000007640	0.629394	0.738154	3.06082	7.71876	9.90296	6.76974	0.00845547	-2.46153	Dif
ENOX2	94.7642	52.8887	40.2675	14.5181	17.0894	26.9924	0.00851028	1.68115	UN
STK39	30.1901	24.7955	38.5078	54.8244	91.063	46.1656	0.00851186	-1.03857	UN
CLTB	86.9712	48.6275	118.157	167.931	138.456	185.277	0.00855954	-0.954229	UN
CLSTN3	104.911	19.5423	206.651	373.009	377.393	330.29	0.00856912	-1.7066	UN
CPSF4	88.2204	100.857	43.5585	19.1238	24.2268	35.1865	0.00858649	1.56663	UN
GPI	623.61	333.388	636.239	1050.54	1085.69	764.589	0.00858963	-0.864502	UN
UBQLN4	329.474	317.635	360.24	547.348	454.877	447.876	0.00859122	-0.525591	UN
SPOCK2	135.495	14.0363	292.263	638.248	394.085	782.563	0.0086501	-2.03844	Dif
WIPI1	487.319	407.284	193.261	94.2398	162.1	109.434	0.00867114	1.57247	UN
ENSTGUG00000001291	597.605	734.675	1335.63	2013.14	2021.45	1279.74	0.00872926	-0.994178	UN
LARP7	158.378	213.671	247.007	339.324	302.772	315.203	0.00873505	-0.6289	UN
GPR126	30.6124	34.1563	44.4679	2.83485	4.77672	17.8652	0.00876953	2.1002	Dif
F3	345.401	511.898	505.629	84.6629	97.8756	266.757	0.00878016	1.60097	UN
ENSTGUG00000008280	36.9686	30.4344	19.9311	6.48893	10.1937	8.63845	0.00883619	1.78621	UN
TMEM200A	13.1069	12.1287	70.231	91.1463	111.629	105.817	0.00884366	-1.69263	UN
PPIL2	68.8377	95.1937	32.2547	13.4156	11.964	29.7596	0.00894896	1.83181	UN
NSMF	12.3913	2.61504	11.6534	33.1878	36.4248	14.4873	0.00895488	-1.65744	UN
PRKCH	66.1237	59.7099	10.9489	3.23405	0.101357	14.3535	0.00896211	2.95097	Dif
ITM2B	1040.11	877.591	1370.6	1727.49	1829.92	1601.18	0.00899646	-0.649634	UN
ENSTGUG00000012078	399.89	266.799	424.749	646.397	548.058	551.554	0.00899973	-0.67783	UN
SNX18	31.2808	47.434	41.9034	15.424	7.51503	15.6256	0.00900261	1.6451	UN
CA8	19.1397	18.166	42.7183	81.8	40.0974	65.399	0.00902523	-1.22682	UN
LRRC45	4.92523	104.861	8.11579	4.09647	2.4431	6.2335	0.00902939	3.20642	Dif
TECPR1	28.7964	17.3986	43.2694	57.4793	73.3365	56.0284	0.00905954	-1.06245	UN
ENSTGUG00000016554	78.7263	47.5007	18.9807	9.97926	9.80842	17.3251	0.0090847	1.96813	UN
GPER1	1.912	0	2.09742	6.52362	7.56624	8.42456	0.00909345	-2.48938	Dif
NAGA	29.8575	28.6725	18.0629	5.67056	7.86352	7.73587	0.00911879	1.84839	UN
EIF3D	1250.72	1322.01	889.375	442.309	447.685	684.345	0.00912009	1.1369	UN
TWISTNB	32.0365	43.6431	14.0288	6.39457	5.38763	10.9126	0.00912715	1.98288	UN
ENSTGUG00000006670	114.607	90.5118	275.535	485.56	334.844	292.847	0.00915764	-1.21171	UN
RALGAPA1	202.854	170.517	224.946	346.692	494.973	237.67	0.00917586	-0.851161	UN
MLC1	6442.67	6437.98	10149.1	2191.07	1709.18	4418.54	0.0091854	1.46905	UN
GABRA5	32.3614	6.8852	85.4305	172.629	149.786	109.914	0.00918764	-1.79393	UN
ENSTGUG00000004404	137.854	279.862	117.563	5.63415	9.19628	78.5994	0.00918875	2.51834	Dif
NETO2	22.5484	8.31933	28.8151	68.8413	56.6443	31.4343	0.00922811	-1.39464	UN
SLC24A2	9.15622	3.68421	70.2079	103.118	138.951	127.504	0.00928047	-2.15384	Dif
SC5D	14.0531	3.93507	10.4422	24.0607	25.8807	20.5332	0.0093367	-1.30967	UN
PARP6	79.9279	39.2491	203.589	380.13	261.548	241.429	0.00934407	-1.4521	UN
PDZRN4	3.16452	1.28463	3.62346	14.5381	11.5418	6.49107	0.0093526	-2.01248	Dif
PRKCE	52.4861	21.9856	63.8833	143.267	104.511	69.9446	0.00936118	-1.19939	UN
MFNG	23.5806	1.10537	5.21249	0	0	1.11652	0.00939623	4.74299	Dif
PDE7B	70.7457	55.1449	54.3896	5.90488	28.7047	8.78219	0.0094037	2.05475	Dif
PPP3CC	141.285	61.8637	182.622	366.863	172.025	334.275	0.00940514	-1.17851	UN
MRPS14	12.8248	14.0956	14.0053	24.1259	22.0403	38.48	0.00941897	-1.04844	UN
ENSTGUG00000015792	0	0	0	13.397	0	5.43032	0.00943289	-10	Dif
DRD3	6.21394	9.50514	59.0281	168.559	65.6843	69.5622	0.00946952	-2.02306	Dif
CTPS2	607.707	491.351	840.933	955.563	1736.24	949.49	0.00950231	-0.908401	UN
RAB31	38.6039	67.1915	39.3769	8.37178	7.83411	25.154	0.00951857	1.81146	UN
NELL2	86.5924	58.6312	271.596	458.911	438.503	256.637	0.00954646	-1.46921	UN
DLGAP4	90.0347	75.0512	149.151	208.02	220.889	157.477	0.0095506	-0.899998	UN
ENSTGUG00000009656	65.2802	69.3213	56.5195	15.6199	26.4309	31.0932	0.00956818	1.38567	UN
ENSTGUG00000002518	22.1918	26.4701	71.1149	127.624	110.137	63.6582	0.00958942	-1.33142	UN
CCDC80	28.64	24.159	23.1317	6.53168	7.07043	9.496	0.00963152	1.71691	UN
RGS17	12.3185	11.9758	22.4208	52.4176	35.5244	21.6836	0.00965357	-1.23063	UN
PPAP2C	30.0053	37.5837	15.0105	5.56679	5.77263	10.4339	0.00967084	1.92357	UN
PPP2R5A	184.405	191.232	133.415	56.9267	72.6544	91.018	0.00971801	1.20639	UN
SLC8A3	7.23481	8.90036	22.1147	36.2433	33.7306	26.0027	0.00974566	-1.32723	UN
HAUS2	98.3337	85.6618	76.2299	45.1438	24.6514	23.7014	0.00974923	1.47678	UN
PALMD	27.4192	15.7658	18.3747	2.46925	3.5392	7.85681	0.00975358	2.15051	Dif
CCND1	148.308	151.908	142.794	67.4199	64.7722	76.6647	0.00980805	1.08483	UN
FTH1	12496	14655.1	4410.2	554.773	393.393	4650.09	0.00984829	2.49511	Dif
ENSTGUG00000016494	59.1303	44.0733	20.1414	0.136271	4.26446	14.6392	0.00985238	2.6956	Dif
VDAC1	90.6634	76.3756	118.254	149.499	169.359	143.913	0.009913	-0.697854	UN
ENSTGUG00000005529	129.241	8.8396	8.00389	7.4362	6.23939	4.33762	0.00991433	3.01967	Dif
ASPHD2	19.3731	15.6813	23.6089	43.3036	37.5191	32.034	0.00992548	-0.943962	UN
TRIOBP	13.1727	7.01262	5.87638	0.436138	1.17473	0.758825	0.00992585	3.45916	Dif
HS3ST5	1.39595	1.41651	14.6914	27.5982	34.7391	20.1503	0.00996974	-2.2365	Dif
B3GAT2	24.0505	13.8406	29.5931	49.6823	39.531	45.2284	0.00998117	-0.994359	UN
ZNF516	50.3957	13.1903	19.9803	4.62671	7.17157	5.86397	0.00998384	2.24225	Dif
CLIP4	28.7517	31.1714	74.3961	121.895	115.989	68.0414	0.0100576	-1.18751	UN
ANKRD9	16.8929	13.7103	29.2785	41.6358	37.9613	41.4607	0.0101441	-1.01551	UN
LCAT	62.3755	62.6933	30.0364	10.5153	23.0806	9.80287	0.0101477	1.83752	UN
DPYSL2	186.517	111.844	268.773	368.777	429.46	297.678	0.0101831	-0.950374	UN
SLC4A3	16.7466	3.72826	18.6344	45.2115	42.3772	24.1231	0.0101837	-1.5142	UN
HEY1	45.5653	85.7308	113.493	21.2332	11.7341	39.2371	0.0101865	1.76138	UN
ENSTGUG00000008505	290.2	250.365	141.299	94.6387	83.5795	94.5519	0.0101945	1.3218	UN
ENSTGUG00000008711	63.1535	42.0634	45.576	19.6279	19.4541	11.3605	0.0102403	1.57985	UN
PPAPDC1A	24.4591	5.85043	36.7933	77.2442	79.4486	38.6975	0.0102461	-1.54191	UN
MRPS7	162.278	141.133	256.636	450.444	212.494	423.067	0.0102545	-0.955412	UN
ATP9A	23.3163	11.1739	42.8261	83.5725	66.7254	43.5165	0.0102814	-1.32583	UN
PRMT8	11.869	5.76429	54.5639	82.8266	92.1777	75.1852	0.0103573	-1.79301	UN
QSOX1	11.5671	12.8305	27.6468	37.5823	34.4061	43.44	0.0103832	-1.14918	UN
SLK	66.1119	64.59	58.6065	22.954	22.5103	31.9037	0.0104079	1.29093	UN
FKBP5	9.62143	7.01543	10.4531	18.1114	25.6584	17.5368	0.0104116	-1.17828	UN
TUBB6	45.9682	28.8225	54.8783	129.763	54.6939	85.357	0.0104338	-1.05713	UN
ENSTGUG00000002975	17.6192	21.5061	40.6827	42.5532	64.2509	59.7645	0.0104865	-1.06151	UN
ENSTGUG00000011613	18.7668	13.3393	20.9913	60.8006	40.3173	21.6055	0.0104872	-1.2087	UN
SRA1	28.2183	26.0121	29.9496	38.1979	39.9356	98.9592	0.0104881	-1.07296	UN
LARP1B	25.7292	33.1365	16.1675	4.65246	8.6333	5.97501	0.010539	1.96186	UN
EPHA5	37.4503	15.1212	50.3266	98.7718	93.1598	50.5188	0.0105773	-1.23647	UN
ENSTGUG00000009062,ENSTGUG00000009065	421.006	285.834	159.276	20.5987	4.69828	121.737	0.0105839	2.55841	Dif
CAMK1	17.9942	10.5425	35.2699	56.3104	43.5098	45.5573	0.0105915	-1.18803	UN
DISP2	8.20453	7.49372	14.2999	23.3802	23.5037	19.8541	0.0106037	-1.15363	UN
MSL3	69.6064	37.7604	94.3327	147.796	188.832	92.862	0.0106265	-1.09042	UN
ENSTGUG00000000105	4.1216	12.0001	7.21206	14.6483	19.2311	24.016	0.0106705	-1.31103	UN
SPTSSA	28.6959	35.2289	25.0464	10.9871	6.00771	11.4276	0.0107046	1.64631	UN
ENSTGUG00000006592	96.4898	77.6417	57.2466	29.3487	21.7341	37.8178	0.0107255	1.37999	UN
CYSTM1	470.849	258.753	198.675	50.9785	45.5388	168.711	0.010741	1.80732	UN
ENSTGUG00000012355,ENSTGUG00000012365	11.8731	5.30774	17.5849	38.867	29.0197	22.2685	0.0107624	-1.37474	UN
LARP6	20.0633	43.8393	21.996	4.46996	5.92818	11.9248	0.0107737	1.94411	UN
NT5C2	71.8355	56.1444	102.87	125.171	128.763	137.86	0.0107962	-0.76314	UN
CHST1	15.4555	11.9117	38.4925	54.0582	47.8444	50.3851	0.010834	-1.20933	UN
ABCA3	33.6123	22.268	20.4946	46.899	38.726	50.363	0.0108467	-0.832308	UN
PID1	57.9845	35.0451	36.1639	6.48512	15.4751	17.9753	0.0108638	1.69379	UN
DYNLL2	157.909	87.243	197.297	276.473	236.37	287.095	0.0108777	-0.854377	UN
FHOD3	2.33411	4.45985	14.0721	23.6805	24.4481	18.2821	0.0108867	-1.67026	UN
STRADA	17.9727	18.3626	21.1317	35.5059	34.0781	32.9731	0.0108885	-0.835622	UN
AP3B1	53.6046	73.331	42.2665	16.8957	24.2732	20.5816	0.0109021	1.45422	UN
ENSTGUG00000009935	45.8228	56.7484	29.7808	9.71699	17.5876	16.1915	0.0109429	1.60542	UN
HIPK1	86.3553	122.184	62.6554	31.2013	35.6161	39.2261	0.0109553	1.35467	UN
ODC	85.5794	115.386	63.2679	32.8338	30.0698	42.2898	0.0109607	1.32877	UN
TGFBR1	40.6341	61.6498	16.2731	8.96423	12.3619	10.1191	0.0109999	1.91467	UN
ENSTGUG00000008541	66.0378	101.658	78.3207	22.8044	39.7376	29.6083	0.0110161	1.41669	UN
SNORD22	1274.9	5290.68	375.514	238.743	180.831	782.61	0.011066	2.52951	Dif
GNAI2	852.287	584.119	414.721	166.522	164.61	351.552	0.0111144	1.43911	UN
ENSTGUG00000010894	7.12791	1.18888	20.207	36.1936	34.2387	31.8669	0.0111322	-1.84256	UN
TNFSF15	54.6512	38.0619	21.7329	0.506619	2.58434	16.9703	0.0111887	2.51218	Dif
TACC3	63.1864	63.829	36.6193	5.21781	21.8748	18.5033	0.0112036	1.8435	UN
HOMER1	8.95	5.54787	23.4741	35.9447	32.5503	29.0914	0.0112042	-1.36175	UN
CSF1R	785.526	1061.43	804.395	51.183	91.8229	473.446	0.0112503	2.10467	Dif
FABP5	12.2529	5.85743	32.7297	65.4641	40.7928	39.8831	0.0112822	-1.52331	UN
KRTCAP3	7.72052	8.34065	12.1624	21.6075	15.732	24.6801	0.0112841	-1.13582	UN
LDB2	61.1417	38.0298	128.325	152.107	157.373	187.398	0.011322	-1.12705	UN
ENSTGUG00000004296	67.6558	27.4582	255.56	331.735	485.168	340.101	0.01133	-1.72219	UN
FGF2	44.6897	50.3835	18.6319	11.1792	13.461	4.25887	0.0113434	1.9762	UN
ESYT3	0.940299	1.50911	5.81977	6.64034	23.8256	9.39119	0.0113472	-2.26902	Dif
RGS6	10.1261	7.6741	15.1975	22.6689	28.8134	20.6407	0.0113589	-1.12809	UN
NTNG1	35.812	34.966	124.603	206.764	131.637	155.814	0.0113618	-1.33885	UN
PDE4B	197.458	118.806	149.318	232.071	267.404	228.185	0.0114021	-0.644228	UN
FAM69A	14.716	19.5568	61.1043	104.073	89.1601	58.6276	0.0114191	-1.40091	UN
TTC35	26.1576	49.0049	74.3579	97.6961	96.6034	99.4627	0.0114223	-0.974306	UN
KCNIP4	14.2134	23.3081	28.0885	56.4857	51.6131	29.4136	0.0114247	-1.06757	UN
PHYHIP	47.9117	14.4244	59.2024	91.4687	131.451	75.062	0.0114406	-1.29381	UN
ANKZF1	60.1507	48.2646	46.5297	11.4219	15.1625	28.2433	0.0114434	1.49878	UN
ENSTGUG00000003291	134.651	36.576	62.1542	275.332	134.201	144.073	0.0114599	-1.24617	UN
ENSTGUG00000007885	11.2925	41.1344	73.0672	17.0241	378.474	185.138	0.0114677	-2.21001	Dif
ENSTGUG00000001967	3.62574	2.96365	24.7786	30.2317	51.3552	36.4616	0.0115382	-1.91201	UN
AIFM3	8.37723	8.744	27.8074	34.6814	36.7432	41.8246	0.0115707	-1.33379	UN
PDIA6	84.6493	92.0394	60.8917	24.585	28.9538	42.1723	0.0115751	1.31166	UN
NDUFV2	24.6265	25.7013	28.7872	41.0144	41.769	50.9651	0.011612	-0.7575	UN
STRBP	30.4058	28.8831	57.9225	67.3144	108.09	64.2411	0.0116233	-1.03179	UN
ADAMTS2	5.60194	2.43217	9.48571	22.7513	10.6769	17.5683	0.0116567	-1.54141	UN
SOD2	19.5477	30.8567	74.0431	86.664	96.926	103.137	0.0116752	-1.20414	UN
AIFM2	36.5023	78.1396	14.8687	2.25273	4.72866	16.611	0.0117089	2.45668	Dif
ENSTGUG00000009419	38.2995	20.8688	9.17952	1.49566	7.0009	4.38726	0.0117287	2.40733	Dif
RSU1	289.891	464.527	203.389	150.393	68.8624	117.726	0.011729	1.50707	UN
SMPDL3A	145.403	76.6251	44.632	19.5142	18.2552	41.4248	0.0117488	1.75154	UN
DTNBP1	507.426	121.241	0	0	0	0	0.0117522	10	Dif
ATP6V0E2	86.23	24.4094	182.817	267.197	333.983	236.187	0.0117848	-1.51271	UN
TSPAN12	39.125	55.4302	42.4238	17.6425	14.6618	17.7235	0.0117873	1.45315	UN
ENSTGUG00000018295	9.41568	1.61192	12.8552	21.0917	27.1184	20.9758	0.0118273	-1.53451	UN
RALYL	7.6519	1.80709	17.7589	40.6118	25.9339	23.2341	0.0118714	-1.72184	UN
SPPL2A	67.8753	87.5593	40.491	14.935	15.1995	33.7694	0.011905	1.61633	UN
CCDC28A	44.1489	33.845	53.2502	100.61	83.9445	56.3707	0.0119458	-0.876333	UN
FBXO34	615.025	12.0088	1052.73	5383.75	1306.94	2750.05	0.0119597	-2.49064	Dif
MAN2A1	35.3221	5.25486	23.2852	3.08406	3.27973	4.76041	0.0119738	2.52126	Dif
ELAVL4	49.4621	26.0385	123.916	185.543	184.947	134.072	0.0120072	-1.33925	UN
ENSTGUG00000001856	20.3751	7.19168	40.8053	74.8235	61.3182	48.3452	0.0120328	-1.43204	UN
ENSTGUG00000011594	5.11416	0.551652	0	7.26381	10.6335	12.3872	0.0120442	-2.41823	Dif
HINT1	51.3801	44.2947	62.6228	80.7645	72.3682	102.164	0.0120621	-0.689536	UN
SLC7A6	85.7384	95.1243	24.894	21.82	18.0072	19.3849	0.0120998	1.79697	UN
ENSTGUG00000004224	32.0601	43.0107	103.645	16.4948	18.6902	4.29278	0.012124	2.17855	Dif
ENSTGUG00000014929	1.59753	0	5.77282	7.30556	15.7712	15.4003	0.0121897	-2.38419	Dif
P2RY1	76.3549	36.3479	189.837	380.276	273.459	172.95	0.0122012	-1.45021	UN
ACER3	29.1247	27.6181	11.8412	5.97095	2.79522	8.05371	0.0122059	2.0277	Dif
ENSTGUG00000004703	45.9479	32.0615	239.18	281.165	307.046	444.579	0.0122207	-1.70313	UN
ENSTGUG00000010456	51.1247	42.2101	53.8498	79.7277	68.5382	80.3006	0.0122567	-0.634987	UN
ENSTGUG00000006374	1.61811	2.11215	28.6852	35.1951	57.4195	60.0208	0.0122612	-2.23534	Dif
MAGI2	38.8411	27.1479	69.2207	88.7624	73.6242	105.309	0.0122787	-0.985393	UN
GABRB2	25.2139	12.5509	61.2559	90.6212	98.7541	64.2054	0.012288	-1.35664	UN
SCOC	109.984	100.323	174.257	213.731	271.514	183.053	0.0123897	-0.797268	UN
LAYN	1.74998	4.29088	1.14639	6.71903	9.80927	10.2873	0.0124125	-1.89956	UN
ANXA11	89.2444	135.04	52.6229	32.085	25.0275	41.0064	0.0124233	1.4968	UN
MAFF	84.6731	73.1893	49.2049	24.0319	19.7046	34.8195	0.0124272	1.39831	UN
ENSTGUG00000003672	380.879	141.788	93.7477	54.3873	64.325	64.3303	0.0124341	1.75172	UN
ENSTGUG00000008169	33.8544	11.2195	16.2844	3.21816	5.5883	4.36829	0.0124428	2.21948	Dif
TBC1D16	63.0428	48.015	17.6764	14.2107	10.2852	12.2774	0.0124992	1.80766	UN
ENSTGUG00000003816	8.30374	5.6308	4.33242	11.8701	28.8308	10.9793	0.0125103	-1.50038	UN
RNF185	221.727	152.727	98.7871	75.6925	33.2052	52.2348	0.0125236	1.55433	UN
ENSTGUG00000012804	17.4968	20.8815	17.6732	4.39221	3.72855	6.52357	0.0125271	1.93641	UN
ENSTGUG00000011161	84.8052	102.754	53.9325	19.7295	26.7721	42.2844	0.0125307	1.44357	UN
OXR1	68.6595	44.7857	179.422	265.763	252.913	182.627	0.0125713	-1.25979	UN
SLC17A5	89.814	36.8106	23.0542	12.0413	15.643	11.3313	0.0126735	1.93974	UN
UMPS	71.736	77.1715	40.9246	25.6923	22.2848	22.6401	0.0126779	1.42663	UN
ENSTGUG00000002315	56.3049	74.1582	35.6834	18.9966	22.6746	15.3337	0.0127104	1.5433	UN
TCEA2	87.9621	61.3317	88.1975	118.815	127.001	120.947	0.0127136	-0.626975	UN
ENSTGUG00000003331	655.278	718.729	405.486	293.608	133.952	253.812	0.012724	1.38495	UN
IGF2R	171.442	110.691	60.9209	30.806	43.9237	42.8051	0.0128021	1.54535	UN
ENSTGUG00000014381	44.0017	31.7889	56.2978	75.5997	141.33	57.2435	0.0128098	-1.05358	UN
TMC7	34.0355	24.7722	14.9446	3.45328	6.03957	10.4102	0.0129477	1.8897	UN
TNFSF10	29.4533	52.819	32.4098	15.1885	6.58466	14.0342	0.0129584	1.67931	UN
SUCLG2	30.7506	19.3076	14.6002	3.59737	4.97348	7.85113	0.0129649	1.97721	UN
ENSTGUG00000003539	9.64749	2.23527	4.77108	19.2553	14.6402	15.3024	0.0129675	-1.56274	UN
RRBP1	238.693	216.339	239.257	61.2758	46.0298	144.719	0.0129995	1.46197	UN
ENSTGUG00000003257	1.46077	1.2223	8.14459	13.9143	25.9793	6.80856	0.013019	-2.10877	Dif
SLC12A9	41.7092	23.9914	18.5329	5.12294	3.99116	12.5101	0.0130535	1.96175	UN
ACO2	436.066	325.641	922.521	927.591	1579.57	1044.88	0.0130608	-1.07656	UN
TMEM63A	181.957	177.505	116.191	36.2099	78.787	66.1538	0.0130778	1.39272	UN
ENSTGUG00000003689	564.329	812.009	505.459	119.601	327.127	226.703	0.0131172	1.48251	UN
DRP2	2.12483	1.38586	6.3319	5.45847	20.6396	13.0891	0.0131533	-1.99327	UN
ENSTGUG00000006982	15.7315	16.3322	32.1581	41.5657	31.735	59.1534	0.0131617	-1.04436	UN
ETV1	73.1674	35.3015	195.351	297.277	246.749	241.568	0.0132223	-1.37057	UN
ENSTGUG00000018167	233.812	306.377	144.52	83.4904	88.3445	113.231	0.0132238	1.2642	UN
CARHSP1	26.3481	22.9903	11.922	4.32984	3.33591	8.32077	0.0132267	1.9381	UN
CASP8	159.681	206.398	93.3025	26.8924	33.4401	86.7855	0.0132517	1.64272	UN
RAB3C	18.2644	9.82076	22.5665	46.6774	33.6833	27.7152	0.0132752	-1.09336	UN
CACNG3	55.0483	7.50051	70.2884	182.103	117.337	97.2358	0.0132849	-1.5783	UN
HTR2C	4.14245	1.44546	14.6556	24.6793	28.7687	18.6208	0.013298	-1.83192	UN
ENSTGUG00000000392	51.2987	61.2769	66.0063	91.9971	78.7895	96.6273	0.0133349	-0.582488	UN
PLCB2	6.79839	6.26451	4.93259	0	0.180457	0.746193	0.0133414	4.27947	Dif
ENSTGUG00000015288	513.323	556.509	292.923	63.3785	0	109.088	0.0133577	2.98214	Dif
ENSTGUG00000002985	21.9392	10.5058	39.4414	64.4069	66.3944	39.257	0.013385	-1.24224	UN
TMEM251	88.1372	118.513	52.7054	32.1158	27.4131	39.4538	0.0134079	1.38968	UN
GPM6A	1280.87	389.958	2432.85	4898.78	4443.32	2091.41	0.0134426	-1.47828	UN
ATPAF2	256.884	292.054	232.708	533.453	388.326	299.728	0.0134774	-0.644075	UN
ST8SIA1	10.8272	10.8109	17.7483	29.0495	31.6973	21.582	0.0135076	-1.0637	UN
ENSTGUG00000007251	9.8888	3.05982	14.2844	24.8031	17.5002	28.3684	0.0135412	-1.37578	UN
AURKA	147.349	141.232	58.2501	34.0224	36.375	52.7451	0.0136004	1.4939	UN
HVCN1	123.16	58.3432	24.1195	3.78521	4.76144	29.6277	0.0136109	2.42932	Dif
ENSTGUG00000009917	37.8285	31.2448	40.9063	54.6888	64.5824	57.7072	0.0136424	-0.686337	UN
GPR3	1.3067	1.38584	1.42211	4.14647	4.96053	10.1468	0.0136734	-2.22631	Dif
INTS12	28.8641	61.8424	40.6762	12.9527	18.4924	11.5262	0.013727	1.61233	UN
RPS6KA1	68.4827	43.3662	26.2374	4.1679	5.007	22.5021	0.0137326	2.12406	Dif
XPO5	58.1401	158.179	139.095	44.6867	38.8011	37.6037	0.0137475	1.5534	UN
SNORD12	72.4574	163.828	31.5155	25.604	15.0828	30.3141	0.0137617	1.91525	UN
EPN3	9.27856	2.72711	22.5233	38.111	26.9422	38.357	0.0137647	-1.5825	UN
ATP6V0D1	401.854	242.649	322.762	465.012	543.164	463.529	0.013779	-0.605505	UN
AEN	81.8711	55.0289	12.4386	6.43088	2.14701	19.1175	0.0138127	2.43087	Dif
CD74	2574.19	4402.96	4061.99	191.311	223.981	1930.95	0.0138297	2.2342	Dif
LCP1	422.069	318.592	239.035	19.9653	16.7816	170.685	0.0138461	2.23969	Dif
TNIP1	1318.16	824.128	1151.89	1557.7	1651.3	1635.67	0.0138486	-0.55648	UN
SPTBN1	528.698	973.412	3208.91	4680.15	3857.97	4107.51	0.0138924	-1.42453	UN
LRIF1	29.2223	46.1392	19.5011	8.43943	11.4534	10.2393	0.0139125	1.65454	UN
ENSTGUG00000005073	15.7862	1.58224	22.9414	45.5623	37.4904	39.716	0.0139169	-1.60674	UN
SCUBE1	38.0923	37.5834	10.9668	56.5291	73.03	50.5033	0.0139267	-1.05535	UN
VPS13A	69.6877	45.7795	85.7754	151.042	126.76	89.1408	0.0139328	-0.866621	UN
CNTNAP2	12.9457	4.8108	66.4601	131.521	117.349	63.4508	0.0139467	-1.89085	UN
MYO7B	64.7224	52.2718	23.1962	5.58717	12.277	20.6626	0.0139692	1.86345	UN
PSMA4	20.2394	16.0613	36.8288	48.2531	60.4926	40.9945	0.0139747	-1.03394	UN
SLC6A1	29.1577	18.1937	83.9618	110.794	132.733	88.9639	0.0139967	-1.3403	UN
DMAP1	353.248	653.523	1765.95	2714.46	1872.9	2272.57	0.0140163	-1.30689	UN
ENSTGUG00000014548	18.4355	11.0398	30.6515	36.7693	48.2961	42.1544	0.0140174	-1.08124	UN
GABARAPL1	27.8981	50.7537	60.2006	65.2267	91.5407	93.2328	0.0140725	-0.848377	UN
KCNG1	48.1671	17.2354	51.4492	133.77	75.4883	59.1581	0.014087	-1.19979	UN
SLA	15.2382	22.7874	15.1187	1.3343	0.671743	7.86652	0.0141205	2.42842	Dif
MOSPD2	310.815	189.675	180.269	42.1474	115.88	74.8399	0.0141306	1.54764	UN
ST7L	520.133	589.571	240.215	126.872	214.728	145.363	0.0141318	1.47099	UN
FHOD1	194.663	96.1201	60.2149	26.7471	25.1606	56.0777	0.0142452	1.70063	UN
ENSTGUG00000015948	5.56386	3.72387	75.8936	3.62397	0.31051	3.96301	0.014279	3.43107	Dif
ARNT2	31.6902	17.3471	73.6607	139.067	95.853	71.511	0.0142845	-1.32045	UN
ENSTGUG00000012153	30.9113	9.31607	97.4809	167.082	147.957	118.128	0.0143029	-1.65331	UN
MYO9B	259.266	235.37	165.272	25.1319	45.6089	129.239	0.0143058	1.72241	UN
ENSTGUG00000016501	28.3663	10.8889	16.3716	0	1.66323	6.95384	0.0143157	2.69051	Dif
ENSTGUG00000008801	13.4852	33.7378	7.10338	4.70142	1.77229	0	0.0143207	3.06899	Dif
DNAJC12	43.8132	45.6047	73.2556	102.255	105.315	75.588	0.0143236	-0.799628	UN
TMPPE	38.523	36.1285	21.2934	8.03184	11.7184	10.8999	0.0143649	1.64631	UN
C1orf21	27.0362	23.6831	37.7111	56.636	46.6365	49.7475	0.0143712	-0.791106	UN
KCNH1	0.747152	5.18742	11.8663	23.0631	22.8793	14.3434	0.0144395	-1.75987	UN
ATP6AP1L	0.105927	1.98248	1.89265	9.2772	3.79911	8.50467	0.0144881	-2.43854	Dif
PACSIN2	30.6252	27.7969	53.6855	64.8268	83.0222	60.8611	0.0144941	-0.896616	UN
CXXC5	42.6893	30.3609	80.3248	90.4804	119.074	95.027	0.014497	-0.989764	UN
ENSTGUG00000011856	42.3604	3.62964	32.7432	87.0883	99.7939	52.1538	0.0145215	-1.60218	UN
MYH9	27.5913	17.9614	11.3037	1.77214	3.98995	7.07602	0.0145275	2.14689	Dif
SNORD65	17.8066	68.4011	17.4732	6.17095	4.77547	12.2854	0.0145367	2.15798	Dif
PTAFR	132.252	48.3201	26.7989	0.298604	4.13722	24.0161	0.0145646	2.86562	Dif
GLUR6	21.6728	9.1229	19.6897	21.234	54.331	42.6371	0.0145975	-1.22732	UN
ENSTGUG00000008033	82.9542	171.251	46.6104	20.9508	35.5042	34.5026	0.0146144	1.72561	UN
SLC15A4	196.511	140.383	83.5053	64.5254	42.9872	46.5484	0.0146245	1.44826	UN
GPHN	98.4367	107.716	127.923	205.436	183.759	134.613	0.0146423	-0.648863	UN
OSBPL11	75.7699	10.8975	17.5642	9.73503	2.48954	5.51642	0.0146468	2.55463	Dif
FAM188A	485.983	162.686	384.365	949.053	702.752	483.174	0.0146767	-1.04733	UN
DESI2	40.9545	38.5281	28.116	12.7127	12.9149	13.2129	0.0147019	1.47003	UN
ADCY2	13.2926	2.92894	38.4623	63.6409	59.7584	49.9311	0.0147328	-1.66434	UN
SEC63	447.649	496.076	262.216	137.916	173.802	208.539	0.0147368	1.21286	UN
ENSTGUG00000012736	13.0813	19.8768	9.23916	29.4612	45.2133	18.7968	0.0147474	-1.14738	UN
BICD2	71.6405	68.2311	47.9878	25.795	25.3823	26.0754	0.0147734	1.282	UN
HDAC10	12.3863	26.2028	7.25569	3.97514	2.35781	1.91023	0.0148144	2.47548	Dif
RCSD1	14.0784	11.1226	13.4588	0.608875	0.981862	4.56578	0.0148219	2.65065	Dif
ENSTGUG00000012458	50.7201	48.0114	39.0753	18.432	20.1115	14.1023	0.0149074	1.38826	UN
ENSTGUG00000010765	18.2748	15.6963	22.6842	39.2749	38.8079	27.802	0.0149118	-0.902213	UN
ARHGAP17	163.305	122.343	83.1814	29.4076	37.8447	68.6932	0.0149686	1.43993	UN
ABCC8	37.381	194.71	261.33	411.132	451.777	394.574	0.015008	-1.34965	UN
COL9A1	4.36642	3.89916	4.2624	8.40645	8.29548	22.0106	0.0150399	-1.62765	UN
ELAVL1	15.8007	18.8056	16.6263	12.1198	124.86	32.1408	0.0150497	-1.72292	UN
CPEB3	21.9223	16.9786	35.0715	54.6756	43.9798	42.1264	0.0150805	-0.928402	UN
HEATR3	30.7994	45.3492	23.3516	6.79968	8.21231	16.0542	0.0152971	1.67935	UN
CCDC37	43.4916	88.5107	43.2629	20.2999	18.4415	24.1867	0.01531	1.47776	UN
tgu-mir-1803	2.42981	0.0888534	5.26141	9.76383	10.4602	10.4365	0.0153476	-1.97853	UN
VAT1	78.4782	55.5175	52.5543	19.6793	21.414	33.0296	0.0153693	1.33157	UN
SLC38A3	63.9661	2.59961	50.3776	150.324	171.664	88.2311	0.0153965	-1.81059	UN
MDH2	110.072	132.584	135.08	175.73	149.634	206.011	0.015422	-0.492352	UN
ENSTGUG00000016744	10.5891	20.2194	6.14875	1.89046	3.3265	0	0.015429	2.82458	Dif
C6ORF154	55.6034	21.6833	126.051	186.19	174.705	149.622	0.0154707	-1.32808	UN
SREBF1	99.9902	55.8863	71.5965	22.1789	25.2762	39.8269	0.0154844	1.38194	UN
ENSTGUG00000004139	5.80726	4.03146	13.4306	20.4887	22.9739	15.7499	0.0155082	-1.34747	UN
DAPK3	181.635	113.084	162.516	242.393	180.263	310.243	0.015509	-0.680679	UN
RSL1D1	37.3372	52.6484	26.4191	10.3025	9.40535	19.379	0.0155182	1.57439	UN
DPYSL5	0.691743	0	1.23909	3.18496	4.1496	11.0389	0.0155527	-3.25033	Dif
SOGA1	26.8534	30.4748	3.76847	0	0	5.9174	0.0155554	3.36806	Dif
IL2RG	48.8071	56.2726	32.5485	1.62182	0.984406	22.0821	0.0155643	2.47888	Dif
ARHGEF9	137.684	34.8565	316.445	578.503	410.692	415.922	0.0156166	-1.52283	UN
TNC	11.0136	18.7567	0.488267	0	0	1.24327	0.0156173	4.60514	Dif
WBP1L	21.2712	37.8731	16.8548	6.94513	6.36639	8.74078	0.0156427	1.78505	UN
EPB41L3	114.303	110.441	245.243	229.718	295.358	354.652	0.01567	-0.904436	UN
STXBP5L	74.1261	22.2791	335.36	429.83	918.264	302.267	0.0157044	-1.93446	UN
NRN	7.3449	0.886079	1.47368	27.8317	5.09589	9.86475	0.0157144	-2.1406	Dif
ENSTGUG00000013134	8.65868	8.94254	10.3089	15.6844	11.675	46.3092	0.0157618	-1.40026	UN
BTG1	497.637	576.561	305.379	109.548	125.398	282.111	0.0157885	1.41583	UN
ENSTGUG00000007350	3.29019	23.062	3.8014	7.27886	87.6005	35.4914	0.0158036	-2.11222	Dif
SLC39A8	9.40943	39.8825	3.98258	1.10092	2.66207	3.21966	0.0158178	2.9316	Dif
PIK3AP1	5.89848	12.1653	1.50346	0	0.142733	0.590057	0.0158264	4.7389	Dif
ENSTGUG00000009432	0.210292	1.16236	4.15733	13.7559	5.24327	7.8902	0.0158422	-2.28169	Dif
NMDAR1	68.5809	10.5069	207.306	381.867	356.39	271.528	0.0159136	-1.81797	UN
DNM1	838.839	35.0379	587.014	2752.06	1637.8	1086.1	0.0159261	-1.90626	UN
PDE1A	20.64	5.22414	73.6838	135.519	113.513	88.5721	0.0160442	-1.76187	UN
B5FY00_TAEGU,B5FY01_TAEGU	11.1383	10.0331	15.2693	21.0047	18.1935	37.6882	0.0161505	-1.07718	UN
MYO9A	75.2981	19.204	56.4819	12.6701	13.0897	16.6727	0.0161727	1.83116	UN
BAG3	279.041	382.331	43.9759	40.9243	19.0127	93.2365	0.0161768	2.20317	Dif
ENSTGUG00000014460	5.46431	6.2314	30.281	39.3525	36.6945	46.4838	0.0161864	-1.54548	UN
SIPA1L1	55.65	44.5665	99.5284	157.171	128.9	96.2177	0.01619	-0.936504	UN
PLCG2	27.5261	51.8405	23.0859	12.81	3.81881	11.5617	0.0162027	1.86167	UN
FAT4	12.1713	22.6962	26.8313	42.3617	31.2883	45.5845	0.0162094	-0.950489	UN
ENSTGUG00000004441	2.92714	4.95881	11.9259	14.8815	21.3062	17.8796	0.0162136	-1.44839	UN
RPS6	763.9	901.432	419.876	196.744	186.208	411.852	0.0162249	1.39152	UN
SUSD4	6.29994	1.66857	11.6513	38.3481	15.9571	11.6614	0.0162485	-1.74942	UN
ASB7	27.1075	23.3783	10.5747	5.7844	6.07125	2.6593	0.0162511	2.0727	Dif
RHOB	47.6619	33.8867	71.9541	87.2374	72.7594	119.498	0.0162575	-0.864557	UN
GFRA3	2.32238	9.01979	8.02746	0	1.21046	0	0.0162766	4.00017	Dif
OLFML2A	21.3856	8.44213	10.6279	2.17121	4.13572	1.31666	0.0162868	2.4078	Dif
ICK	27.1466	46.7863	18.2007	6.82515	10.6898	9.27311	0.0162903	1.78214	UN
ATP6V0E1	173.24	237.497	107.552	63.6382	72.4186	78.3534	0.0163563	1.27338	UN
PRSS12	9.90357	3.27865	6.59758	13.7538	24.5092	14.4144	0.016404	-1.41316	UN
PAPSS2	18.7834	28.2486	5.68527	2.25085	1.84641	6.4587	0.0164116	2.32022	Dif
LGALS1	1556.69	2192.69	167.746	18.0747	84.8862	465.642	0.0164127	2.7843	Dif
CENPT	221.476	385.344	445.768	29.3838	25.0865	196.207	0.0164417	2.07004	Dif
DOPEY2	21.0608	25.8165	27.5843	39.5762	48.6122	37.5693	0.016494	-0.756077	UN
CAMK1D	6.52472	7.16514	11.2005	14.4797	21.7964	20.3147	0.0165191	-1.18498	UN
DOCK2	11.3549	7.57383	5.3493	0	0	2.4303	0.0165304	3.32045	Dif
MCUR1	70.8415	89.4961	54.4596	23.138	29.691	34.6391	0.0165379	1.29615	UN
METAP1D	9.40005	11.1386	9.68049	21.4666	15.868	24.356	0.0165572	-1.02959	UN
TIFA	16.7189	34.1542	4.43711	1.97011	1.78091	5.29443	0.0165977	2.61228	Dif
ENSTGUG00000010095	73.302	69.1569	272.17	402.302	620.281	158.981	0.0166085	-1.51081	UN
GABRD	36.1598	16.1774	27.0022	65.4399	66.4596	31.7577	0.0166102	-1.04457	UN
ARHGEF11	5.31359	0.958844	74.1854	2.49455	0	3.52858	0.0166109	3.73965	Dif
ENSTGUG00000005790	81.2225	118.781	88.9273	32.4981	50.8291	32.7156	0.0166132	1.31607	UN
MAP1B	40.2534	13.5952	144.769	229.409	232.813	158.091	0.0166381	-1.643	UN
NALCN	24.3079	4.83277	23.1358	54.3633	42.6585	32.2873	0.0166561	-1.30659	UN
ANK2	63.8274	67.2926	118.651	179.612	164.145	108.836	0.0166693	-0.857612	UN
ASTN1	28.0996	6.97081	50.5925	74.9525	91.8235	62.3561	0.0166718	-1.41944	UN
AAK1	13.0371	6.81031	40.673	64.2068	45.6539	54.0884	0.0166794	-1.43775	UN
ENSTGUG00000015702	102.289	50.1924	154.614	181.853	191.706	225.229	0.0167013	-0.963358	UN
ENSTGUG00000010983	10.5777	3.85374	14.6321	31.4635	19.6974	22.107	0.0167869	-1.33397	UN
MPPED1	35.3906	25.3909	156.837	219.352	213.9	179.029	0.0168309	-1.49239	UN
ACTR10	87.0551	66.0275	121.471	169.277	156.425	130.393	0.016855	-0.732247	UN
GPR6	0.117738	0	0.209832	3.8538	1.09321	4.51801	0.0168728	-4.85273	Dif
CCDC124	146.415	103.867	136.49	194.592	311.258	154.26	0.0169729	-0.771224	UN
ENSTGUG00000007225	24.7326	8.71697	17.7427	2.2459	1.9617	7.2159	0.0171049	2.16392	Dif
ENSTGUG00000017007	115.197	62.1563	31.2762	5.31681	9.87106	33.9628	0.0171063	2.08566	Dif
DRAM2	48.6937	70.6115	31.6599	11.6731	10.5532	26.7334	0.0171818	1.62455	UN
ENSTGUG00000009918	36.6173	34.8379	26.3012	8.87814	12.0446	14.4836	0.0171879	1.46518	UN
PPDPF	27.4058	33.6805	40.5994	12.0202	13.6823	8.37899	0.0172305	1.57706	UN
TNFAIP8L3	22.8413	10.2677	21.5211	78.6666	41.6436	19.3715	0.0172307	-1.35438	UN
ENSTGUG00000010102	11.0279	7.66065	20.4511	30.6068	31.5964	21.6372	0.0172545	-1.09901	UN
RNFT1	33.1789	39.1565	15.1358	7.63889	7.29212	10.6587	0.0173157	1.77324	UN
USP44	32.7146	43.3527	15.2055	9.07241	4.03789	11.9269	0.0173285	1.86611	UN
LHFPL4	15.7925	4.10983	13.7448	30.7024	23.6057	25.4047	0.0173676	-1.24433	UN
IL17RC	41.9272	14.9829	13.6074	2.42817	2.6266	10.1021	0.0174178	2.21801	Dif
ENSTGUG00000018446	5.92813	22.7807	29.335	4.51999	3.14748	3.93581	0.017446	2.32261	Dif
D1AR	3.28877	1.95058	13.5949	29.1412	17.957	16.2507	0.0174469	-1.74996	UN
NECAP1	192.08	180.43	218.167	343.524	285.144	237.787	0.0174828	-0.552756	UN
LHX9	10.9492	6.24351	12.6903	44.988	14.216	18.6376	0.0175178	-1.38122	UN
B4GALT7	325.34	176.804	486.637	395.041	849.879	756.695	0.0175432	-1.01744	UN
TMX3	123.595	163.95	89.5052	56.172	56.5951	38.9553	0.0175768	1.31332	UN
LRPPRC	67.7174	71.1287	94.2752	113.822	104.247	128.113	0.0176239	-0.57045	UN
ARL8A	31.2403	14.7837	27.2386	47.153	52.0311	36.6314	0.0176788	-0.890499	UN
NOL10	57.8456	77.0125	35.6067	23.4802	19.5439	20.529	0.0177193	1.42344	UN
USP4	107.345	139.438	70.3411	38.7692	42.2553	50.7041	0.017853	1.26748	UN
ENSTGUG00000001385	111.082	78.883	132.282	182.371	157.644	159.911	0.0178656	-0.633548	UN
TCIRG1	140.9	77.8009	44.9015	7.42264	13.2343	46.056	0.01787	1.98232	UN
ENSTGUG00000015431	0	0	0	0	180.831	93.9864	0.0178877	-10	Dif
ENSTGUG00000011338,ENSTGUG00000011342	10.512	11.443	39.0834	43.6564	44.8779	57.6534	0.0179546	-1.26003	UN
ENSTGUG00000015345	19.0584	36.2354	8.46113	2.67823	6.89391	3.23032	0.0179923	2.31612	Dif
CLCN4	6.69026	5.86898	23.1617	34.3791	34.0319	24.2378	0.017998	-1.375	UN
KLF3	45.0733	44.3471	29.0071	12.3003	10.5555	19.5689	0.0180288	1.48103	UN
MTSS1L	3.05961	4.67047	4.1857	6.82999	18.5924	10.4444	0.0180663	-1.58978	UN
NFATC3	34.5662	44.3351	26.2212	12.7039	11.6361	12.5938	0.0181179	1.50906	UN
SLC2A13	10.1918	5.3293	10.2386	23.7108	17.8136	14.9536	0.0181353	-1.13257	UN
N4BP3	16.2482	10.1003	11.4442	22.8104	22.6014	25.1554	0.0181495	-0.90089	UN
DUSP26	32.0629	22.4162	36.1697	68.2498	44.1538	46.5332	0.0181578	-0.810093	UN
ENSTGUG00000008044	86.3946	121.108	48.0444	31.1801	32.3553	33.1701	0.0181857	1.40192	UN
DBNDD1	25.6579	8.30351	17.1631	35.249	38.4913	32.68	0.0182032	-1.05769	UN
GPR123	1.98562	1.56772	4.70138	10.4255	12.9966	6.67307	0.0182245	-1.86624	UN
PVALB-2	63.359	50.2361	2197.6	3390.88	5090.62	4866.79	0.0182874	-2.52994	Dif
ENSTGUG00000005479	3.94417	10.8977	6.41569	16.5575	16.27	15.9487	0.0182883	-1.1982	UN
PINK1	113.137	97.8114	320.878	406.41	493.82	281.095	0.0182886	-1.15138	UN
TAB1	91.0831	72.9325	104.122	151.629	122.497	128.413	0.0183422	-0.586155	UN
ANO3	2.17812	4.03168	6.89383	16.6523	15.5681	7.2741	0.0183467	-1.59169	UN
VMP1	139.319	146.204	98.5987	25.0469	46.3617	75.441	0.0183507	1.38722	UN
PLA2G3	23.3842	16.8874	51.4365	68.8145	55.8461	62.7046	0.0183588	-1.03073	UN
ARX	42.779	97.5932	76.6213	130.211	109.639	119.905	0.0184129	-0.729364	UN
MAP2K4	28.6353	40.5443	34.1314	58.6711	49.2674	53.9879	0.0184158	-0.648344	UN
PFKP	111.186	82.8551	145.477	243.033	179.819	148.409	0.0184349	-0.750662	UN
TACC1	122.261	81.2145	175.183	175.737	263.039	218.508	0.0184629	-0.79562	UN
ABCC1	20.2177	28.5482	7.23326	3.6855	1.75599	5.69844	0.0185428	2.32967	Dif
CCDC134	59.7379	76.2913	54.9343	30.1968	21.9939	29.4214	0.0187357	1.22644	UN
ENSTGUG00000008188	0	0.408659	0.897076	4.63876	3.1827	4.27559	0.0187563	-3.21172	Dif
DNAL1	10.9687	9.40239	17.7137	28.9036	30.4637	20.3163	0.018809	-1.06507	UN
GLTP	29.4842	33.0307	20.8833	12.2569	6.22619	8.53958	0.0188611	1.62585	UN
DOK5	26.3275	6.07986	24.0314	86.7017	35.0229	29.424	0.0188907	-1.42121	UN
HAGH	113.833	94.346	181.01	256.168	147.542	284.271	0.0189823	-0.821897	UN
NMRK1	34.8694	37.6524	33.1283	9.28778	15.7456	14.3544	0.0190231	1.42348	UN
SOX18	56.0049	50.9321	35.9258	12.5048	6.60427	26.954	0.0190269	1.63295	UN
ACP2	147.031	106.326	59.4803	28.7568	41.2754	46.7476	0.0190472	1.42162	UN
ENSTGUG00000015447	44.9064	42.6428	28.8267	59.6628	48.7925	74.7933	0.0190555	-0.65501	UN
PDIA5	17.3252	19.1715	7.50333	0.604888	4.56068	2.81658	0.0190771	2.46266	Dif
VAT1L	62.4961	34.5251	96.4842	298.626	122.693	64.9262	0.0191132	-1.32931	UN
PHKB	83.2729	127.797	132.246	154.943	233.135	157.55	0.019207	-0.668383	UN
WDR12	332.809	452.7	295.675	142.422	116.757	225.592	0.0192573	1.15724	UN
ADAM10	117.609	103.49	58.349	30.7764	44.5044	30.9519	0.0192786	1.39535	UN
FAM107B	45.3785	21.2661	41.9238	6.03062	5.79878	19.0809	0.0192834	1.81244	UN
ENSTGUG00000009336	108.386	39.2137	124.2	164.193	247.485	145.666	0.0193436	-1.03602	UN
P4HTM	74.7152	30.1145	152.315	264.064	148.693	197.295	0.0193453	-1.24635	UN
CSDC2	22.0655	4.33153	41.5721	70.0858	72.0884	51.2838	0.0193799	-1.50907	UN
MIF	86.7231	205.822	203.314	295.29	187.51	479.02	0.0194039	-0.955838	UN
SPTSSB	24.6042	3.16592	39.4917	48.4547	76.6742	74.3106	0.0194562	-1.56809	UN
SMIM11	135.391	194.268	9.19401	792.232	64.302	545.908	0.0194933	-2.04921	Dif
ENSTGUG00000005466	35.3272	15.6849	71.7213	97.8167	113.037	71.7971	0.0194939	-1.20349	UN
SNX7	96.6175	51.6855	33.7036	15.9794	16.935	28.1059	0.0194971	1.57663	UN
PAQR3	190.22	216.822	111.614	67.9672	76.1581	83.2609	0.0195185	1.18963	UN
ENSTGUG00000002210	52.3104	39.1359	37.7143	20.7022	10.2714	15.8285	0.0195609	1.46452	UN
CCDC126	64.0299	59.5255	100.657	141.964	132.035	100.367	0.0195657	-0.739583	UN
ENSTGUG00000015160	48.1927	72.4099	24.9572	7.56124	15.2694	22.2912	0.0195773	1.68972	UN
LEPROT	115.164	87.8965	64.0801	24.2333	43.6109	37.0487	0.0196479	1.34868	UN
CERS1	1.01908	0.248255	2.52446	5.22577	9.41706	6.92501	0.0196489	-2.50793	Dif
LITAF	116.047	91.6413	56.6977	10.2339	6.54881	51.4466	0.0196601	1.95418	UN
USP2	21.2121	33.0342	23.1724	60.1694	34.1424	40.7906	0.0196806	-0.8033	UN
B4GALT5	103.761	72.8081	100.394	117.548	153.53	140.204	0.0197606	-0.570432	UN
PLCD3	12.3272	12.9257	34.2288	2.99418	1.36778	8.13866	0.0197639	2.25045	Dif
ENSTGUG00000003729	23.277	11.3772	62.0153	86.3152	92.3482	63.4634	0.0198454	-1.32463	UN
PARVB	127.337	58.8361	18.0066	16.7329	19.0804	16.0093	0.0199136	1.97819	UN
SLC25A39	165.109	110.183	66.4356	50.7486	39.0025	36.9649	0.0199381	1.43125	UN
SH3BP1	51.1209	30.5534	59.3988	66.3945	79.9285	90.3628	0.0199859	-0.74653	UN
ENSTGUG00000011970	298.016	185.64	173.076	115.892	73.0026	82.946	0.0199925	1.27254	UN
AP2M1	674.686	295.09	700.662	1025.69	1138.69	814.555	0.0200157	-0.834569	UN
ENSTGUG00000014541	8.14782	4.30665	15.225	18.0026	27.5366	19.7781	0.0200532	-1.23865	UN
ENSTGUG00000002229	122.544	146.003	213.033	219.474	274.643	251.977	0.02011	-0.631582	UN
ADCY8	6.44595	5.64252	13.1916	21.1763	20.0712	16.2874	0.0201736	-1.18644	UN
LMO3	47.54	11.5348	133.019	177.768	208.577	174.746	0.0201797	-1.54642	UN
FBXO21	7.60636	7.45197	12.6154	20.3135	27.1844	15.1309	0.0202123	-1.17831	UN
ADK	95.4317	89.8088	147.995	206.954	193.415	143.403	0.0202203	-0.70646	UN
INSR	92.8094	181.23	49.7935	40.7763	33.6896	32.2217	0.0202291	1.60186	UN
LRR1	64.5396	50.3789	36.7158	14.2965	17.5642	26.4399	0.0202357	1.37901	UN
COMMD4	56.6812	37.4537	38.9951	68.4476	56.1857	86.7579	0.0202395	-0.66708	UN
HAPLN4	4.33543	6.06109	64.849	46.4233	110.928	164.299	0.020243	-2.09582	Dif
ENSTGUG00000000231	25.9716	33.3316	56.4135	66.193	50.8435	98.0308	0.0202823	-0.894191	UN
HS3ST1	7.54423	6.02778	16.0376	17.9055	28.1489	21.8797	0.0203102	-1.19807	UN
ENSTGUG00000003212	6.90807	0.119486	5.54914	6.83465	14.2566	35.1439	0.0203162	-2.16072	Dif
NBN	52.33	113.505	42.9171	19.8803	23.4569	29.7175	0.0203697	1.51474	UN
ENSTGUG00000013210	22.5404	21.1812	129.819	180.599	133.476	184.389	0.0204272	-1.52222	UN
GDI2	410.9	277.997	395.025	513.413	494.13	521.705	0.0204824	-0.496561	UN
ENSTGUG00000005564	76.2503	41.9724	11.3729	9.38974	10.3167	12.6956	0.0205457	1.99986	UN
ENSTGUG00000004887	24.9404	33.4186	11.5739	6.12089	7.41282	7.38528	0.0206096	1.74116	UN
UBE2E3	28.8334	34.2748	56.9365	81.3928	58.6842	68.6096	0.0206144	-0.797766	UN
ENSTGUG00000011857	10.1525	3.27836	23.4153	38.8179	38.4999	22.6404	0.0206988	-1.43981	UN
RAB9B	7.9634	10.4111	21.9524	27.7952	28.8942	27.9482	0.020733	-1.06956	UN
FYB	118.753	145.898	42.2656	2.45844	4.80237	47.8053	0.0208009	2.47861	Dif
MARVELD1	566.521	313.991	38.177	36.735	28.8379	122.13	0.0208598	2.29112	Dif
SHISA4	9.14161	5.41402	8.41204	20.9688	12.1108	16.7011	0.0209561	-1.11598	UN
TTF1	24.8686	22.3334	26.8776	6.55542	6.72749	10.8832	0.0210147	1.61609	UN
DIAPH2	77.5336	62.6583	42.5042	24.5888	23.3515	26.8596	0.0210385	1.28834	UN
ENSTGUG00000013514	43.8019	18.3804	20.757	2.8884	3.34621	14.4908	0.0210825	2.00066	Dif
PRICKLE2	6.91018	2.17599	12.8149	31.0959	26.2596	9.79999	0.0211209	-1.6165	UN
SH3BGRL2	33.2634	16.9069	62.2447	74.8721	97.9788	64.5599	0.0211589	-1.07855	UN
DUSP19	3.89827	10.3056	13.954	21.9768	19.2916	21.7962	0.0212226	-1.16329	UN
ENSTGUG00000017268,ENSTGUG00000017269	11.5797	10.309	20.7913	33.7973	35.643	20.4835	0.0212486	-1.07514	UN
MTURN	10.4197	7.84427	26.0157	34.4546	28.9098	34.8219	0.0213426	-1.14888	UN
IDH3B	2470.65	1513.78	8645.35	8170.38	10258.8	13713.4	0.0213751	-1.34766	UN
RASSF3	9.16132	17.7632	14.844	3.98515	3.22875	3.19262	0.0214883	2.00493	Dif
LSAMP	67.3977	28.6176	138.126	219.807	181.739	132.596	0.0214883	-1.18984	UN
CYHR1	40.9347	49.9919	21.766	15.0622	10.6172	12.6876	0.0215059	1.55445	UN
NXPH1	4.46289	4.85721	10.6548	19.7868	20.4497	11.4098	0.0215069	-1.37048	UN
ADORA1	4.53472	5.41479	53.9744	68.8694	73.4154	87.8764	0.0215081	-1.84822	UN
MBOAT1	33.834	31.0148	9.01647	4.65596	2.57465	9.68833	0.021593	2.12626	Dif
GDA	58.4787	62.0843	39.5902	22.9644	8.18405	24.5443	0.0216138	1.52389	UN
ENSTGUG00000000915	6.74771	0.381523	19.2379	38.8063	28.2647	32.8513	0.0216543	-1.92207	UN
UBE2Q2	440.519	339.098	233.855	119.105	171.686	154.844	0.0217545	1.18537	UN
DRD5	10.1408	1.94548	6.17097	8.59792	29.9826	14.9434	0.0217765	-1.55171	UN
SLC4A1	10.4265	3.72126	10.9683	0.762427	0	1.599	0.0217829	3.41088	Dif
ACSS1	28.5947	33.3809	16.8123	3.6976	1.67396	13.5206	0.0218675	2.06019	Dif
GALNT13	9.13984	5.84973	8.85159	9.87339	20.7677	23.9499	0.0218704	-1.19521	UN
RCAN2	30.7349	16.5372	107.736	116.264	168.921	123.117	0.0218904	-1.39729	UN
CYR61	42.3994	43.8677	56.5726	19.9688	20.9598	12.425	0.0219047	1.42074	UN
SAP30	55.0876	77.2481	26.8755	11.7525	13.3022	27.222	0.0219135	1.6067	UN
EPHX4	8.49451	3.54633	26.0954	49.4722	29.1861	28.0852	0.0219723	-1.48491	UN
GBAS	115.485	81.9968	105.247	121.201	178.319	149.761	0.021977	-0.569592	UN
RPL13	398.432	605.489	208.149	101.931	104.103	228.687	0.0220153	1.47931	UN
CUEDC1	75.4103	286.816	61.1985	44.0707	33.9623	42.5608	0.0220355	1.81195	UN
MDFIC	29.1541	31.7127	28.9241	7.68863	11.7717	13.1061	0.0220492	1.46318	UN
RPS20	147.033	299.923	91.0139	21.9173	32.1004	100.148	0.0220938	1.80304	UN
RAP2C	60.7312	61.6504	41.5805	16.035	27.1815	22.9674	0.0221291	1.30881	UN
ENSTGUG00000009083	37.7648	51.2524	29.4337	15.3138	14.3002	15.7352	0.0221313	1.38514	UN
DPP10	487.055	122.485	601.138	710.706	1094.6	904.822	0.0221349	-1.16255	UN
SYT9	1.37511	2.52204	1.98577	13.1668	4.12748	7.29733	0.0221383	-2.06356	Dif
GABPA	29.0968	37.0024	25.5811	11.413	11.4538	12.3965	0.0221556	1.37844	UN
LHX2	9.95206	19.0768	32.0775	45.5168	50.7369	30.6831	0.0222072	-1.05471	UN
FBLN1	6.73053	4.49138	29.2684	2.484	1.95011	1.58352	0.0222491	2.75031	Dif
PARD3B	44.6457	35.1306	29.6231	14.9519	13.0021	13.7319	0.0222955	1.39197	UN
MINOS1	12.6847	7.54416	24.8451	32.5593	26.3259	39.3464	0.0223043	-1.12389	UN
GPX1	1317.9	1079.26	341.781	50.4428	18.7523	435.856	0.0223396	2.43912	Dif
BNIP2	61.3717	48.4319	62.9988	9.6812	22.0014	30.6668	0.0223895	1.47067	UN
ANO6	17.6966	30.7504	33.0949	8.22251	7.04086	12.3958	0.022481	1.55979	UN
ZFHX3	61.4915	71.5566	42.758	145.343	43.6799	160.178	0.0225328	-0.990073	UN
ENSTGUG00000012173	182.965	36.6269	258.103	422.081	278.688	495.457	0.0225335	-1.32433	UN
SORT1	13.7233	12.001	17.3924	21.8182	31.4734	26.0379	0.0225743	-0.879611	UN
DNM2	0.667592	0	23.0619	0	0	0	0.0226083	10	Dif
ARHGAP35	16.0657	10.0533	6.74319	25.706	22.7269	18.4231	0.0226215	-1.02463	UN
ENSTGUG00000000342	18.7292	15.5061	24.1601	4.72781	7.98679	4.17836	0.0227106	1.78943	UN
SACS	3.37936	6.99599	14.1319	22.367	42.0473	9.46595	0.0227512	-1.59198	UN
ENSTGUG00000002465	32.0281	43.1588	23.1745	12.8835	12.3209	8.79031	0.022793	1.53278	UN
TPRKB	5.29979	5.64813	5.47846	10.102	15.2217	12.8727	0.0228082	-1.21742	UN
CPLX3	24.7761	6.10122	20.2026	40.6996	37.5568	31.7474	0.02281	-1.10673	UN
ENSTGUG00000003783	6.4163	13.0158	0	0	0	0	0.0228535	10	Dif
DUSP1	53.5817	114.404	37.5668	20.1803	30.2352	15.0857	0.0229178	1.64991	UN
TUBB1	32.4113	34.5149	15.8659	6.47662	6.65345	12.9967	0.0229417	1.66396	UN
SLC6A15	16.6431	17.6536	25.2965	38.6219	43.5431	25.6549	0.0229711	-0.855404	UN
ENSTGUG00000004415,MCU	28.6187	28.7281	49.0369	50.076	74.819	59.3111	0.0230285	-0.792044	UN
YARS2	98.245	103.464	64.5027	35.2334	43.6665	36.6218	0.0230383	1.20441	UN
PDLIM1	49.3109	79.1116	17.7408	13.8631	13.6674	15.5245	0.0230739	1.76333	UN
TMEM150A	23.3763	11.1043	4.63925	0.362926	2.57461	2.8517	0.0230972	2.75646	Dif
IFRD1	290.41	498.822	128.953	112.127	103.049	108.961	0.0231501	1.50218	UN
ENSTGUG00000015692	194.138	197.575	97.3101	5.67226	11.2412	88.6977	0.0231921	2.21114	Dif
IMMP2L	18.1537	30.2791	22.9155	15.0185	44.3802	139.208	0.0232007	-1.47696	UN
ENSTGUG00000012210	0	0	0	3.10115	0	11.1733	0.0232424	-10	Dif
BBS10	43.9541	68.0066	23.5884	18.0556	12.5853	15.2091	0.0232474	1.56382	UN
ENSTGUG00000017337	4.06174	2.60555	3.62924	0.200259	0.406607	0	0.0232613	4.08464	Dif
GPSM2	40.3643	51.5348	28.8273	14.4578	17.914	13.2817	0.0233044	1.40295	UN
ENSTGUG00000000152	170522	178089	492325	88780.5	65471.2	137433	0.0233341	1.52759	UN
ENSTGUG00000009471	7.68811	6.88751	50.3583	51.4134	62.0046	82.3762	0.0233383	-1.59229	UN
PREP	147.298	152.947	128.693	197.449	188.841	177.48	0.0233415	-0.394338	UN
STAU2	96.6449	84.5459	130.587	165.707	189.425	130.671	0.0233896	-0.639855	UN
ENSTGUG00000015984	0.486841	0.796221	0.435045	6.5285	2.48627	2.78488	0.0233959	-2.77985	Dif
ENSTGUG00000004389,ENSTGUG00000004404	111.414	114.819	66.6467	5.60077	1.55115	51.0508	0.0234101	2.33115	Dif
CERS5	61.5283	46.9985	31.0962	13.3419	14.8199	23.8984	0.0234155	1.42328	UN
ELMOD1	11.2307	6.49993	106.534	173.117	193.345	106.509	0.0235296	-1.92834	UN
TOX	7.4971	9.00514	30.8134	37.2689	47.0295	31.651	0.0235334	-1.29311	UN
GDAP1	26.1154	4.72997	22.7702	72.2341	51.4892	20.5611	0.0236058	-1.42819	UN
ENSTGUG00000003982	110.36	127.388	105.176	42.7181	45.5094	71.0286	0.0236067	1.10654	UN
NT5DC3	12.4568	10.8695	69.372	89.0039	136.721	50.5126	0.0236358	-1.57529	UN
ENSTGUG00000001249	67.5004	8.19496	94.3091	236.979	172.9	92.2643	0.023817	-1.56253	UN
ENSTGUG00000017205	22.9047	17.0851	11.3278	4.42835	3.6446	5.64848	0.0238388	1.90302	UN
IRS2	18.2554	12.4081	24.2643	37.9578	34.0126	28.1783	0.0238767	-0.866535	UN
DTD1	54.1059	55.9776	42.0609	198.71	47.6034	74.2391	0.0238879	-1.07512	UN
MEIS2	138.305	108.34	257.983	523.964	277.936	209.99	0.0239803	-1.00376	UN
DENND6B	23.3656	30.42	54.4614	81.837	65.2516	51.7973	0.0239813	-0.877614	UN
EHBP1	395.806	244.199	167.032	104.03	61.2986	144.402	0.0239982	1.38162	UN
LMTK2	11.155	11.5176	14.4081	23.6265	23.3564	21.2431	0.0240244	-0.879653	UN
APBA1	38.084	14.8063	51.1517	80.4775	75.0696	55.2123	0.0240666	-1.01843	UN
GABRA4	6.95923	6.72027	18.8099	33.0925	24.0049	18.8415	0.0241461	-1.22487	UN
BTBD6	16.4793	17.9608	19.8456	26.628	29.3516	35.2596	0.024327	-0.749082	UN
TIMM17A	27.1714	35.2265	26.6549	44.2369	34.5275	65.708	0.0243762	-0.698062	UN
KIF21A	84.0085	100.777	148.259	178.129	196.72	147.588	0.0243945	-0.649542	UN
AIMP2	43.75	51.1287	39.5839	57.3714	60.3151	79.4854	0.0243947	-0.552249	UN
INPP5D	39.1106	44.9881	45.3086	14.4717	16.9314	21.9312	0.0244254	1.27878	UN
SLC22A5	136.648	96.9381	61.1006	45.7846	36.8866	32.0996	0.0244367	1.36043	UN
BAI3	14.4397	11.6528	49.6927	70.6032	61.6589	48.4531	0.0244504	-1.25373	UN
GUK1	21.4595	12.892	40.1428	49.0747	53.0589	45.3775	0.0244513	-0.985622	UN
PPP3R1	52.2017	22.503	81.9137	157.92	95.6449	79.3227	0.024499	-1.08778	UN
ATP2A1	0	0	2.46993	2.24443	4.90098	11.4651	0.0245019	-2.91358	Dif
NUBPL	49.2411	50.1323	30.9102	17.2242	8.60797	21.6192	0.0245239	1.45713	UN
ENSTGUG00000001907	25.0476	32.6785	17.2984	7.69935	7.73612	8.82148	0.0245732	1.62896	UN
STXBP6	28.6468	18.7069	53.1717	87.4245	61.5304	50.8183	0.0245757	-0.990803	UN
NEK6	92.3854	104.644	49.4069	26.6333	26.7991	43.5223	0.0245775	1.34583	UN
RTN4	365.772	377.822	507.633	632.62	583.542	537.325	0.0245897	-0.486883	UN
CDC14A	45.4881	70.9227	43.5039	24.8192	21.3162	16.2297	0.0246699	1.35849	UN
DGKE	9.13193	7.07779	11.6266	17.7449	21.8514	16.7256	0.0247205	-1.01673	UN
FAM217B	5.56343	3.93517	12.7879	18.4251	24.4001	13.8143	0.024786	-1.34564	UN
ENSTGUG00000006953	52.3882	59.9387	70.5362	90.3773	121.121	75.3152	0.0248488	-0.64935	UN
RBFOX1	12.405	6.45187	67.7627	77.0152	98.3861	94.2629	0.0248812	-1.6384	UN
ADCY7	50.0614	54.7962	31.1582	12.8076	10.0546	25.6979	0.024909	1.48593	UN
MPG	34.6079	33.4868	29.3001	8.11508	5.4691	19.1526	0.0249174	1.57293	UN
TP53BP1	880.371	719.455	1326.6	1504.93	1285.05	1684.18	0.0249273	-0.612477	UN
RGS4	30.9131	11.1354	312.062	471.772	618.447	354.264	0.0249619	-2.02828	Dif
ENSTGUG00000013422	16.7201	2.91981	4.99363	0.252748	0.127422	2.15463	0.0250005	3.28068	Dif
CITED4	38.6747	6.32482	24.7294	4.88759	4.26324	7.06722	0.0250073	2.10416	Dif
PLCD4	3.68933	0.0976561	26.9449	29.9329	34.395	87.8749	0.0250084	-2.30819	Dif
GALK1	25.7934	18.9154	25.4902	4.74402	7.40504	11.1579	0.02502	1.59069	UN
ANK1	10.368	5.3121	30.3451	30.379	38.4234	47.2341	0.0250605	-1.33408	UN
SNORA26	22.4244	45.8874	40.8147	12.9737	12.1683	13.6272	0.0251628	1.49302	UN
ST8SIA6	53.1852	23.7969	114.477	19.2297	11.3131	24.6479	0.025257	1.79454	UN
ENSTGUG00000012731	145.422	129.599	208.686	202.357	242.478	276.797	0.0252626	-0.57713	UN
PHPT1	91.7978	85.9631	138.147	155.286	138.91	180.844	0.0252875	-0.588545	UN
CLSTN1	197.692	98.7038	352.733	612.443	353.831	362.939	0.0253561	-1.034	UN
RABL6	52.4879	38.3694	59.6311	74.8354	81.6803	72.5768	0.0253854	-0.606278	UN
ITGA4	75.5503	110.698	38.9204	9.20717	8.5059	44.1455	0.0253911	1.86396	UN
CA2	36.7409	59.9778	109.276	105.294	166.065	119.795	0.0254229	-0.925129	UN
ASXL3	22.8728	8.06513	37.5611	42.0939	45.6838	66.4882	0.0254593	-1.17126	UN
ENSTGUG00000015598	8363.15	4470.7	14685	16164.5	19468.1	16162.2	0.0255511	-0.912387	UN
ENSTGUG00000004842	120.337	131.053	102.553	55.9372	51.3133	66.7625	0.0255918	1.02432	UN
PIGN	44.3006	41.97	52.2992	19.0723	13.4996	23.842	0.0255956	1.29649	UN
ENSTGUG00000016660	94.0106	33.0318	22.9219	11.6823	9.65592	21.3751	0.0256257	1.81186	UN
UBLCP1	92.7191	156.72	122.683	190.105	200.526	153.98	0.0256475	-0.54945	UN
ENSTGUG00000009099	176.787	234.895	77.2135	63.9259	57.5342	64.7422	0.0257078	1.39266	UN
ENSTGUG00000005574	53.2275	93.8865	88.0959	34.7597	28.4836	36.1697	0.0257668	1.24244	UN
KIF1B	27.1426	18.2828	34.865	59.6395	75.2823	27.0709	0.0257778	-1.01263	UN
CAST	37.9242	45.836	21.7818	3.81688	7.34635	19.8981	0.0257896	1.76462	UN
FAM131B	8.93944	1.56087	15.2233	31.7258	21.0496	17.3	0.025795	-1.44581	UN
ENSTGUG00000011234	33.3184	47.8519	42.9101	96.2598	66.4747	46.9704	0.0258419	-0.757085	UN
C10orf54	239.009	151.28	143.465	26.4264	9.54836	106.436	0.0258751	1.90612	UN
PIP5K1B	18.1528	11.7658	25.5736	38.6332	36.306	28.5654	0.0258772	-0.899338	UN
FLI1	40.4169	32.1298	25.6164	6.92907	6.80904	18.8307	0.0258982	1.59169	UN
GRAMD3	23.5631	47.1771	23.5018	13.6063	8.6574	8.03615	0.0259188	1.63706	UN
KRR1	56.1433	61.3879	43.032	17.7955	13.4024	31.6334	0.025954	1.35359	UN
UNC5A	175.762	3.34305	181.277	1285.5	43.3101	653.806	0.0259723	-2.45981	Dif
ENSTGUG00000015121	43.0706	17.7102	2.31879	0	0.371177	6.15323	0.0259858	3.27371	Dif
FCHO2	90.5259	100.76	61.488	35.0981	32.987	44.5185	0.0260708	1.16659	UN
ENSTGUG00000008905	24.9368	21.7505	39.0429	47.8172	52.5334	43.9241	0.0260785	-0.750943	UN
RBM18	72.3283	39.5356	35.6064	19.9021	15.8441	20.4319	0.0260907	1.39234	UN
PTPN6	154.307	173.454	80.9846	8.58677	7.55197	78.7718	0.0261313	2.10656	Dif
CNNM2	7.89069	7.68951	8.0766	12.9992	18.5422	16.9625	0.0262926	-1.03584	UN
EFNA5	0	0	0	3.1232	1.92099	2.75237	0.0263552	-10	Dif
ERMP1	63.9546	41.9749	29.3369	17.0274	11.035	21.1878	0.0263616	1.4576	UN
SERPINF1	7.804	1.6414	6.43207	0.296357	0.306564	1.22934	0.0265045	3.11528	Dif
ENSTGUG00000007430	24.5771	15.6743	27.6609	35.6133	38.3151	42.402	0.026613	-0.776483	UN
NDUFB3	14.5386	21.8733	19.5565	34.4605	26.7512	34.277	0.026663	-0.770718	UN
ENSTGUG00000013547	6.80791	6.85494	2.43332	1.47668	0.429226	0.0578139	0.0266727	3.03506	Dif
GPR162	19.9325	17.8052	18.7845	29.4731	26.9704	37.9087	0.026678	-0.739239	UN
GMPPA	51.0153	30.3637	18.8994	10.2137	8.5094	14.3527	0.026693	1.60016	UN
DARS	777.173	395.32	383.627	209.052	251.546	175.827	0.0267923	1.28989	UN
RPS19BP1	188.332	227.682	155.353	70.7497	26.6321	111.768	0.0268047	1.44988	UN
ENSTGUG00000006047	333.587	200.463	564.64	636.368	731.788	591.733	0.0268693	-0.834987	UN
COLEC10	4.5086	0	6.29607	7.82584	10.1469	22.9613	0.0269379	-1.92164	UN
IFFO1	36.345	26.0844	18.7135	42.6719	42.4516	44.7445	0.0270253	-0.678508	UN
FGF9	2.08865	0.268957	10.4448	13.36	17.3125	16.6962	0.0270328	-1.88752	UN
TMEM173	504.133	494.291	245.092	8.5911	11.0811	209.13	0.0270539	2.44225	Dif
SYBU	22.8056	12.9386	33.0591	52.2593	50.73	30.722	0.0270809	-0.958572	UN
RAP1GAP2	5.50032	3.40744	17.9909	22.1811	19.3205	29.8079	0.0271225	-1.40656	UN
CDC123	38.5473	38.6654	30.4445	44.5771	60.2826	56.357	0.0271479	-0.582556	UN
SNCA	12.7696	0.393385	4.61334	73.647	9.36948	9.26261	0.0271501	-2.37605	Dif
COX7A2	18.8092	22.4389	23.8549	27.2648	33.5576	48.3545	0.0271725	-0.745872	UN
IL1RAP	15.2529	21.3454	21.5833	1.60076	3.97849	10.3545	0.0271898	1.86848	UN
RIT2	41.6153	8.03796	51.3144	92.6219	88.3827	58.7495	0.0271928	-1.24766	UN
MADD	58.133	61.1982	107.69	115.35	163.985	104.84	0.0271966	-0.758935	UN
PNRC1	358.428	634.445	296.134	174.9	148.992	236.639	0.0272881	1.20139	UN
COL4A6,PSMD10	37.2239	41.9876	25.895	13.1054	15.6714	9.18301	0.0272931	1.46931	UN
ENSTGUG00000001454	15.2966	11.1469	13.5356	30.4669	19.9959	22.9428	0.027307	-0.876644	UN
PAFAH1B1	48.6708	47.2986	59.364	93.7585	77.3859	64.3782	0.0273677	-0.600497	UN
AACS	63.3205	29.5185	111.774	181.596	132.493	106.348	0.027399	-1.03899	UN
CD44	246.026	278.263	38.6208	3.75575	11.558	85.9389	0.0274144	2.47494	Dif
SYT11	80.4851	41.8198	152.656	158.028	202.685	179.554	0.0274298	-0.974446	UN
SMARCA5	218.563	331.891	186.126	92.568	88.3101	150.704	0.0274488	1.15148	UN
CDC42	140.92	116.023	134.957	191.434	161.269	173.889	0.0274557	-0.4262	UN
PARP1	157.624	145.467	166.875	206.84	211.986	199.145	0.0275071	-0.394985	UN
OGDH	111.156	61.0972	85.3061	120.933	137.885	127.056	0.0275373	-0.583228	UN
CSRP2	156.7	187.654	88.7312	35.8319	38.1263	91.2549	0.027559	1.39032	UN
ENSTGUG00000000786	1179.03	1096.46	770.09	511.064	313.297	593.841	0.0275805	1.10265	UN
ENSTGUG00000011511	1.57378	0.259584	4.33982	6.74214	9.71367	6.65372	0.0276316	-1.9044	UN
WDR36	144.477	136.292	316.709	513.426	222.923	408.685	0.0276458	-0.938433	UN
CHST11	4.30449	0.758657	9.58772	13.0192	16.2288	14.7267	0.0277333	-1.58569	UN
ENSTGUG00000013332	7.72749	3.79107	14.7689	27.4221	15.838	20.3312	0.0277443	-1.27446	UN
ENSTGUG00000003601	58.814	53.4953	50.1101	68.7066	71.0432	85.4418	0.0277636	-0.471429	UN
GCHFR	3.42635	1.25664	9.81011	15.1231	12.1994	16.477	0.0278183	-1.59555	UN
ENSTGUG00000014947	115.242	14.5719	148.393	348.004	186.143	209.316	0.0278642	-1.4181	UN
GPD1	1.32394	4.743	5.27898	11.4495	20.3545	4.51083	0.0278715	-1.67839	UN
SLC30A1	22.63	24.1742	15.1168	5.37204	5.5196	8.7551	0.0279345	1.65614	UN
PSMD14	28.2212	50.5683	38.7595	45.7203	67.2261	74.5728	0.0280059	-0.673776	UN
HNRNPK	237.239	206.082	135.503	75.4221	75.4644	115.637	0.0280534	1.11886	UN
TNS3	71.4953	18.5764	17.9595	9.33911	11.3498	8.51906	0.0280886	1.88701	UN
UTP6	35.8845	57.9105	41.5067	18.946	9.46992	22.6052	0.0280943	1.40701	UN
ACTR6	73.9867	59.5799	114.082	146.711	164.986	101.534	0.028284	-0.738654	UN
RPL3	693.004	652.451	354.947	241.643	175.039	330.496	0.0282996	1.18635	UN
KIAA1467	49.3773	27.9968	78.452	109.144	99.8533	75.8766	0.0283298	-0.870387	UN
NPTXR	35.3911	38.374	96.2868	108.889	167.478	73.6078	0.028334	-1.04128	UN
ENSTGUG00000001819	90.0807	83.996	40.2147	17.0877	17.5034	42.3327	0.0283857	1.47807	UN
YWHAE	14632.3	10465.9	23119.8	24299.3	25115.4	27338.9	0.0284384	-0.670662	UN
ENSTGUG00000007293	23.3884	26.4978	11.2286	2.5036	2.99717	9.9237	0.0285157	1.9863	UN
ENSTGUG00000003494	21.6923	20.9103	41.5959	52.1389	54.9147	43.3006	0.0285602	-0.836498	UN
ENPP7	6.37741	0.943212	9.91872	19.7325	21.972	9.34917	0.0285921	-1.56631	UN
GRIP2	4.20772	0.416898	3.61371	8.48412	8.9234	10.895	0.0286592	-1.78051	UN
ENSTGUG00000005241	74.6319	49.2816	73.5391	112.708	71.1418	127.798	0.0287441	-0.65841	UN
GALK2	52.799	66.4641	36.1037	21.2854	13.2453	27.1347	0.0287772	1.33315	UN
RPL17	786.302	1104.53	378.678	216.903	183.341	447.382	0.0287776	1.42088	UN
NCMAP	8.1682	11.2053	10.0989	2.10723	2.66798	0	0.02884	2.62573	Dif
DDX31	54.1062	78.5025	40.9521	25.0368	22.3658	24.6503	0.0288483	1.26831	UN
ENSTGUG00000010545	18.3606	24.9975	75.2958	68.5723	91.0185	97.6851	0.0288621	-1.11656	UN
ENSTGUG00000001759	78.5278	57.6003	32.7329	14.0371	16.5328	31.0722	0.0289108	1.45385	UN
AKR1D1	54.9136	43.1313	17.1096	0.848886	1.37498	18.9443	0.0289844	2.4436	Dif
KAT2B	280.411	304.12	199.805	112.235	147.156	114.925	0.0289869	1.06722	UN
MED14	554.999	678.574	287.171	233.519	201.266	229.449	0.0289952	1.19501	UN
ENSTGUG00000010064	43.4143	131.825	38.1176	15.2334	29.6121	20.0689	0.0290086	1.71666	UN
BTAF1	42.7227	63.6342	37.7632	18.2961	20.4688	22.0397	0.0290756	1.24502	UN
CNRIP1	11.4153	4.18725	21.5576	34.7097	30.257	22.8262	0.029084	-1.24035	UN
IPO7	142.061	186.948	146.889	62.5753	83.2949	88.0675	0.0291039	1.02453	UN
SCD5	188.031	108.813	347.789	464.912	380.766	354.09	0.0291579	-0.896206	UN
ENSTGUG00000010869	25.5119	6.54466	11.7585	0	0	6.22917	0.029181	2.81431	Dif
NTRK3	20.8852	14.0562	45.1959	57.7387	72.23	37.3197	0.0292217	-1.06179	UN
ERN2	31.5866	9.26121	24.3599	3.25117	4.52894	8.85038	0.0292569	1.97121	UN
TIE1	43.0746	1.49246	42.1972	5.73683	3.90287	4.06166	0.0292614	2.66278	Dif
GGT7	10.5356	9.42683	25.053	34.9917	30.7576	26.4105	0.0293032	-1.03372	UN
ENSTGUG00000000038	292.048	277.816	127.627	92.0593	113.763	66.5246	0.0293954	1.35673	UN
CCDC50	21.2919	91.5766	22.332	6.44628	8.37062	20.1002	0.0293998	1.95309	UN
BRINP3	11.4897	3.0468	20.2442	28.3354	32.2417	22.9928	0.029448	-1.2647	UN
IGF1	0	0	2.30039	4.05118	7.35451	3.86256	0.02948	-2.73058	Dif
ENSTGUG00000009847	49.436	34.5173	20.7999	14.2446	12.4251	11.1874	0.0294965	1.46836	UN
CADM2	42.4069	28.8422	72.7232	88.4351	104.691	67.7006	0.0295656	-0.8573	UN
HMGN1	68.7043	95.2531	37.3633	30.9355	23.7124	17.8393	0.0295672	1.4737	UN
C17orf62	28.7149	28.7523	13.7408	5.22977	9.21982	8.50426	0.0295815	1.6333	UN
ENSTGUG00000012970,ENSTGUG00000012971	61.1489	6.62817	84.248	134.214	234.96	73.739	0.0295909	-1.54271	UN
PLEKHG3	31.2707	15.5066	17.9277	6.53764	7.86191	4.64995	0.0296153	1.76412	UN
TGM2	25.2982	16.8303	12.8224	0	1.67897	9.17943	0.029634	2.33933	Dif
DLG2	35.6368	7.64875	25.7422	198.208	32.9949	13.9492	0.0296428	-1.82843	UN
ERO1L	143.092	215.791	67.1578	21.9648	31.7115	82.6239	0.0296601	1.6442	UN
WBSCR17	31.6952	30.6106	255.903	323.182	406.9	232.318	0.0296984	-1.59666	UN
ENSTGUG00000004785	480.26	589.607	244.236	134.581	115.867	269.285	0.0297417	1.33824	UN
RPL18A	240.268	368.97	172.79	75.1445	66.7777	167.039	0.029794	1.33979	UN
SMARCE1	155.667	181.999	66.202	50.3728	51.2683	59.6996	0.0299231	1.32377	UN
ENSTGUG00000015094	15.6001	13.3399	9.02905	14.8817	18.8673	48.051	0.0300075	-1.10727	UN
TAL1	77.8969	76.3806	93.8303	13.7454	14.4938	55.6189	0.0300669	1.56494	UN
NOP58	230.419	346.999	156.508	64.7615	100.231	138.949	0.0300855	1.27184	UN
DEF6	104.028	96.4769	30.6201	3.59799	11.4351	41.7089	0.0301047	2.02618	Dif
PAN3	35.8239	47.3711	38.8177	17.3284	19.3265	12.8481	0.0301231	1.30145	UN
AGPAT5	130.651	169.304	194.031	266.648	214.764	213.308	0.0301784	-0.491962	UN
SS18	46.1645	70.9639	43.9137	18.6741	21.9479	26.7709	0.0302027	1.25677	UN
ENSTGUG00000011979	172.08	155.436	75.7791	49.1855	66.1216	49.1239	0.0302251	1.29435	UN
C6orf57	7.0992	9.231	17.4472	21.4714	22.0708	23.0602	0.0302619	-0.979516	UN
FBXO9	52.1242	51.082	56.5589	69.8101	87.4686	71.4341	0.0302754	-0.517585	UN
PDXK	22.1382	21.0922	21.0887	35.8339	49.114	24.5356	0.0303858	-0.767394	UN
TLN1	239.295	203.091	124.914	34.1493	39.668	125.693	0.030402	1.50765	UN
P2RY12	8.50067	17.605	38.6431	5.62708	5.98375	4.63705	0.0304204	1.9946	UN
ENSTGUG00000014416	16.7074	22.5395	7.70752	6.08001	3.14162	3.46959	0.0304604	1.88743	UN
ENSTGUG00000015089	25.344	64.0326	62.4485	81.1733	118.468	71.4728	0.0304889	-0.83649	UN
PDGFD	53.7518	29.1345	14.2871	4.74813	9.76957	13.2997	0.0305876	1.80457	UN
NOL8	23.699	25.8988	12.7477	5.57144	5.24055	8.74986	0.0306	1.67224	UN
PLEKHM1	69.3615	73.9231	58.2456	14.4251	20.2206	43.5023	0.0306459	1.36672	UN
ENSTGUG00000013524	28.286	27.3284	50.4843	59.6902	59.7146	53.885	0.0307115	-0.70778	UN
ADAMTS12	0.53599	9.5433	1.57207	0	0	0	0.0308267	10	Dif
DERA	29.0674	14.5835	9.15921	3.78096	3.59558	6.14907	0.0308495	1.96512	UN
TGFB2	77.6693	82.5214	84.9426	35.1057	44.4355	35.7562	0.0308882	1.08821	UN
MZT1	5.77765	4.50752	8.21906	17.5618	11.67	11.9036	0.0310077	-1.15253	UN
TIAM1	7.4552	4.83295	7.48336	12.2137	15.6929	13.4454	0.0310362	-1.06453	UN
NUDT12	65.6389	126.295	55.2757	31.0653	33.2237	35.6002	0.0311161	1.30733	UN
KL	2.10642	9.57972	0.904457	0.10456	0.433267	0.255155	0.031154	3.98891	Dif
PLEKHF2	25.1683	20.3664	20.7652	5.65758	7.12505	10.2447	0.0311614	1.52566	UN
ENSTGUG00000007067	42.8412	45.4693	25.6254	14.3424	16.7435	12.8356	0.0311684	1.37522	UN
CACNB4	2.95762	1.38069	5.02458	5.51155	8.21257	15.4488	0.0311932	-1.6396	UN
ENSTGUG00000010425,ENSTGUG00000010429	8.21555	21.5816	8.36146	2.33503	3.78402	2.38163	0.0312325	2.16636	Dif
C1QBP	62.1855	143.191	38.0875	25.7775	20.0039	35.619	0.0312433	1.5806	UN
ENSTGUG00000003725	4.30765	1.64299	8.61592	13.8933	20.3268	7.66914	0.0313098	-1.52392	UN
RPS3	191.594	241.91	106.64	43.9153	51.3494	113.519	0.0313763	1.37133	UN
ENSTGUG00000000043	120.453	101.435	119.629	162.424	154.462	142.09	0.0313855	-0.426456	UN
ENSTGUG00000006467	6.65239	25.6078	2.16497	1.38151	0.483716	3.04706	0.0314203	2.809	Dif
BMF	9.96553	7.14056	7.78326	1.52982	2.1861	0.132849	0.0314369	2.69306	Dif
ANKRD46	55.9204	36.5587	79.3119	96.6513	120.091	74.8435	0.031453	-0.763266	UN
NTS	2.23412	0.423224	2.13968	26.7956	2.43904	1.1427	0.0315995	-2.66278	Dif
ENSTGUG00000011219	32.7814	36.1876	35.2896	30.3285	94.7954	63.6643	0.0317087	-0.856603	UN
CCDC177	2.84995	1.73612	7.31392	10.4573	13.8703	9.11002	0.0317166	-1.49051	UN
FAAH	75.9923	43.6898	9.95604	13.7824	8.52907	11.3189	0.0317344	1.94665	UN
COPS4	167	152.494	132.499	179.862	169.621	236.267	0.0318067	-0.373985	UN
RPL30	72.9774	96.8426	39.3179	14.1095	12.1766	43.0483	0.0318815	1.59281	UN
COX4I1	174.491	199.202	156.862	195.415	201.55	335.891	0.0318958	-0.466027	UN
ENSTGUG00000009188	29.1855	1.09552	69.2731	123.035	155.331	80.4537	0.0319093	-1.84971	UN
NDFIP1	302.843	247.69	391.662	563.991	455.233	377.723	0.0319349	-0.56818	UN
GNAZ	18.2423	4.24261	35.243	47.5266	57.763	37.468	0.0319443	-1.30623	UN
LRRN3	13.8884	5.80759	27.7447	33.4404	36.1251	34.5764	0.031988	-1.13435	UN
UBB-1	25.0713	15.6016	4.62429	8.42408	67.2247	57.8604	0.032016	-1.55945	UN
ENSTGUG00000008362	11.2047	9.88735	18.2636	22.581	29.2197	20.7413	0.0320359	-0.882246	UN
ENSTGUG00000004466	1.02495	1.12457	6.0157	6.9313	11.5035	9.31513	0.0320385	-1.76492	UN
ATP2B1	79.7094	53.2635	229.379	268.005	284.799	213.577	0.0321673	-1.08067	UN
KIAA2013	99.0799	86.1659	36.883	24.0725	32.7978	26.8004	0.0321886	1.4086	UN
GRM8	7.10146	1.78727	19.6506	30.3914	30.6257	19.249	0.0322531	-1.49184	UN
ENSTGUG00000005518	84.1417	106.705	43.7688	25.6521	30.1427	39.1077	0.0322644	1.30578	UN
CNOT6	59.9872	73.4476	49.0029	24.0965	29.5285	27.1322	0.0323017	1.17574	UN
TTLL1	15.4165	23.9297	25.5772	33.8445	39.1928	33.6003	0.0323531	-0.715907	UN
LUZP1	3.2693	2.13135	4.33319	6.72146	14.1608	6.46015	0.0325366	-1.49006	UN
ENSTGUG00000011950	128.059	43.3419	337.851	394.978	625.667	274.059	0.032546	-1.34617	UN
FN3K	22.6485	19.117	43.2475	48.7097	55.7559	44.8479	0.0326341	-0.812589	UN
RPSA	314.418	363.828	130.44	62.9969	53.7476	167.101	0.0326401	1.51047	UN
ITGB2	77.3637	58.5928	39.9751	1.29781	1.41524	29.9214	0.0327315	2.43055	Dif
TRAPPC3L	8.09368	4.90521	1.93302	0.363797	1.22214	0	0.032763	3.23499	Dif
TRIO	61.556	35.4797	110.963	134.685	130.963	114.648	0.0328445	-0.870548	UN
RABGAP1	91.0171	76.8131	119.361	160.955	160.908	111.955	0.0328591	-0.595076	UN
ENSTGUG00000007949	246.578	194.592	63.6693	41.9323	51.9587	83.7306	0.0328808	1.50702	UN
SYT1	254.793	41.0565	359.48	649.565	636.198	349.752	0.0329852	-1.31945	UN
MEF2A	36.4607	26.2962	63.8001	87.404	67.1313	67.4693	0.0330196	-0.810802	UN
DSE	36.0194	59.0186	29.3152	5.8973	2.65319	24.6923	0.0330543	1.90333	UN
ADAM17	36.5376	33.0025	14.9722	6.26544	10.7413	10.7548	0.0330726	1.60607	UN
CPM	66.7457	83.6743	57.27	24.0199	30.9642	39.4339	0.0331418	1.1373	UN
ESRRG	28.6946	30.9727	130.565	133.296	146.995	155.343	0.0331541	-1.19535	UN
ASPH	50.3509	42.7318	76.5768	126.874	85.652	70.5745	0.0332045	-0.738673	UN
VSTM2A	13.8747	0.853489	38.7675	108.355	47.2032	34.5047	0.0332909	-1.82898	UN
FRMPD4	6.23488	5.67802	8.58552	18.9124	14.733	10.8629	0.0332963	-1.11856	UN
KLHL18	21.902	19.3736	19.9188	38.7824	27.7453	30.9181	0.0333	-0.6712	UN
ENSTGUG00000009674	133.501	61.4193	68.8173	15.1194	14.2283	56.461	0.0333137	1.61991	UN
ENSTGUG00000012751	23.8951	35.0236	23.6564	6.98163	8.01969	14.7001	0.0334088	1.47517	UN
CTSB	1659.77	569.393	496.475	339.852	324.294	327.516	0.0334696	1.45867	UN
ENSTGUG00000014872	39.2677	19.0931	14.3305	3.44489	4.7731	12.4735	0.0335246	1.81275	UN
CAMK4	27.3056	13.3116	120.047	172.947	143.69	116.375	0.0335856	-1.43036	UN
PTBP1	153.447	139.573	89.9771	20.3019	21.755	86.9715	0.0336665	1.56965	UN
ENSTGUG00000000461	92.2515	130.376	77.3382	119.366	119.113	196.043	0.033672	-0.534632	UN
IQGAP1	41.7601	33.3963	22.4944	7.17763	6.78489	18.8691	0.0336877	1.57255	UN
PECAM1	61.5583	61.5476	58.9026	21.4358	22.7233	37.9437	0.0337084	1.1485	UN
VSTM2L	21.5875	2.71863	79.4059	76.8187	141.282	119.504	0.0337212	-1.70275	UN
ITPR1	17.8041	15.0763	52.1878	41.9079	74.8139	62.9101	0.0338348	-1.07835	UN
PCDHAC2	17.0093	10.0326	30.4639	52.3296	37.7039	25.8644	0.0338366	-1.01107	UN
GSN	423.794	122.69	189.474	38.6742	51.1822	144.871	0.033859	1.64864	UN
ENSTGUG00000005038	41.3454	128.459	49.7374	17.2867	19.3433	37.688	0.0338847	1.56271	UN
SP5	0.814903	0	5.89508	7.46347	9.34966	12.5648	0.0339405	-2.13035	Dif
ENSTGUG00000006317	12.73	5.20578	26.9255	40.5667	35.5724	26.2414	0.0339584	-1.1904	UN
HSPA9	618.919	590.555	286.465	225.032	235.834	196.896	0.034033	1.18541	UN
PTPRK	19.174	25.5884	75.6324	108.869	68.6206	78.9188	0.0340538	-1.09067	UN
TMEM222	478.032	410.234	524.553	711.248	421.064	1082.26	0.0341191	-0.648449	UN
CCDC62	14.4848	26.3795	10.5816	5.7117	4.51867	3.24965	0.0341576	1.93223	UN
ENSTGUG00000012639	18.4616	13.4362	21.2473	38.7704	30.3898	22.5336	0.0341688	-0.786888	UN
EEF1D	754.709	863.514	444.233	213.061	284.896	427.46	0.0343654	1.15619	UN
EPAS1	757.331	1020.98	1084.46	440.962	507.112	528.067	0.0343718	0.955582	UN
RAB3GAP1	61.8705	48.5375	66.559	93.6889	115.397	66.0197	0.034464	-0.636504	UN
ATIC	288.599	418.192	245.151	92.8156	130.285	203.94	0.034542	1.1565	UN
ROCK1	58.0161	79.7553	31.8178	13.2793	26.4676	23.5659	0.0345621	1.42148	UN
MAP3K1	21.978	21.5467	12.7532	2.82634	4.08882	9.72096	0.0346034	1.75825	UN
ENSTGUG00000009742	64.5208	38.8354	63.0965	86.0972	80.6429	81.7466	0.0347116	-0.578056	UN
POMGNT2	21.5733	9.62635	33.5027	49.8289	40.8302	37.1455	0.0349779	-0.98205	UN
SIRPB2	41.4445	21.6534	16.1047	1.82002	1.52571	14.5382	0.0350194	2.14688	Dif
SMAD3	38.0787	34.8291	17.4918	11.7936	5.44033	13.0853	0.035042	1.57608	UN
SGMS1	42.0718	36.3831	24.0403	9.31915	8.30365	20.2362	0.0350687	1.43685	UN
ENSTGUG00000006552	117.741	77.9769	89.0165	119.253	150.493	129.624	0.0350709	-0.48811	UN
MARVELD2	22.7033	30.2526	15.38	8.96877	5.75279	8.02987	0.0351206	1.58668	UN
CAPN10	16.6159	20.0091	12.3881	5.58809	4.30949	5.11986	0.0351442	1.70653	UN
ENSTGUG00000012086	0	0	1.71142	6.83879	0.584356	8.86952	0.0351859	-3.25095	Dif
ENSTGUG00000016829	17.8546	26.9568	0	14.6017	59.9143	98.5641	0.0352615	-1.9495	UN
ENSTGUG00000005346	6.98467	2.71977	6.49878	23.712	11.4739	6.98816	0.0352695	-1.38008	UN
FBXW8	83.3026	79.4872	48.33	27.8638	35.1304	28.307	0.0353535	1.20936	UN
CARD11	40.7732	32.9682	14.8356	2.60908	2.25414	17.1263	0.0354016	2.01012	Dif
SLC10A1	2.97265	8.50904	6.8335	17.1423	18.1281	9.06169	0.0354148	-1.27531	UN
VSTM5	5.81199	4.16832	1.22917	8.18424	12.3189	9.76624	0.035445	-1.43314	UN
GRIK1	3.85163	8.48244	161.13	165.309	298.11	284.371	0.0355478	-2.10799	Dif
B5G1J6_TAEGU	151.923	91.1239	234.493	55.6288	52.9518	84.3531	0.0355775	1.30752	UN
ENSTGUG00000001985	41.6751	35.5196	26.3055	8.25188	2.76049	20.7927	0.0356453	1.7023	UN
ENSTGUG00000000033	20.6941	13.569	15.9509	34.2361	28.3981	24.2407	0.0356931	-0.79085	UN
ENSTGUG00000006725	7.1943	5.97545	13.9497	12.3213	23.1969	22.9073	0.0356988	-1.10727	UN
SFRP2	1.16761	1.00862	1.38548	22.8253	0	1.86451	0.0357315	-2.79328	21
FAXC	25.3049	9.70739	50.1396	75.6669	64.7828	44.0162	0.0357508	-1.11524	UN
ASTE1	15.6567	28.1628	15.3523	4.85223	6.83419	7.08172	0.0357583	1.65662	UN
CCDC92	16.2891	9.05536	59.7797	94.9088	86.5433	39.4342	0.0357776	-1.37566	UN
TNFRSF1A	139.322	176.409	127.472	18.2183	32.2168	100.501	0.035848	1.55403	UN
BPHL	17.7883	11.3182	24.1591	35.9951	19.4588	47.5167	0.0358532	-0.950956	UN
ENSTGUG00000007648	18.6009	28.0411	22.8001	29.9843	36.5864	41.7431	0.0358598	-0.641335	UN
ENSTGUG00000000858	14.0513	4.97374	27.3436	40.2306	31.9312	29.9792	0.0359206	-1.13934	UN
CABLES1	18.2349	30.3827	12.6675	6.59793	3.9393	8.41893	0.0359712	1.69287	UN
TLE2	172.81	122.946	283.852	371.238	242.037	340.856	0.0360943	-0.719111	UN
ACKR3	14.2869	16.7342	37.0873	21.8537	53.2159	69.725	0.036143	-1.0881	UN
ZMYM6NB	156.357	143.012	90.8861	14.3637	12.5199	87.4343	0.0362045	1.77136	UN
EIF3M	653.247	657.987	257.925	132.607	112.719	332.71	0.0362505	1.44076	UN
ENSTGUG00000002940	80.7024	82.4252	175.559	191.164	218.246	160.657	0.036272	-0.751181	UN
MAPK6	119.661	120.167	197.339	217.086	255.733	186.08	0.0362745	-0.591873	UN
CNN3	261.026	330.102	105.951	74.0672	67.0968	129.185	0.0362837	1.3665	UN
SYNGR3	7.39093	1.50659	7.49831	10.7773	18.9711	9.72427	0.0364054	-1.26753	UN
ALDH5A1	44.7321	58.2332	60.5555	93.0615	94.454	60.1198	0.0364401	-0.598743	UN
MAPT	49.4159	23.6752	72.4407	95.0449	80.2821	82.2245	0.0364889	-0.823527	UN
ENSTGUG00000011167	69.5688	130.311	69.3933	45.1607	35.623	30.8355	0.0364906	1.27048	UN
YWHAG	31.2131	42.6504	267.142	551.064	177.546	276.444	0.0365562	-1.55941	UN
ENSTGUG00000015317	1.07028	8.65081	1.92493	0	0	0	0.0366095	10	Dif
PPP2R4	40.6717	35.3502	66.3632	73.6175	87.3486	66.4725	0.036635	-0.675679	UN
RHBDF2	31.4156	12.3048	22.481	2.28392	0	10.5774	0.0366418	2.36382	Dif
PTDSS1	28.632	45.9323	26.8444	14.0334	12.7697	12.5122	0.0366614	1.36702	UN
ENSTGUG00000014072	44.2301	20.3127	83.0559	87.8649	92.2976	107.972	0.0366836	-0.965062	UN
ENSTGUG00000015859	25.2118	41.3525	20.238	40.6516	39.1454	56.1206	0.0367694	-0.646927	UN
ENSTGUG00000013852	4.78494	2.97846	2.13961	0	0	0	0.0368272	10	Dif
ENSTGUG00000016341	26.6885	18.1938	13.4222	5.6028	8.03757	3.33641	0.0369597	1.78004	UN
ENSTGUG00000016304	78.2324	28.6824	62.2354	94.9333	159.45	64.7407	0.0370052	-0.915812	UN
RPS3A	1502.4	1659.78	677.282	379.654	365.999	810.229	0.0370071	1.30317	UN
DUSP3,MPP3	39.8437	55.8977	136.972	165.22	146.772	129.122	0.0370234	-0.922597	UN
RTTN	26.3211	49.7816	23.9343	10.5376	10.9676	15.062	0.0370418	1.45191	UN
RBM19	79.4667	92.9095	60.9607	37.9581	25.2919	43.041	0.0370648	1.13439	UN
CEBPB	276.818	328.459	80.4028	3.52576	1.84258	105.526	0.0370902	2.62835	Dif
SLC25A27	7.22245	4.26594	4.97913	10.6257	15.0418	9.56102	0.0370924	-1.09712	UN
QRFPR	6.20768	5.45582	0.717441	4.68773	8.43903	25.9219	0.0371264	-1.65715	UN
CEBPG	71.9638	109.655	59.6035	33.6523	32.9102	41.9984	0.0371693	1.15186	UN
ENSTGUG00000008825,ENSTGUG00000008843	31.0728	14.6042	73.4135	95.3015	101.921	60.0542	0.0372071	-1.11126	UN
ENSTGUG00000006973	15.4487	15.3181	8.34821	0.68177	2.41579	5.52953	0.0372671	2.18078	Dif
ADAT2	25.6023	34.4571	24.1573	9.43768	8.23666	14.9635	0.0372715	1.36756	UN
KIAA1279	104.97	159.463	138.095	192.42	218.253	152.681	0.0372924	-0.484953	UN
RNPEPL1	23.5899	27.2022	13.0068	5.59652	4.6481	10.4532	0.0373431	1.62405	UN
CLIC6	0.826495	1.08489	4.47505	6.33248	7.95699	7.28224	0.0373545	-1.75606	UN
AAR2	82.6049	88.1403	43.7196	34.2452	30.1138	25.5668	0.0373999	1.25393	UN
ACTR1A	2704.13	1310.25	1947.75	2961.17	3208.22	2631.86	0.0374878	-0.561881	UN
CIT	67.6279	34.1713	92.5959	132.389	116.079	90.6119	0.0375298	-0.802633	UN
COL21A1	5.4945	5.32284	11.4931	8.88309	12.6196	29.5593	0.0375355	-1.19453	UN
BNIP3	227.252	107.16	216.932	277.545	267.273	301.7	0.0376104	-0.618588	UN
DNAJC21	95.2731	144.319	45.3044	31.4274	40.4935	37.5255	0.037701	1.38021	UN
ENSTGUG00000010423	1.78433	5.73637	5.83022	0.199672	0.401673	0.518765	0.0377665	3.57523	Dif
ENSTGUG00000003438	28.0256	34.5318	16.4573	9.0751	9.91493	9.23757	0.0377992	1.48501	UN
RIPK2	31.8298	104.776	44.1966	6.94334	10.9562	34.5705	0.0378936	1.78485	UN
ECE2	79.377	74.7888	97.0847	105.071	108.258	126.124	0.0379426	-0.434087	UN
LBH	35.4905	68.0501	20.2478	10.7652	12.781	17.5501	0.0380876	1.5908	UN
ENSTGUG00000002133	22.0323	19.7625	64.9024	67.8665	73.9735	67.7439	0.038147	-0.974006	UN
TUBG1	72.4537	56.4897	64.102	100.53	95.2983	75.4057	0.038164	-0.490598	UN
ENSTGUG00000017077	28.1964	71.6532	38.1081	14.6217	22.1867	9.18336	0.0381677	1.58478	UN
SNORD81	17.8947	36.0462	31.4167	7.28044	13.892	8.46098	0.0382792	1.52629	UN
ENSTGUG00000004278	4.77661	7.36585	6.30793	20.9366	12.2145	8.17213	0.038334	-1.1633	UN
ENSTGUG00000011642	452.07	121.942	437.19	723.476	648.806	532.255	0.0383427	-0.913369	UN
ALDH6A1	6.97595	36.0115	32.4746	40.6612	59.8804	51.5903	0.0384004	-1.0115	UN
SYNJ2	10.9986	25.9694	9.11646	5.06521	2.89486	4.36662	0.0384121	1.90249	UN
ENSTGUG00000001181	4.83926	2.09501	0.686655	23.0034	6.53194	2.33206	0.0384143	-2.06404	Dif
ENSTGUG00000015062	1.35631	1.10478	3.03643	4.26322	6.09939	9.31446	0.0384943	-1.83966	UN
CNKSR3	58.807	38.8126	46.1702	5.85937	14.4297	30.4258	0.0385052	1.50348	UN
OCIAD2	23.5451	13.4052	28.0445	6.96155	8.72287	4.39215	0.0386007	1.69481	UN
ADCK3	54.474	57.0418	75.4016	93.662	118.256	70.1388	0.0386951	-0.593585	UN
UQCRC2	62.9401	68.5535	100.418	117.415	94.4764	124.86	0.0388027	-0.538109	UN
TOB2	64.4094	89.3274	34.8228	27.8558	22.5099	24.3796	0.0388653	1.33497	UN
SLC10A4	3.01627	6.90428	0.613921	0	0	0	0.0388712	10	Dif
LMO1	22.2159	24.8016	14.8885	5.57935	8.59806	5.65481	0.0389512	1.64223	UN
FAM53A	57.7017	70.9232	43.5929	24.2834	29.9314	19.771	0.0390231	1.21891	UN
TBC1D2B	38.9007	35.173	23.9517	15.7266	10.7456	10.9188	0.0391104	1.39046	UN
EPHA6	5.45513	1.24033	4.69001	16.7803	7.62146	6.96661	0.0391635	-1.46212	UN
QSER1	25.4305	29.5791	19.9328	7.91218	10.6877	9.12796	0.0391885	1.43445	UN
WDR7	108.345	43.8897	156.443	270.033	146.531	169.789	0.0392414	-0.925668	UN
MMP15	24.257	26.8105	66.2605	45.2965	108.029	78.9461	0.0393463	-0.985265	UN
PHF14	53.2625	39.9391	53.5053	84.82	91.0383	52.1435	0.0393797	-0.636108	UN
GNAO1	245.827	197.225	451.103	625.867	495.98	373.667	0.0394066	-0.742045	UN
OFD1	55.2445	53.4253	14.7306	12.0663	14.1727	15.199	0.0394134	1.57432	UN
ENSTGUG00000006273,ENSTGUG00000006295	55.6029	72.8052	30.918	16.5475	19.3004	27.9229	0.0394292	1.32101	UN
ENSTGUG00000001659	47.5945	17.2678	35.7406	27.9681	103.311	78.6334	0.0395203	-1.06112	UN
ENSTGUG00000008113	2.33339	8.56628	13.543	15.2435	19.9369	24.029	0.0395338	-1.27642	UN
WASF1	24.1291	15.9077	41.6352	60.5314	37.8148	48.9594	0.0395765	-0.850899	UN
MPP1	305.054	168.745	127.42	232.884	371.028	339.695	0.0396198	-0.650296	UN
BRMS1L	80.6479	50.6103	79.8139	117.957	116.285	83.6617	0.0396205	-0.590854	UN
ENSTGUG00000011653	7.08238	3.82917	41.7944	61.9116	42.0935	46.6558	0.0396416	-1.51527	UN
FBXW5	25.4099	46.2727	60.9646	63.9466	70.5967	78.5455	0.0396732	-0.683861	UN
LSS	69.9311	69.4378	32.4031	30.415	16.2496	18.905	0.0397375	1.3894	UN
ARHGAP29	46.7561	82.9001	37.7996	17.1785	15.459	33.4157	0.0397468	1.34208	UN
MRPL35	67.2607	66.2312	99.6313	161.739	102.278	96.7306	0.039793	-0.629896	UN
POR	81.1271	55.6501	20.2789	13.3873	15.7884	24.3751	0.0398274	1.5523	UN
COG5,GPR22	20.0768	0	25.7027	62.5804	43.6323	46.159	0.0398349	-1.73482	UN
AZIN2	30.8312	3.45329	33.8571	71.5061	38.9651	62.2899	0.0399243	-1.34217	UN
ENSTGUG00000008911	70.489	72.0709	57.7113	26.7556	37.5549	23.975	0.0399462	1.18171	UN
SLC6A17	23.2151	3.65535	34.927	45.3315	44.1228	55.7897	0.0399533	-1.23286	UN
KIDINS220	109.081	89.6017	123.284	182.176	189.268	109.93	0.0400165	-0.580247	UN
RAB6B	20.0761	5.84321	64.2685	90.6114	57.1437	86.1996	0.0400893	-1.37522	UN
MTMR7	13.3341	12.9033	24.2313	30.2196	30.3444	26.6596	0.0401244	-0.78933	UN
TMEM263	22.36	36.1773	21.6331	10.0818	7.70035	12.2996	0.0402144	1.41418	UN
ENSTGUG00000007233	92.6432	121.46	62.7882	43.3061	39.6074	43.8696	0.0402339	1.12696	UN
ENSTGUG00000009224	47.7284	34.6001	8.8841	4.86965	9.95401	10.8155	0.0403056	1.83088	UN
APH1A	93.7251	61.0879	46.0414	30.5036	20.0819	33.2566	0.0403398	1.2604	UN
ENSTGUG00000005489	18.2972	19.8361	14.9018	38.0152	28.4179	21.8145	0.0403565	-0.73461	UN
FRY	31.5511	28.8048	55.3692	74.3883	68.1582	48.8431	0.0405245	-0.725811	UN
ENSTGUG00000010319	17.6009	5.3533	21.5115	43.9997	25.4583	26.8257	0.0405253	-1.1146	UN
ABCA2	185.082	230.856	242.597	254.257	274.832	310.979	0.0405692	-0.351247	UN
BCHE	13.2936	14.6715	8.92687	2.33461	2.94715	5.40576	0.0405766	1.78738	UN
ENSTGUG00000003039	106.299	76.4851	30.9713	21.773	19.9077	36.166	0.0405839	1.45725	UN
ENSTGUG00000009219	23.1772	31.3527	41.8977	10.8935	7.88531	17.0672	0.0405858	1.42763	UN
SERINC5	28.4237	30.0478	30.9293	12.2285	9.44329	14.5695	0.0406252	1.30265	UN
EXT1	52.2477	53.2022	34.9264	19.3277	8.62919	26.7388	0.0407218	1.3598	UN
ENSTGUG00000005608	5.8982	9.54918	14.0476	18.5727	19.0688	18.7186	0.0407432	-0.934205	UN
MBIP	52.3723	55.1016	68.414	81.8556	100.152	70.0431	0.0407825	-0.519058	UN
PRKAG2	25.2138	39.5386	47.7474	52.0125	71.92	54.3473	0.0408051	-0.664221	UN
ENSTGUG00000015030	14.6376	20.1076	58.5397	54.5336	52.5322	87.5195	0.0408063	-1.06069	UN
SNORA16	101.556	173.103	92.1909	37.7929	30.1004	80.704	0.0408492	1.30378	UN
ENSTGUG00000002439	390.367	256.587	390.202	9.32224	7.87993	197.214	0.040883	2.27415	Dif
ENSTGUG00000010855	0	0.694284	5.7576	5.64511	13.4503	8.7891	0.0409419	-2.11167	Dif
ENSTGUG00000016610	88.3035	93.9493	64.7049	25.2585	11.5915	54.8866	0.0410315	1.42869	UN
APBB1IP	58.8874	30.2653	19.1232	4.1712	2.36662	21.1962	0.0410605	1.96498	UN
RASGRF1	110.977	18.289	287.567	440.693	364.679	324.957	0.041062	-1.4392	UN
PTPDC1	16.9061	21.3428	17.1422	30.3944	33.9025	23.7023	0.041068	-0.667836	UN
ENSTGUG00000003808	12.3241	12.9167	15.1772	19.9216	19.8005	27.9111	0.0411434	-0.742734	UN
UBE2N	109.23	108.229	107.764	139.386	130.664	139.39	0.0413294	-0.332222	UN
JAZF1	20.9073	11.184	21.9267	41.9216	33.6502	22.4903	0.0413389	-0.860255	UN
PPM1J,RHOC	25.5045	36.174	10.766	4.47838	6.1424	11.8419	0.0413696	1.68935	UN
SMARCD2	27.5763	36.9016	11.1849	4.96761	1.40799	12.6376	0.0413754	1.99258	UN
COA7	26.2482	33.3374	24.9805	37.6468	40.5737	42.7709	0.0414448	-0.516753	UN
RPS15A	120.64	225.004	63.9441	25.8414	21.6478	85.2121	0.0414688	1.62599	UN
SEMA4G	11.1384	3.67298	20.8901	26.0196	26.8813	25.2026	0.0414784	-1.1294	UN
RPL21	45.6351	76.8692	27.5907	10.883	14.4488	28.6464	0.0415273	1.47543	UN
CCDC132	198.78	139.679	179.574	283.686	272.354	184.126	0.0415312	-0.514802	UN
ENSTGUG00000001132	158.932	114.175	125.605	54.6882	63.4624	80.4374	0.0416363	1.00557	UN
ENSTGUG00000014984	0	0	0	0	95.8207	12.5346	0.0418243	-10	Dif
RANGAP1	191.973	149.415	196.494	222.836	243.964	232.925	0.0418666	-0.379501	UN
DKK3	93.4939	34.1712	89.7195	169.149	110.831	103.292	0.0418845	-0.818119	UN
DGKH	7.60145	4.96062	6.28796	13.4759	19.3417	9.01674	0.0418932	-1.15012	UN
GALNT9	9.55614	2.85361	29.3921	26.2898	57.6617	28.1513	0.0419084	-1.42318	UN
ENSTGUG00000002047	64.7368	89.3245	54.3793	25.299	35.7853	33.2612	0.0419204	1.14361	UN
GAB1	50.1339	59.8216	72.2389	27.6326	28.246	27.2372	0.0419325	1.13228	UN
ENSTGUG00000015805	34.9081	138.414	0	0	0	0	0.0419687	10	Dif
ENSTGUG00000003005	91.6889	81.3258	118.309	130.65	119.69	146.765	0.0420003	-0.446897	UN
YWHAB	422.26	188.613	516.558	843.725	566.413	521.303	0.0420015	-0.776638	UN
TUBB2C,TUBB8P7	301.562	104.591	318.893	725.78	259.935	427.627	0.0420077	-0.962966	UN
ADPRH	31.7794	32.9898	19.0629	6.49103	6.0756	16.9846	0.0420324	1.50428	UN
ENSTGUG00000001008	24.4939	30.8431	17.8876	12.7539	6.18532	5.2663	0.042086	1.59699	UN
RPS6KC1	50.191	64.0066	77.9613	72.6216	103.701	100.319	0.0421056	-0.525717	UN
COL2A1	12.8273	34.7148	2.05613	2.90229	4.26546	0	0.0421903	2.7907	Dif
FASN	44.0888	35.5201	60.4435	86.499	89.8512	50.3845	0.0422325	-0.695038	UN
ARPC1A	1352.51	1820.64	871.901	529.122	498.491	861.237	0.0423558	1.09865	UN
ENSTGUG00000017523	214.089	296.586	48.7308	51.8184	34.0776	91.0495	0.0423698	1.66059	UN
OLFML2B	9.26211	5.91184	19.1906	11.5333	32.0809	32.186	0.0424265	-1.14128	UN
SCNN1D	4.02826	5.70811	3.11801	0	0.604778	0.312536	0.0424609	3.8087	Dif
ENSTGUG00000005477	1.36324	2.24162	16.7019	21.0723	40.8392	9.90471	0.0424642	-1.82235	UN
PTPRS	35.86	40.2429	35.5734	46.7523	44.2343	69.9761	0.0425184	-0.527403	UN
GUCY1A3	7.89506	1.97119	12.4871	20.2154	24.6718	10.4016	0.0425256	-1.3065	UN
CALU	40.106	34.9155	35.0449	10.8555	19.5146	13.8538	0.0425363	1.31548	UN
ENSTGUG00000016861	9.7981	0.593528	4.71618	18.7537	14.6328	8.51828	0.0426348	-1.47182	UN
ENSTGUG00000001204	10.2707	1.39216	8.75155	16.6034	27.3216	10.0829	0.0426795	-1.40358	UN
ENSTGUG00000017427	9.15334	4.97742	16.9274	26.3207	19.0358	18.6099	0.0427844	-1.04234	UN
PPM1A	453.582	452.777	468.324	185.955	280.586	249.451	0.0428421	0.941085	UN
TMEM123	192.407	105.732	76.4074	52.3606	37.5755	64.7173	0.0428738	1.27611	UN
ENSTGUG00000011669	104.862	80.2886	102.797	148.142	126.611	117.01	0.0428842	-0.444175	UN
MFSD4	6.99875	0.162518	4.52502	6.88761	15.7545	15.4138	0.0429257	-1.7033	UN
UQCRFS1	228.018	164.231	197.254	256.434	227.373	277.474	0.0429464	-0.36893	UN
ENSTGUG00000017211	35.774	58.0781	72.1448	80.7138	86.2211	82.1354	0.0429568	-0.585397	UN
CACNG2	8.99171	2.06791	56.2987	73.7777	77.7499	63.9751	0.0430494	-1.67778	UN
AFG3L2	107.391	167.397	55.5358	42.2775	42.6019	49.9266	0.0430687	1.293	UN
FBXL15	20.7833	11.2496	24.2889	36.2254	29.2504	30.9588	0.0430968	-0.775857	UN
ENSTGUG00000000363	11.9925	6.77793	10.1083	13.1017	17.6786	23.9271	0.0431089	-0.921729	UN
DCTN5	144.329	115.081	166.833	204.486	154.345	227.517	0.0431962	-0.460081	UN
LLGL2	14.6831	13.0979	21.5127	5.55143	4.21207	6.48414	0.0431999	1.60117	UN
TSPEAR	1.57914	30.6621	0.0638968	1.1452	0.302027	0.873529	0.0432554	3.7991	Dif
LIPT2	0.368226	0	0.328613	0	5.77319	4.01217	0.0432621	-3.81173	Dif
KIAA1644	0.845337	0.112561	1.34311	10.1269	1.80386	1.9958	0.0433075	-2.5975	Dif
ENSTGUG00000010245	55.501	53.885	45.1004	21.5923	16.8385	31.3934	0.0433595	1.14568	UN
TSHZ3	70.152	57.1441	147.636	162.535	173.192	132.929	0.043383	-0.769454	UN
RASSF5	5.64179	3.20205	4.85183	13.3918	12.5455	6.86146	0.043402	-1.25992	UN
GTF2IRD1	15.625	22.9473	24.4767	24.9549	38.5432	37.1357	0.0434614	-0.674569	UN
GNL2	102.285	104.177	66.7327	38.8319	46.2433	45.529	0.0435103	1.06473	UN
ZYG11B	15.3924	15.923	42.408	55.5186	49.356	35.4968	0.0435199	-0.929055	UN
LMNA	184.264	275.387	148.314	81.6175	93.4942	118.149	0.0435669	1.05181	UN
SLC22A23	80.6743	79.5746	100.136	127.295	160.303	92.8857	0.0435763	-0.547189	UN
SLC12A3	61.3405	60.1051	79.5432	34.1044	19.0303	36.3031	0.0436196	1.16816	UN
SLC26A11	54.7734	68.5336	16.3881	12.928	9.19509	22.9316	0.0436362	1.63253	UN
ELFN1	8.62052	8.59534	43.3598	45.2466	41.8376	54.4345	0.0436732	-1.22418	UN
RCL1	115.337	180.186	107.323	36.2335	81.0875	50.7385	0.0437037	1.26126	UN
PHF2	25.3385	31.7925	13.1157	9.2675	7.31843	8.24369	0.0437954	1.50037	UN
COTL1	352.998	273.31	403.624	153.312	108.628	226.329	0.0438372	1.0768	UN
CLINT1	96.1151	162.303	89.006	51.4324	58.8639	48.3897	0.0438921	1.13053	UN
NFYC	53.9379	36.8732	73.813	87.3409	69.9623	96.7081	0.0439104	-0.625717	UN
RPL5	157.687	215.991	95.2346	54.0603	47.0066	99.3966	0.043915	1.22598	UN
PROCR	8.05459	5.48693	4.04942	0.843761	0	0.886583	0.0441239	3.3457	Dif
PRKAR1B	104.59	50.8454	108.078	182.096	152.029	100.898	0.044131	-0.723215	UN
PPA1	83.863	96.8217	109.655	137.158	102.212	154.628	0.0441512	-0.440446	UN
VBP1	88.983	74.1546	118.592	143.502	137.296	120.177	0.0441628	-0.509202	UN
PRPF3	336.924	459.124	212.997	135.489	99.1325	212.817	0.0441742	1.17323	UN
ENSTGUG00000000925	22.8361	35.5692	14.7928	6.17752	6.36431	12.9484	0.0442421	1.52186	UN
POLD3	136.8	111.46	73.2046	27.7666	38.4184	69.9294	0.0443158	1.23984	UN
APBA2,ENSTGUG00000005608	39.1462	16.9303	70.5265	88.6069	83.4927	71.2612	0.0443981	-0.942785	UN
PTGR1	34.1001	83.116	24.9526	7.58417	9.61932	26.5089	0.0444367	1.70149	UN
ENSTGUG00000002074	0	0	0	18.3745	0	0	0.0444786	-10	Dif
ENSTGUG00000014780	72.2418	50.7915	58.7891	89.811	75.2996	84.4666	0.0446465	-0.456956	UN
ZNF804A	7.10424	5.29984	25.368	19.228	28.7611	39.7525	0.0447205	-1.21594	UN
CSNK2A2	104.724	152.436	62.5388	37.7165	37.2378	62.3357	0.0447903	1.21949	UN
ENSTGUG00000014089	362.186	256.815	78.3983	30.4604	120.74	57.7066	0.0448359	1.73912	UN
NDUFAF2	65.4996	94.5417	46.9494	26.7114	30.2662	35.1609	0.0449094	1.16769	UN
NRG3	2.02571	1.13573	4.91066	7.097	10.0488	6.65301	0.0449216	-1.55987	UN
CCKBR	68.996	90.5193	146.205	29.7331	58.5987	20.1682	0.0449469	1.49452	UN
SYNDIG1L,VRTN	1.82876	0.712247	6.26711	10.9749	9.59105	6.24363	0.0450246	-1.60584	UN
ARL9	25.4457	33.6996	19.618	8.09161	11.6313	10.488	0.04504	1.38245	UN
ENSTGUG00000005425,ENSTGUG00000005462	1158.51	1219.55	810.348	411.734	622.953	585.293	0.045055	0.97686	UN
IKZF1	16.5306	23.2205	13.6712	0.290184	0.547365	9.58004	0.0450673	2.35842	Dif
ENSTGUG00000014829	4.09666	5.67401	3.64972	15.9957	3.09196	18.5944	0.0450707	-1.48945	UN
ENSTGUG00000002294	0	21.3191	2.30095	0	0	1.18362	0.0451634	4.31873	Dif
ENSTGUG00000000409	25.6154	21.605	11.3996	4.49976	6.27724	9.48166	0.0452433	1.53285	UN
ENSTGUG00000003583	12.7926	180.665	7.87762	415.996	481.31	7.57933	0.0453043	-2.16814	Dif
FH	100.894	57.6843	76.2749	77.9453	160.468	127.214	0.0454784	-0.638615	UN
DLD	59.4597	39.0873	95.197	101.48	102.995	105.398	0.0455363	-0.677525	UN
ENSTGUG00000002437	19.4517	20.1746	27.018	38.9012	33.2023	31.251	0.045602	-0.633047	UN
CMTM6	38.0017	34.1611	38.7387	13.7913	13.3465	20.5916	0.0456174	1.21633	UN
SEL1L	54.1468	62.0993	36.7434	20.2979	25.8404	20.562	0.0456258	1.19767	UN
IGJ	3335.36	4309.05	8320.94	4.71305	0	610.291	0.0457126	4.6982	Dif
LHFP	34.3006	39.8778	49.3138	43.0503	65.6447	74.6131	0.0458935	-0.569851	UN
SVOP	9.99385	4.08752	17.9207	23.0878	28.524	16.8913	0.0459326	-1.098	UN
ENSTGUG00000012588	496.013	398.934	224.305	123.245	185.209	198.714	0.0460032	1.142	UN
ENSTGUG00000009618	136.666	155.74	75.6338	4.71179	3.66542	74.9502	0.0460535	2.143	Dif
CENPV	96.8826	488.017	98.3683	42.0985	29.6183	121.448	0.046139	1.82262	UN
GINM1	626.867	868.078	195.074	34.3259	33.3554	343.311	0.046163	2.03986	Dif
KHDRBS2	12.8159	16.11	54.0429	61.6065	61.3125	48.6684	0.046224	-1.0483	UN
ENSTGUG00000016614	228	292.8	82.2234	39.1337	47.3945	124.785	0.046248	1.51283	UN
RB1	52.3945	76.3851	27.0221	17.5434	21.0128	22.0725	0.0464367	1.36164	UN
NPM1	432.315	601.625	252.049	134.426	125.873	283.982	0.0464369	1.24045	UN
FAM19A1	8.85591	1.40435	11.8078	21.1315	22.0918	13.2575	0.046444	-1.3558	UN
SPI1	523.288	372.822	142.028	7.45671	7.06385	186.603	0.0466637	2.36784	Dif
CTTNBP2	37.1799	25.7708	72.214	117.19	70.1319	59.5408	0.0467592	-0.86899	UN
HMGCR	64.4019	49.0927	88.056	114.135	125.877	73.8708	0.0468074	-0.639084	UN
ENSTGUG00000016538	42.8687	15.6662	52.775	81.7429	62.9811	57.4354	0.0469967	-0.860911	UN
CASD1	27.3698	29.1337	45.5948	61.5512	72.1038	35.9658	0.0470051	-0.732354	UN
FUT10	38.7028	112.126	79.8346	27.3625	23.8346	41.1504	0.0470159	1.32064	UN
TSSC1	10.7826	7.90847	24.7413	30.6106	28.7086	24.559	0.0470172	-0.949525	UN
B4GALT6	18.4039	7.19	43.9602	52.5127	67.1351	34.6094	0.0470185	-1.14913	UN
SIRT6	82.9712	95.4277	65.3604	47.0733	24.0966	39.4839	0.0470317	1.1394	UN
ENSTGUG00000003882	1314.94	1141.5	879.492	1779.75	1486.98	1171.46	0.0471695	-0.411882	UN
ENSTGUG00000009688	4.54183	14.7944	4.38104	1.75476	1.19788	0.929451	0.0472195	2.61103	Dif
ENSTGUG00000005298	28.5841	36.271	8.35656	7.79474	5.91448	8.41779	0.0473714	1.72626	UN
CNKSR2	21.8231	15.8359	102.547	140.756	94.111	99.3888	0.0474153	-1.2534	UN
DYRK3	14.7505	8.75648	10.192	2.13969	1.6027	4.85027	0.0474895	1.97153	UN
FAM195A	15.7268	17.9494	17.1287	21.8309	29.2868	28.7672	0.0475777	-0.652955	UN
RHBDL3	6.32635	8.34766	10.7069	13.1492	23.5515	13.1933	0.0476536	-0.97512	UN
ABAT,TMEM186	282.426	308.527	517.814	566.998	540.935	494.737	0.0479047	-0.531521	UN
ENSTGUG00000011474	38.9355	43.5263	32.4362	16.334	15.7188	19.4994	0.0479398	1.15625	UN
MAGI1	24.2795	16.4758	57.8449	54.5815	59.5741	69.9541	0.0480158	-0.900902	UN
RPL32	356.9	592.545	207.553	96.6145	70.1648	257.603	0.0482107	1.44695	UN
CDIP1	16.491	14.0866	44.8787	38.0401	58.1374	49.0992	0.0484087	-0.94509	UN
CRB2	25.8274	67.1308	22.4409	10.4371	8.93853	19.7718	0.0484483	1.55964	UN
ENSTGUG00000014630	189.876	230.591	53.9359	54.4357	35.451	80.7152	0.0484982	1.47548	UN
HPS5	8.73419	12.3173	3.87089	1.69224	0.82027	2.01197	0.0485555	2.46162	Dif
SUGP2	3.30677	1.2212	4.20655	9.80583	6.7215	6.26571	0.048577	-1.38379	UN
RPS7	34.4778	60.1062	21.4699	8.212	8.46603	22.9112	0.0486606	1.55162	UN
AGTPBP1	9.44718	9.68876	22.5735	27.8688	23.7522	26.4837	0.0487671	-0.905035	UN
ENSTGUG00000012709	9.90745	9.20073	44.992	46.0102	54.0536	43.8989	0.0487955	-1.1673	UN
BFAR	21.9665	21.9112	15.7332	7.66329	7.04831	6.94237	0.0487989	1.46094	UN
HDAC7	43.6431	25.8952	27.2088	4.05531	7.08913	20.7678	0.0489254	1.60011	UN
C9orf89	37.5301	41.7962	24.927	8.15862	7.78672	22.6892	0.0490123	1.43213	UN
ATOX1	65.8457	43.1963	31.062	15.9582	16.6842	25.4614	0.0490418	1.26979	UN
SF1	12.0481	8.61396	4.8285	0	1.75709	3.03492	0.0491213	2.41126	Dif
CCDC102A	14.2791	14.0806	9.98406	2.30298	2.78511	6.10501	0.0491491	1.77638	UN
MRPL43	12.5879	17.5035	30.7344	35.3348	30.9134	39.0452	0.0491617	-0.79166	UN
ENSTGUG00000012745	87.1559	173.918	82.5169	44.0316	56.7951	50.0818	0.0493911	1.18702	UN
NECAB3	41.6101	3.68762	17.5837	96.1969	61.3446	16.6818	0.0494359	-1.47023	UN
MAPRE2	117.929	77.4427	149.1	230.339	186.244	124.293	0.0494496	-0.650912	UN
ENSTGUG00000010956	13.8343	9.58515	10.788	3.36485	4.17292	3.1839	0.0494886	1.67378	UN
ENSTGUG00000017458	25.9257	29.6301	6.52406	2.74222	0.857439	11.0823	0.0494943	2.08008	Dif
ENSTGUG00000005721	181.634	115.219	331.631	410.488	438.178	247.403	0.0495308	-0.802391	UN
[truncated: 9,656 more rows]

## Sheet: Fig 7C
Control pre		bout 5						bout 4						bout 3						bout 2						bout 1
		syllable_6	syllable_5	syllable_4	syllable_3	syllable_2	syllable_1	syllable_6	syllable_5	syllable_4	syllable_3	syllable_2	syllable_1	syllable_6	syllable_5	syllable_4	syllable_3	syllable_2	syllable_1	syllable_6	syllable_5	syllable_4	syllable_3	syllable_2	syllable_1	syllable_6	syllable_5	syllable_4	syllable_3	syllable_2	syllable_1
bout 6	syllable_1	0.428	0.33	0.644	0.157	0.484	0.512	0.314	0.635	0.535	0.518	0.282	0.613	0.15	0.47	0.488	0.62	0.123	0.405	0.307	0.556	0.387	0.716	0.567	0.251	0.135	0.48	0.482	0.354	0.765	0.782
	syllable_2	0.678	0.431	0.536	0.485	0.806	0.713	0.521	0.629	0.574	0.72	0.458	0.588	0.518	0.78	0.683	0.576	0.501	0.806	0.497	0.684	0.499	0.444	0.724	0.52	0.475	0.837	0.722	0.427	0.483	0.453
	syllable_3	0.426	0.426	0.251	0.768	0.476	0.422	0.474	0.301	0.221	0.428	0.441	0.311	0.817	0.438	0.432	0.282	0.82	0.462	0.48	0.39	0.373	0.135	0.403	0.478	0.795	0.484	0.457	0.457	0.155	0.127
	syllable_4	0.432	0.364	0.809	0.192	0.478	0.479	0.349	0.737	0.625	0.48	0.31	0.741	0.177	0.442	0.525	0.706	0.164	0.373	0.344	0.566	0.442	0.636	0.627	0.256	0.172	0.422	0.453	0.407	0.611	0.524
	syllable_5	0.453	0.671	0.325	0.458	0.451	0.459	0.702	0.388	0.295	0.468	0.752	0.392	0.445	0.411	0.456	0.362	0.44	0.42	0.673	0.435	0.676	0.266	0.468	0.692	0.426	0.479	0.476	0.736	0.274	0.237
	syllable_6	0.362	0.699	0.451	0.349	0.395	0.38	0.722	0.529	0.384	0.383	0.737	0.461	0.369	0.371	0.389	0.458	0.36	0.374	0.754	0.408	0.776	0.394	0.488	0.651	0.358	0.409	0.386	0.762	0.395	0.344
bout 7	syllable_1	0.725	0.351	0.529	0.429	0.619	0.74	0.469	0.527	0.446	0.771	0.401	0.572	0.433	0.596	0.727	0.523	0.441	0.611	0.436	0.738	0.441	0.35	0.597	0.458	0.411	0.641	0.737	0.408	0.389	0.342
	syllable_2	0.688	0.418	0.584	0.429	0.811	0.696	0.518	0.639	0.593	0.707	0.439	0.656	0.475	0.776	0.674	0.591	0.43	0.828	0.475	0.699	0.499	0.46	0.71	0.497	0.402	0.844	0.749	0.398	0.496	0.456
	syllable_3	0.507	0.413	0.271	0.731	0.484	0.488	0.462	0.311	0.223	0.486	0.458	0.345	0.792	0.449	0.5	0.327	0.829	0.469	0.452	0.444	0.349	0.13	0.419	0.475	0.805	0.489	0.522	0.407	0.166	0.124
	syllable_4	0.607	0.351	0.713	0.301	0.553	0.591	0.393	0.565	0.623	0.55	0.322	0.648	0.318	0.516	0.568	0.644	0.298	0.463	0.353	0.613	0.399	0.524	0.584	0.366	0.311	0.53	0.576	0.345	0.494	0.463
	syllable_5	0.35	0.339	0.681	0.147	0.414	0.424	0.345	0.67	0.527	0.413	0.293	0.666	0.135	0.401	0.426	0.618	0.119	0.33	0.298	0.483	0.379	0.817	0.561	0.216	0.128	0.395	0.408	0.373	0.817	0.799
	syllable_6	0.4	0.725	0.396	0.434	0.443	0.422	0.748	0.47	0.343	0.421	0.72	0.397	0.422	0.411	0.428	0.397	0.435	0.427	0.76	0.423	0.729	0.367	0.45	0.642	0.433	0.463	0.422	0.751	0.37	0.323
bout 8	syllable_1	0.747	0.376	0.609	0.398	0.663	0.771	0.482	0.572	0.498	0.744	0.397	0.651	0.43	0.608	0.77	0.555	0.409	0.651	0.429	0.815	0.453	0.448	0.617	0.463	0.388	0.691	0.766	0.416	0.46	0.399
	syllable_2	0.666	0.398	0.642	0.406	0.678	0.694	0.503	0.652	0.616	0.714	0.424	0.64	0.434	0.683	0.694	0.586	0.41	0.663	0.457	0.722	0.487	0.558	0.681	0.482	0.375	0.713	0.708	0.402	0.603	0.57
	syllable_3	0.439	0.447	0.211	0.799	0.458	0.42	0.455	0.286	0.196	0.427	0.452	0.293	0.875	0.441	0.448	0.279	0.861	0.463	0.465	0.388	0.319	0.111	0.398	0.479	0.835	0.48	0.467	0.431	0.137	0.107
	syllable_4	0.529	0.367	0.755	0.302	0.6	0.606	0.404	0.7	0.588	0.578	0.322	0.772	0.296	0.542	0.598	0.688	0.297	0.48	0.341	0.642	0.422	0.63	0.68	0.329	0.287	0.53	0.562	0.384	0.622	0.518
	syllable_5	0.389	0.727	0.39	0.42	0.411	0.397	0.711	0.435	0.325	0.402	0.762	0.393	0.372	0.38	0.388	0.403	0.372	0.395	0.723	0.398	0.754	0.322	0.42	0.696	0.376	0.441	0.401	0.748	0.326	0.293
	syllable_6	0.459	0.732	0.328	0.421	0.504	0.477	0.731	0.371	0.33	0.467	0.776	0.409	0.445	0.469	0.457	0.344	0.441	0.482	0.759	0.469	0.73	0.238	0.46	0.744	0.429	0.54	0.507	0.734	0.249	0.227
bout 9	syllable_1	0.705	0.388	0.548	0.398	0.631	0.737	0.488	0.559	0.514	0.759	0.41	0.583	0.422	0.632	0.765	0.525	0.425	0.629	0.433	0.745	0.49	0.415	0.626	0.468	0.391	0.684	0.734	0.418	0.469	0.434
	syllable_2	0.724	0.411	0.535	0.504	0.785	0.717	0.541	0.589	0.495	0.708	0.476	0.631	0.559	0.737	0.725	0.562	0.529	0.776	0.509	0.72	0.497	0.401	0.696	0.534	0.498	0.822	0.759	0.453	0.433	0.377
	syllable_3	0.468	0.442	0.251	0.775	0.511	0.467	0.467	0.332	0.251	0.485	0.457	0.333	0.813	0.496	0.481	0.303	0.723	0.523	0.482	0.44	0.39	0.15	0.43	0.465	0.745	0.531	0.508	0.453	0.182	0.151
	syllable_4	0.399	0.322	0.745	0.162	0.407	0.441	0.308	0.601	0.609	0.436	0.274	0.658	0.148	0.389	0.462	0.669	0.134	0.314	0.282	0.504	0.352	0.62	0.524	0.213	0.153	0.365	0.422	0.344	0.606	0.558
	syllable_5	0.438	0.712	0.379	0.394	0.443	0.429	0.728	0.438	0.333	0.421	0.725	0.371	0.45	0.434	0.435	0.369	0.443	0.437	0.737	0.436	0.69	0.332	0.437	0.681	0.429	0.49	0.465	0.728	0.34	0.303
	syllable_6	0.686	0.361	0.542	0.428	0.643	0.721	0.473	0.534	0.44	0.767	0.413	0.586	0.42	0.628	0.707	0.522	0.433	0.675	0.436	0.735	0.455	0.442	0.607	0.458	0.384	0.677	0.68	0.369	0.464	0.391
bout 10	syllable_1	0.692	0.427	0.461	0.502	0.805	0.673	0.526	0.544	0.5	0.677	0.461	0.564	0.557	0.815	0.677	0.511	0.533	0.838	0.465	0.669	0.457	0.347	0.689	0.533	0.489	0.858	0.745	0.412	0.381	0.341
	syllable_2	0.345	0.635	0.376	0.35	0.388	0.376	0.675	0.479	0.367	0.393	0.693	0.392	0.342	0.367	0.373	0.396	0.347	0.352	0.722	0.386	0.739	0.346	0.453	0.574	0.356	0.386	0.359	0.701	0.362	0.321
	syllable_3	0.666	0.366	0.601	0.391	0.598	0.724	0.458	0.587	0.486	0.722	0.389	0.61	0.377	0.591	0.718	0.534	0.383	0.595	0.419	0.74	0.45	0.452	0.609	0.422	0.351	0.629	0.672	0.393	0.489	0.4
	syllable_4	0.579	0.39	0.578	0.446	0.747	0.647	0.45	0.611	0.511	0.648	0.392	0.621	0.463	0.667	0.63	0.577	0.447	0.67	0.413	0.666	0.486	0.478	0.693	0.414	0.435	0.675	0.598	0.392	0.522	0.458
	syllable_5	0.416	0.4	0.222	0.777	0.433	0.41	0.462	0.294	0.217	0.422	0.438	0.292	0.809	0.425	0.436	0.278	0.8	0.456	0.468	0.388	0.348	0.142	0.38	0.453	0.802	0.454	0.444	0.422	0.172	0.129
	syllable_6	0.466	0.356	0.826	0.167	0.479	0.523	0.342	0.751	0.596	0.505	0.313	0.725	0.161	0.433	0.552	0.732	0.146	0.379	0.33	0.597	0.424	0.633	0.613	0.261	0.151	0.422	0.47	0.391	0.614	0.54
Control post		bout 5						bout 4						bout 3						bout 2						bout 1
		syllable_6	syllable_5	syllable_4	syllable_3	syllable_2	syllable_1	syllable_6	syllable_5	syllable_4	syllable_3	syllable_2	syllable_1	syllable_6	syllable_5	syllable_4	syllable_3	syllable_2	syllable_1	syllable_6	syllable_5	syllable_4	syllable_3	syllable_2	syllable_1	syllable_6	syllable_5	syllable_4	syllable_3	syllable_2	syllable_1
bout 6	syllable_1	0.604	0.536	0.399	0.555	0.38	0.542	0.593	0.547	0.534	0.428	0.786	0.41	0.582	0.766	0.523	0.34	0.583	0.535	0.448	0.388	0.808	0.405	0.54	0.322	0.605	0.555	0.401	0.568	0.305	0.815
	syllable_2	0.51	0.416	0.469	0.246	0.737	0.528	0.514	0.443	0.475	0.427	0.255	0.43	0.392	0.362	0.245	0.771	0.511	0.447	0.497	0.438	0.267	0.474	0.243	0.866	0.511	0.448	0.474	0.418	0.807	0.322
	syllable_3	0.418	0.404	0.288	0.81	0.228	0.358	0.414	0.42	0.403	0.303	0.61	0.268	0.442	0.553	0.759	0.189	0.373	0.408	0.316	0.286	0.584	0.308	0.775	0.192	0.427	0.442	0.299	0.455	0.231	0.489
	syllable_4	0.453	0.428	0.335	0.638	0.238	0.391	0.435	0.476	0.457	0.364	0.716	0.357	0.494	0.651	0.574	0.202	0.401	0.451	0.356	0.355	0.743	0.372	0.596	0.212	0.47	0.477	0.362	0.487	0.212	0.657
	syllable_5	0.498	0.537	0.759	0.329	0.505	0.617	0.545	0.54	0.532	0.78	0.405	0.724	0.51	0.485	0.327	0.432	0.506	0.546	0.733	0.752	0.421	0.754	0.323	0.414	0.445	0.548	0.754	0.544	0.45	0.429
	syllable_6	0.7	0.79	0.481	0.425	0.436	0.674	0.709	0.789	0.774	0.503	0.505	0.456	0.735	0.57	0.425	0.388	0.676	0.807	0.537	0.464	0.504	0.456	0.421	0.386	0.65	0.796	0.507	0.796	0.425	0.534
bout 7	syllable_1	0.873	0.621	0.437	0.402	0.512	0.757	0.843	0.632	0.696	0.469	0.542	0.45	0.628	0.628	0.381	0.475	0.849	0.668	0.501	0.41	0.545	0.419	0.398	0.474	0.898	0.676	0.468	0.624	0.526	0.621
	syllable_2	0.486	0.401	0.389	0.23	0.722	0.447	0.526	0.422	0.474	0.313	0.274	0.359	0.43	0.372	0.199	0.726	0.511	0.458	0.424	0.365	0.287	0.413	0.237	0.908	0.479	0.461	0.377	0.368	0.792	0.366
	syllable_3	0.42	0.448	0.326	0.788	0.253	0.443	0.46	0.478	0.446	0.337	0.582	0.312	0.457	0.561	0.759	0.203	0.409	0.448	0.337	0.322	0.584	0.326	0.775	0.212	0.424	0.468	0.334	0.499	0.25	0.512
	syllable_4	0.439	0.446	0.77	0.292	0.427	0.449	0.455	0.468	0.454	0.777	0.366	0.766	0.419	0.436	0.28	0.415	0.448	0.458	0.764	0.769	0.374	0.767	0.298	0.406	0.405	0.433	0.771	0.459	0.458	0.426
	syllable_5	0.419	0.423	0.777	0.327	0.424	0.45	0.445	0.441	0.443	0.726	0.404	0.743	0.426	0.427	0.32	0.393	0.426	0.446	0.752	0.78	0.398	0.767	0.327	0.4	0.4	0.444	0.764	0.438	0.438	0.408
	syllable_6	0.409	0.429	0.765	0.292	0.44	0.504	0.45	0.445	0.455	0.744	0.365	0.76	0.412	0.41	0.278	0.415	0.424	0.464	0.741	0.762	0.366	0.756	0.301	0.405	0.376	0.451	0.815	0.451	0.445	0.389
bout 8	syllable_1	0.649	0.794	0.476	0.425	0.427	0.673	0.675	0.777	0.803	0.501	0.512	0.449	0.731	0.571	0.422	0.372	0.675	0.82	0.499	0.454	0.506	0.46	0.437	0.388	0.613	0.759	0.512	0.75	0.395	0.566
	syllable_2	0.861	0.633	0.507	0.389	0.57	0.803	0.901	0.653	0.68	0.493	0.47	0.482	0.632	0.57	0.382	0.519	0.882	0.685	0.526	0.463	0.491	0.457	0.395	0.505	0.821	0.694	0.512	0.66	0.57	0.536
	syllable_3	0.473	0.361	0.423	0.204	0.759	0.398	0.473	0.385	0.43	0.349	0.243	0.39	0.373	0.321	0.185	0.794	0.479	0.401	0.46	0.378	0.256	0.422	0.216	0.846	0.479	0.392	0.412	0.348	0.833	0.31
	syllable_4	0.403	0.475	0.323	0.779	0.241	0.397	0.442	0.481	0.449	0.359	0.606	0.316	0.468	0.543	0.703	0.186	0.399	0.439	0.349	0.331	0.602	0.325	0.832	0.193	0.397	0.468	0.322	0.506	0.223	0.525
	syllable_5	0.502	0.503	0.797	0.317	0.476	0.539	0.501	0.513	0.523	0.754	0.405	0.75	0.504	0.48	0.289	0.446	0.489	0.528	0.771	0.79	0.409	0.786	0.298	0.447	0.431	0.5	0.799	0.511	0.465	0.452
	syllable_6	0.426	0.412	0.306	0.656	0.238	0.379	0.426	0.437	0.422	0.354	0.764	0.319	0.479	0.665	0.576	0.207	0.401	0.432	0.338	0.319	0.757	0.36	0.612	0.208	0.458	0.452	0.351	0.46	0.208	0.639
bout 9	syllable_1	0.442	0.45	0.758	0.297	0.457	0.514	0.469	0.476	0.445	0.767	0.396	0.726	0.423	0.443	0.291	0.409	0.438	0.458	0.702	0.753	0.38	0.766	0.295	0.375	0.374	0.469	0.738	0.483	0.412	0.394
	syllable_2	0.669	0.733	0.476	0.465	0.447	0.656	0.687	0.778	0.77	0.519	0.569	0.457	0.741	0.601	0.431	0.378	0.663	0.781	0.521	0.475	0.554	0.469	0.468	0.376	0.632	0.792	0.524	0.768	0.414	0.571
	syllable_3	0.604	0.637	0.504	0.359	0.422	0.838	0.696	0.632	0.641	0.56	0.526	0.469	0.66	0.643	0.377	0.336	0.609	0.684	0.496	0.523	0.506	0.491	0.344	0.332	0.518	0.666	0.534	0.664	0.345	0.559
	syllable_4	0.483	0.35	0.438	0.219	0.811	0.406	0.499	0.363	0.411	0.361	0.233	0.405	0.368	0.313	0.201	0.816	0.503	0.381	0.464	0.372	0.253	0.412	0.224	0.766	0.498	0.385	0.407	0.341	0.832	0.301
	syllable_5	0.671	0.875	0.454	0.475	0.415	0.629	0.675	0.774	0.775	0.498	0.481	0.442	0.739	0.587	0.456	0.372	0.68	0.817	0.5	0.453	0.489	0.446	0.447	0.362	0.631	0.743	0.501	0.788	0.4	0.578
	syllable_6	0.416	0.465	0.314	0.845	0.238	0.433	0.438	0.466	0.453	0.325	0.601	0.31	0.463	0.571	0.728	0.196	0.391	0.433	0.324	0.317	0.616	0.337	0.845	0.197	0.415	0.472	0.314	0.506	0.238	0.546
bout 10	syllable_1	0.843	0.631	0.478	0.405	0.546	0.709	0.862	0.649	0.691	0.484	0.513	0.47	0.665	0.6	0.373	0.513	0.888	0.674	0.533	0.433	0.518	0.431	0.411	0.495	0.836	0.677	0.492	0.639	0.562	0.619
	syllable_2	0.537	0.383	0.463	0.236	0.782	0.419	0.539	0.401	0.456	0.401	0.226	0.421	0.389	0.307	0.215	0.822	0.556	0.424	0.493	0.414	0.244	0.449	0.243	0.86	0.547	0.421	0.448	0.372	0.88	0.302
	syllable_3	0.432	0.473	0.325	0.809	0.231	0.409	0.445	0.465	0.441	0.323	0.609	0.32	0.466	0.551	0.76	0.191	0.398	0.456	0.317	0.335	0.623	0.329	0.84	0.202	0.423	0.502	0.317	0.521	0.232	0.517
	syllable_4	0.498	0.452	0.759	0.323	0.46	0.511	0.5	0.457	0.46	0.777	0.408	0.76	0.43	0.434	0.306	0.431	0.488	0.471	0.739	0.739	0.409	0.777	0.326	0.406	0.435	0.479	0.768	0.467	0.474	0.423
	syllable_5	0.659	0.763	0.423	0.442	0.427	0.614	0.665	0.804	0.813	0.478	0.509	0.455	0.759	0.578	0.409	0.397	0.669	0.786	0.486	0.432	0.517	0.442	0.437	0.425	0.647	0.767	0.48	0.759	0.423	0.591
	syllable_6	0.83	0.666	0.49	0.421	0.528	0.837	0.926	0.65	0.698	0.489	0.539	0.471	0.662	0.608	0.418	0.478	0.862	0.702	0.51	0.457	0.547	0.445	0.431	0.465	0.843	0.716	0.506	0.679	0.529	0.566
7,8-DHF infusion pre		bout 4							bout 3							bout 2							bount 1
		syllable_7	syllable_6	syllable_5	syllable_4	syllable_3	syllable_2	syllable_1	syllable_7	syllable_6	syllable_5	syllable_4	syllable_3	syllable_2	syllable_1	syllable_7	syllable_6	syllable_5	syllable_4	syllable_3	syllable_2	syllable_1	syllable_7	syllable_6	syllable_5	syllable_4	syllable_3	syllable_2	syllable_1
bout 5	syllable_1	0.781	0.355	0.555	0.454	0.379	0.759	0.316	0.204	0.301	0.734	0.374	0.519	0.526	0.348	0.734	0.313	0.173	0.383	0.7	0.355	0.401	0.312	0.706	0.369	0.5	0.481	0.427	0.688
	syllable_2	0.467	0.434	0.375	0.528	0.825	0.471	0.433	0.316	0.727	0.488	0.45	0.472	0.579	0.748	0.451	0.427	0.212	0.82	0.468	0.415	0.232	0.65	0.47	0.446	0.416	0.518	0.85	0.483
	syllable_3	0.532	0.355	0.622	0.791	0.463	0.503	0.468	0.219	0.37	0.579	0.336	0.584	0.858	0.428	0.544	0.44	0.169	0.507	0.622	0.32	0.441	0.295	0.561	0.333	0.511	0.751	0.524	0.534
	syllable_4	0.549	0.373	0.609	0.428	0.348	0.555	0.362	0.375	0.317	0.525	0.374	0.678	0.49	0.327	0.546	0.365	0.257	0.355	0.525	0.348	0.432	0.304	0.524	0.371	0.719	0.422	0.413	0.557
	syllable_5	0.364	0.712	0.401	0.295	0.336	0.377	0.676	0.305	0.324	0.376	0.648	0.365	0.345	0.322	0.348	0.787	0.193	0.345	0.32	0.679	0.382	0.229	0.337	0.597	0.336	0.301	0.384	0.31
	syllable_6	0.785	0.365	0.573	0.466	0.371	0.806	0.404	0.223	0.317	0.75	0.385	0.525	0.558	0.362	0.749	0.339	0.21	0.396	0.725	0.382	0.494	0.325	0.721	0.349	0.541	0.494	0.43	0.754
	syllable_7	0.48	0.34	0.321	0.418	0.763	0.461	0.358	0.336	0.663	0.435	0.379	0.395	0.485	0.701	0.441	0.356	0.212	0.733	0.426	0.367	0.223	0.622	0.419	0.359	0.383	0.4	0.729	0.442
bout 6	syllable_1	0.232	0.262	0.269	0.281	0.253	0.271	0.315	0.863	0.172	0.228	0.318	0.325	0.219	0.218	0.201	0.392	0.695	0.237	0.214	0.391	0.584	0.122	0.196	0.336	0.198	0.192	0.199	0.246
	syllable_2	0.535	0.449	0.518	0.469	0.37	0.472	0.292	0.333	0.272	0.491	0.403	0.63	0.434	0.318	0.517	0.369	0.199	0.336	0.451	0.338	0.339	0.288	0.489	0.347	0.59	0.434	0.384	0.453
	syllable_3	0.431	0.618	0.46	0.485	0.4	0.433	0.605	0.278	0.336	0.47	0.661	0.521	0.505	0.357	0.454	0.677	0.207	0.429	0.457	0.575	0.32	0.24	0.424	0.618	0.451	0.484	0.461	0.409
	syllable_4	0.407	0.66	0.362	0.342	0.314	0.432	0.632	0.262	0.279	0.425	0.697	0.423	0.306	0.296	0.454	0.679	0.289	0.353	0.382	0.612	0.38	0.227	0.401	0.705	0.374	0.319	0.347	0.393
	syllable_5	0.767	0.4	0.52	0.479	0.438	0.694	0.33	0.223	0.379	0.712	0.401	0.487	0.527	0.411	0.763	0.352	0.182	0.448	0.698	0.419	0.38	0.397	0.714	0.427	0.495	0.504	0.463	0.711
	syllable_6	0.44	0.376	0.362	0.466	0.859	0.434	0.383	0.277	0.874	0.464	0.407	0.439	0.549	0.875	0.441	0.371	0.179	0.895	0.44	0.381	0.211	0.758	0.475	0.387	0.419	0.442	0.894	0.467
	syllable_7	0.416	0.365	0.55	0.301	0.192	0.416	0.475	0.442	0.167	0.433	0.36	0.458	0.373	0.219	0.406	0.369	0.459	0.225	0.426	0.287	0.717	0.12	0.392	0.359	0.38	0.272	0.222	0.445
bout 7	syllable_1	0.32	0.651	0.368	0.287	0.32	0.357	0.647	0.254	0.31	0.396	0.629	0.335	0.31	0.305	0.376	0.629	0.324	0.357	0.34	0.666	0.349	0.226	0.327	0.688	0.267	0.279	0.361	0.34
	syllable_2	0.76	0.425	0.586	0.495	0.444	0.739	0.35	0.21	0.381	0.746	0.427	0.538	0.566	0.421	0.76	0.39	0.185	0.452	0.734	0.396	0.417	0.34	0.751	0.409	0.504	0.517	0.519	0.726
	syllable_3	0.487	0.377	0.332	0.458	0.797	0.451	0.365	0.38	0.662	0.448	0.4	0.409	0.513	0.764	0.456	0.355	0.236	0.773	0.445	0.374	0.255	0.585	0.427	0.378	0.391	0.421	0.738	0.452
	syllable_4	0.529	0.343	0.543	0.766	0.521	0.539	0.409	0.278	0.417	0.578	0.345	0.545	0.802	0.483	0.498	0.411	0.213	0.573	0.587	0.33	0.451	0.328	0.518	0.343	0.445	0.714	0.582	0.559
	syllable_5	0.757	0.38	0.624	0.508	0.418	0.756	0.36	0.223	0.339	0.771	0.41	0.576	0.601	0.377	0.733	0.357	0.189	0.443	0.749	0.377	0.441	0.333	0.702	0.406	0.516	0.561	0.472	0.764
	syllable_6	0.508	0.358	0.388	0.484	0.795	0.517	0.384	0.312	0.723	0.512	0.394	0.459	0.547	0.716	0.484	0.356	0.188	0.777	0.464	0.349	0.219	0.676	0.471	0.419	0.441	0.471	0.814	0.5
	syllable_7	0.506	0.371	0.53	0.841	0.476	0.47	0.357	0.278	0.366	0.519	0.323	0.581	0.769	0.399	0.475	0.383	0.171	0.462	0.559	0.351	0.32	0.306	0.501	0.395	0.512	0.782	0.499	0.458
bout 8	syllable_1	0.573	0.375	0.725	0.525	0.392	0.574	0.394	0.27	0.302	0.587	0.4	0.717	0.549	0.347	0.566	0.355	0.239	0.381	0.537	0.395	0.406	0.32	0.562	0.382	0.716	0.543	0.434	0.553
	syllable_2	0.349	0.728	0.443	0.338	0.311	0.354	0.704	0.268	0.282	0.339	0.637	0.426	0.348	0.305	0.309	0.666	0.225	0.353	0.336	0.565	0.364	0.186	0.306	0.599	0.31	0.312	0.357	0.329
	syllable_3	0.743	0.384	0.616	0.516	0.374	0.757	0.351	0.243	0.287	0.713	0.406	0.559	0.545	0.331	0.696	0.394	0.188	0.379	0.681	0.388	0.45	0.273	0.711	0.365	0.507	0.555	0.44	0.64
	syllable_4	0.487	0.371	0.365	0.409	0.764	0.476	0.358	0.269	0.766	0.465	0.409	0.482	0.486	0.777	0.444	0.378	0.133	0.788	0.398	0.371	0.177	0.709	0.456	0.41	0.427	0.402	0.814	0.46
	syllable_5	0.528	0.433	0.71	0.385	0.257	0.56	0.479	0.484	0.215	0.552	0.384	0.578	0.449	0.265	0.495	0.421	0.456	0.279	0.507	0.348	0.713	0.146	0.483	0.416	0.498	0.382	0.297	0.561
	syllable_6	0.358	0.658	0.327	0.319	0.363	0.36	0.562	0.408	0.281	0.354	0.604	0.361	0.307	0.296	0.359	0.673	0.26	0.352	0.336	0.608	0.325	0.194	0.306	0.684	0.277	0.296	0.354	0.321
	syllable_7	0.728	0.43	0.536	0.442	0.413	0.753	0.387	0.229	0.379	0.728	0.431	0.503	0.516	0.411	0.735	0.357	0.181	0.464	0.726	0.405	0.398	0.363	0.693	0.414	0.481	0.48	0.496	0.751
7,8-DHF infusion post		bout 3										bout 2									bout 1
		syllable_10	syllable_9	syllable_8	syllable_7	syllable_6	syllable_5	syllable_4	syllable_3	syllable_2	syllable_1	syllable_9	syllable_8	syllable_7	syllable_6	syllable_5	syllable_4	syllable_3	syllable_2	syllable_1	syllable_11	syllable_10	syllable_9	syllable_8	syllable_7	syllable_6	syllable_5	syllable_4	syllable_3	syllable_2	syllable_1
bout 4	syllable_1	0.233	0.404	0.295	0.278	0.405	0.217	0.379	0.185	0.118	0.435	0.418	0.349	0.423	0.31	0.444	0.326	0.291	0.384	0.815	0.803	0.414	0.306	0.251	0.364	0.494	0.781	0.671	0.369	0.334	0.818
	syllable_2	0.621	0.422	0.682	0.565	0.41	0.699	0.342	0.532	0.436	0.426	0.424	0.428	0.451	0.706	0.635	0.594	0.357	0.646	0.371	0.468	0.364	0.371	0.447	0.586	0.614	0.429	0.306	0.452	0.659	0.272
	syllable_3	0.626	0.52	0.62	0.645	0.366	0.502	0.701	0.624	0.521	0.737	0.749	0.754	0.785	0.637	0.698	0.76	0.352	0.631	0.396	0.452	0.66	0.636	0.528	0.739	0.693	0.487	0.458	0.742	0.575	0.279
	syllable_4	0.192	0.288	0.253	0.21	0.348	0.178	0.325	0.151	0.096	0.362	0.356	0.286	0.361	0.278	0.344	0.272	0.29	0.304	0.639	0.686	0.358	0.238	0.215	0.289	0.396	0.635	0.512	0.322	0.28	0.647
	syllable_5	0.304	0.406	0.383	0.35	0.358	0.266	0.46	0.268	0.173	0.542	0.479	0.437	0.493	0.383	0.526	0.417	0.316	0.473	0.845	0.84	0.507	0.348	0.32	0.444	0.586	0.868	0.754	0.43	0.424	0.695
	syllable_6	0.685	0.51	0.64	0.609	0.371	0.62	0.497	0.583	0.504	0.521	0.547	0.533	0.549	0.751	0.702	0.71	0.37	0.722	0.418	0.466	0.443	0.45	0.519	0.628	0.719	0.52	0.427	0.6	0.574	0.306
	syllable_7	0.397	0.342	0.462	0.337	0.286	0.432	0.258	0.4	0.449	0.223	0.251	0.318	0.251	0.492	0.313	0.339	0.423	0.457	0.136	0.152	0.315	0.308	0.338	0.309	0.301	0.151	0.118	0.372	0.372	0.086
	syllable_8	0.626	0.487	0.656	0.519	0.291	0.599	0.359	0.553	0.495	0.39	0.405	0.437	0.403	0.74	0.564	0.585	0.38	0.694	0.19	0.288	0.368	0.346	0.432	0.539	0.512	0.316	0.232	0.521	0.553	0.15
	syllable_9	0.678	0.52	0.754	0.718	0.402	0.609	0.475	0.663	0.529	0.521	0.517	0.546	0.538	0.778	0.744	0.736	0.383	0.75	0.404	0.461	0.442	0.473	0.547	0.684	0.738	0.493	0.402	0.589	0.65	0.296
	syllable_10	0.676	0.517	0.802	0.732	0.397	0.651	0.44	0.697	0.563	0.498	0.468	0.538	0.463	0.79	0.725	0.719	0.393	0.764	0.293	0.368	0.418	0.426	0.534	0.698	0.668	0.386	0.329	0.583	0.642	0.218
	syllable_11	0.641	0.477	0.681	0.698	0.46	0.577	0.368	0.619	0.454	0.47	0.423	0.463	0.421	0.671	0.69	0.634	0.361	0.73	0.371	0.432	0.372	0.396	0.487	0.643	0.656	0.447	0.349	0.492	0.68	0.277
	syllable_12	0.232	0.371	0.301	0.286	0.357	0.211	0.429	0.19	0.12	0.488	0.433	0.382	0.464	0.309	0.453	0.361	0.301	0.37	0.826	0.814	0.456	0.315	0.261	0.382	0.504	0.816	0.687	0.39	0.354	0.752
bout 5	syllable_1	0.53	0.496	0.512	0.518	0.311	0.389	0.818	0.526	0.467	0.747	0.807	0.795	0.801	0.534	0.599	0.688	0.351	0.55	0.45	0.465	0.714	0.7	0.496	0.651	0.635	0.526	0.47	0.751	0.456	0.327
	syllable_2	0.66	0.553	0.779	0.765	0.432	0.646	0.515	0.686	0.521	0.618	0.573	0.628	0.591	0.787	0.814	0.754	0.366	0.786	0.468	0.545	0.497	0.496	0.534	0.78	0.772	0.582	0.506	0.613	0.681	0.394
	syllable_3	0.704	0.577	0.673	0.654	0.381	0.594	0.563	0.657	0.565	0.568	0.604	0.616	0.601	0.739	0.702	0.742	0.36	0.733	0.355	0.401	0.508	0.521	0.539	0.693	0.699	0.455	0.388	0.657	0.601	0.255
	syllable_4	0.731	0.506	0.695	0.708	0.415	0.731	0.468	0.642	0.55	0.503	0.533	0.528	0.56	0.791	0.742	0.735	0.371	0.67	0.31	0.395	0.46	0.463	0.53	0.702	0.72	0.404	0.325	0.58	0.647	0.215
	syllable_5	0.402	0.432	0.513	0.419	0.461	0.495	0.331	0.361	0.251	0.365	0.401	0.351	0.404	0.457	0.488	0.421	0.316	0.49	0.534	0.572	0.296	0.303	0.323	0.454	0.495	0.537	0.479	0.365	0.459	0.639
	syllable_6	0.589	0.469	0.566	0.588	0.338	0.485	0.625	0.524	0.431	0.716	0.698	0.661	0.681	0.623	0.719	0.736	0.433	0.64	0.53	0.581	0.626	0.53	0.508	0.688	0.733	0.618	0.587	0.636	0.536	0.385
bout 6	syllable_1	0.216	0.31	0.282	0.291	0.275	0.218	0.356	0.201	0.124	0.428	0.392	0.351	0.401	0.254	0.405	0.34	0.218	0.325	0.643	0.658	0.375	0.288	0.253	0.35	0.43	0.628	0.567	0.317	0.321	0.505
	syllable_2	0.294	0.446	0.403	0.364	0.398	0.328	0.39	0.283	0.178	0.452	0.449	0.371	0.459	0.425	0.503	0.39	0.299	0.468	0.769	0.711	0.402	0.321	0.305	0.424	0.545	0.757	0.665	0.384	0.395	0.701
	syllable_3	0.669	0.563	0.721	0.653	0.426	0.617	0.463	0.598	0.481	0.539	0.532	0.527	0.544	0.754	0.723	0.72	0.386	0.804	0.42	0.48	0.436	0.435	0.513	0.687	0.702	0.543	0.46	0.582	0.655	0.341
	syllable_4	0.394	0.485	0.487	0.448	0.426	0.412	0.425	0.357	0.258	0.492	0.476	0.422	0.492	0.543	0.575	0.473	0.353	0.578	0.77	0.752	0.429	0.365	0.374	0.505	0.632	0.786	0.681	0.403	0.475	0.702
	syllable_5	0.461	0.449	0.506	0.402	0.293	0.438	0.352	0.438	0.496	0.337	0.368	0.397	0.344	0.523	0.382	0.45	0.479	0.499	0.295	0.342	0.405	0.405	0.46	0.373	0.417	0.345	0.286	0.407	0.4	0.204
	syllable_6	0.607	0.434	0.703	0.597	0.498	0.669	0.335	0.522	0.407	0.408	0.43	0.421	0.441	0.678	0.593	0.579	0.346	0.632	0.416	0.495	0.342	0.329	0.428	0.589	0.583	0.455	0.328	0.437	0.66	0.338
	syllable_7	0.649	0.528	0.666	0.657	0.384	0.6	0.558	0.619	0.54	0.574	0.611	0.604	0.629	0.749	0.726	0.738	0.378	0.733	0.406	0.456	0.51	0.521	0.527	0.703	0.748	0.497	0.453	0.663	0.588	0.309
	syllable_8	0.672	0.484	0.697	0.657	0.378	0.649	0.414	0.608	0.539	0.461	0.475	0.481	0.466	0.781	0.701	0.687	0.411	0.754	0.316	0.378	0.409	0.408	0.502	0.641	0.672	0.405	0.31	0.577	0.605	0.203
	syllable_9	0.478	0.344	0.435	0.4	0.233	0.447	0.311	0.403	0.452	0.301	0.312	0.34	0.318	0.472	0.403	0.375	0.47	0.377	0.216	0.253	0.335	0.346	0.374	0.412	0.391	0.252	0.213	0.364	0.406	0.148
	syllable_10	0.626	0.484	0.679	0.577	0.342	0.67	0.346	0.605	0.565	0.353	0.391	0.398	0.373	0.767	0.557	0.581	0.428	0.67	0.176	0.264	0.379	0.343	0.442	0.574	0.523	0.267	0.191	0.506	0.601	0.133
	syllable_11	0.591	0.494	0.712	0.635	0.393	0.577	0.48	0.611	0.521	0.482	0.438	0.556	0.427	0.693	0.591	0.647	0.423	0.689	0.191	0.284	0.463	0.425	0.518	0.572	0.521	0.284	0.23	0.529	0.588	0.149
	syllable_12	0.668	0.527	0.654	0.624	0.355	0.626	0.524	0.59	0.53	0.564	0.56	0.578	0.591	0.81	0.727	0.74	0.363	0.705	0.38	0.432	0.492	0.481	0.515	0.67	0.672	0.476	0.393	0.628	0.577	0.261

## Sheet: Fig 7D
Group	Condition	individual	motif	Repitation
Control	Pre	ZF#1	0.11415	0.00356718
		ZF#2	0.109394	0.0178359
		ZF#3	0.10107	0.0487515
	Post	ZF#1	0.132143	0.00476191
		ZF#2	0.078478	0.0321046
		ZF#3	0.0760999	0.0475624
7,8-DHF infusion	Pre	ZF#4	0.0832342	0.00713436
		ZF#5	0.162901	0
		ZF#6	0.0868014	0.0142687
		ZF#7	0.115339	0
		ZF#8	0.0807601	0.168646
	Post	ZF#4	0.0487515	0.0630202
		ZF#5	0.00355872	0.0201661
		ZF#6	0.0166271	0.118765
		ZF#7	0.0178359	0.0487515
		ZF#8	0.0427553	0.289786

## Sheet: Fig 7E
Control Pre		Control Post		7,8-DHF Pre		7,8-DHF Post
syllable	mean	syllable	mean	syllable	mean	syllable	mean
duration	FM	duration	FM	duration	FM	duration	FM
21.9501	15.2	49.8866	20.4	89.7959	35	13.9683	11.9
145.669	22.8	134.694	16.1	41.9048	51	28.9342	39.4
171.61	36.8	51.8821	41.4	19.9546	55.4	52.8798	11.9
115.737	32.4	152.653	38.6	125.714	24.3	13.9683	5.4
25.941	60	52.8798	46.9	126.712	26.5	24.9433	22.7
61.8594	42.8	60.8617	29.9	39.9093	44.5	44.898	22.5
65.8503	18.5	140.68	12.5	86.8027	38.9	109.751	47.5
146.667	28.2	6.98413	18.8	50.8844	44.1	60.8617	49
27.9365	15.5	152.653	42.5	25.941	61	38.9116	17.4
159.637	40.3	34.9206	10.2	126.712	22.8	48.8889	43.7
63.8549	51.9	150.658	39.7	123.719	27.7	33.9229	47.1
68.8435	30.9	52.8798	26.4	78.8209	44.6	12.9705	17.9
35.9184	27.4	148.662	42.1	32.9252	17.5	60.8617	16.9
68.8435	34.1	52.8798	43	83.8095	38.1	44.898	29.4
154.649	28.2	57.8685	34	44.898	44.3	53.8776	39.4
33.9229	33.3	144.671	16.2	11.9728	61	42.9025	24.2
164.626	37.6	9.97732	9.6	18.9569	44.8	7.98186	5.3
159.637	33.3	41.9048	15.2	44.898	45.2	46.8934	24.6
60.8617	40.3	49.8866	45	23.9456	61.6	16.9615	20
61.8594	29.1	106.757	34.4	119.728	22.8	40.907	42.4
156.644	21.4	34.9206	56.6	122.721	36.6	20.9524	16.3
29.932	37.8	36.9161	12.7	39.9093	54.5	100.771	39.8
29.932	21.2	99.7732	36.9	87.8005	33.7	25.941	36.8
157.642	42.7	38.9116	57.6	44.898	46.7	36.9161	12
60.8617	44.2	57.8685	38.4	41.9048	51.2	54.8753	39
63.8549	38.8	51.8821	40.4	46.8934	46.8	40.907	43.8
152.653	21.1	57.8685	25.9	16.9615	69.1	39.9093	11.5
39.9093	23.6	133.696	13.4	121.723	27.8	29.932	23.7
161.633	36.4	5.98639	29.7	124.717	31.4	50.8844	8.7
155.646	38.9	40.907	9.4	28.9342	7.3	80.8163	29.3
64.8526	50.8	99.7732	33.6	38.9116	46.8	76.8254	19.2
69.8413	18	40.907	60.1	78.8209	39.9	36.9161	21.2
155.646	33.2	5.98639	60.3	45.8957	44.1	51.8821	43.3
21.9501	41.1	51.8821	38.1	23.9456	49.7	14.966	54.8
161.633	34.7	57.8685	32.9	120.726	29.9	47.8912	33.9
60.8617	38.2	137.687	18.9	36.9161	14.5	97.7778	48.9
63.8549	31.3	11.9728	31.9	74.8299	40.7	99.7732	52.4
155.646	38	107.755	32.6	121.723	26.9	61.8594	42.2
148.662	26.3	34.9206	50.1	43.9002	51.3	41.9048	15.8
34.9206	20.3	47.8912	32.7	20.9524	51.1	26.9388	35.6
70.839	12.5	60.8617	38	5.98639	39.4	68.8435	16.6
59.8639	45.9	140.68	17.3	126.712	25.7	23.9456	20.1
167.619	38.7	11.9728	17.5	123.719	30.1	37.9138	15.2
34.9206	20	152.653	43	17.9592	23.5	49.8866	26.5
166.621	34.8	10.9751	39.9	36.9161	50.5	124.717	29.1
61.8594	38.5	55.873	42.2	46.8934	50.6	94.7846	29
71.8367	24.2	60.8617	30.7	121.723	28.2	87.8005	26.5
148.662	21	29.932	8.5	126.712	28.3	21.9501	14.2
64.8526	45.8	137.687	18.5	38.9116	53.1	19.9546	9.5
28.9342	22.8	6.98413	20.9	23.9456	36.5	40.907	46.3
63.8549	25.1	8.97959	10.5	20.9524	36.7	42.9025	28.6
147.664	21.3	148.662	41.7	124.717	28.2	38.9116	8.7
34.9206	29.7	10.9751	58.5	44.898	41.2	33.9229	24.1
35.9184	25.7	55.873	41.3	124.717	27.7	49.8866	29.4
160.635	37.5	117.732	39.5	39.9093	52	21.9501	14.6
65.8503	43.5	39.9093	57.9	84.8073	36.1	79.8186	23.8
63.8549	32.5	14.966	52.5	46.8934	49.1	65.8503	17.1
12.9705	29.1	52.8798	32.8	33.9229	52.1	5.98639	51.2
28.9342	29.2	143.673	40.3	124.717	23.8	163.628	11.1
6.98413	23	9.97732	54.3	27.9365	29.2	67.8458	33.9
154.649	43.3	51.8821	49.5	76.8254	39.5	73.8322	23.7
61.8594	44.7	59.8639	35.4	45.8957	44.3	163.628	11
67.8458	26	143.673	15.9	22.9478	47.3	44.898	33.7
151.655	23.8	10.9751	15.8	119.728	23.8	43.9002	56.8
135.692	34.9	149.66	44.6	121.723	28.9	64.8526	44.8
26.9388	67.4	53.8776	38.3	40.907	50.9	20.9524	47.4
60.8617	8.2	59.8639	31.1	39.9093	41.1	28.9342	38.2
39.9093	25.5	49.8866	10	43.9002	46	17.9592	4.4
152.653	34	135.692	11.9	5.98639	43.5	10.9751	19.3
56.8707	40.1	8.97959	31.8	120.726	23.3	42.9025	29.7
162.63	40.2	12.9705	20.2	27.9365	37.3	38.9116	42.7
60.8617	30.7	149.66	40.6	40.907	41.8	104.762	47.7
146.667	20.4	7.98186	54.3	48.8889	48.8	22.9478	41.7
36.9161	35.8	55.873	38.3	30.9297	46.9	11.9728	42.2
64.8526	38.2	62.8571	29.7	119.728	26.2	37.9138	18.1
58.8662	31.4	134.694	12.5	122.721	32	43.9002	43.8
141.678	19.1	7.98186	31.9	38.9116	52.2	15.9637	16.5
36.9161	29.5	94.7846	37.9	26.9388	29.9	5.98639	60.8
161.633	39.5	40.907	62.3	9.97732	15.8	42.9025	38.6
61.8594	45	142.676	42	44.898	48.1	27.9365	44.4
28.9342	47.4	49.8866	26.5	14.966	53.8	8.97959	64.6
52.8798	33.6	153.651	38.3	125.714	28.4	42.9025	27.6
147.664	28	50.8844	27.6	23.9456	21.4	33.9229	12.3
30.9297	30.7	51.8821	41.8	45.8957	40.7	14.966	36.5
160.635	41.5	56.8707	29.7	18.9569	56.1	11.9728	35
81.8141	39.9	133.696	16.8	125.714	23.6	6.98413	19
59.8639	39.6	10.9751	34.2	126.712	30.6	8.97959	8
153.651	42.7	151.655	43.5	37.9138	52.7	28.9342	16
72.8345	8.5	16.9615	21	47.8912	44.2	43.9002	22.6
9.97732	4.9	148.662	44.9	144.671	39	35.9184	33
163.628	38.9	5.98639	61.9	127.71	24.9	41.9048	43.7
7.98186	59.9	55.873	38.3	10.9751	3.7	23.9456	15.8
64.8526	42.7	56.8707	28.8	47.8912	55.8	13.9683	57.1
61.8594	27.6	141.678	19.1	84.8073	45.8	11.9728	58.1
122.721	32.4	55.873	38.1	79.8186	38.8	54.8753	51.1
23.9456	66.6	5.98639	19	54.8753	50.6	17.9592	51.3
139.683	23.2	58.8662	26.9	125.714	20.2	39.9093	36.7
34.9206	28.4	140.68	15.5	33.9229	15.1	29.932	45.9
157.642	45.4	6.98413	21.9	86.8027	34.9	11.9728	50
33.9229	26.1	104.762	34.2	94.7846	46.9	172.608	7.3
159.637	39.1	40.907	57.2	125.714	25.3	40.907	38.6
60.8617	45	53.8776	39.8	125.714	28.8	19.9546	8.8
63.8549	26.5	59.8639	29.3	50.8844	51.7	42.9025	30.2
140.68	20.7	26.9388	2.7	38.9116	48.6	31.9274	10.6
52.8798	33.7	138.685	16.1	127.71	24.9	15.9637	39.4
155.646	42.9	7.98186	36	123.719	32.4	12.9705	2.4
59.8639	32.6	105.76	33.9	38.9116	41.6	20.9524	16.1
59.8639	41.7	43.9002	59.4	89.7959	42.3	10.9751	61.1
67.8458	31.5	10.9751	13.4	52.8798	50.6	17.9592	56.9
136.689	22.3	102.766	32.8	14.966	59.2	16.9615	46.2
35.9184	28.1	41.9048	66.8	128.707	21.9	95.7823	42.1
66.8481	11.7	5.98639	66.8	37.9138	30.9	42.9025	20.7
154.649	37.9	55.873	39.4	121.723	26.9	102.766	44
60.8617	40	56.8707	26.4	6.98413	0.7	94.7846	49.3
60.8617	33.8	135.692	14.1	88.7982	44.6	32.9252	18.5
145.669	27	0	0	97.7778	49.4	27.9365	41.5
30.9297	29.8	94.7846	30.5	126.712	25.1	57.8685	9.5
67.8458	22.7	40.907	62.8	125.714	33.3	35.9184	10.7
151.655	44.3	49.8866	23.2	37.9138	51.7	100.771	52.4
57.8685	49.5	94.7846	38.4	89.7959	42.3	54.8753	40.5
68.8435	28.7	42.9025	58.9	50.8844	45.5	45.8957	51.6
144.671	23.5	52.8798	41.2	23.9456	52	42.9025	29.4
33.9229	33.3	61.8594	30	124.717	28.5	44.898	13.3
53.8776	40	136.689	14.6	33.9229	29.5	46.8934	42.1
153.651	39.5	12.9705	27	44.898	50.8	95.7823	24.4
61.8594	28.7	106.757	35.8	27.9365	10.2	184.581	8.3
58.8662	40.3	40.907	62.3	26.9388	34.1	45.8957	48.2
65.8503	20.3	52.8798	37.9	5.98639	67.7	39.9093	54.3
147.664	23.3	60.8617	33.1	48.8889	53	77.8231	46
138.685	23.1	137.687	20	28.9342	54.8	52.8798	30
25.941	39.5	8.97959	23.4	123.719	26.8	20.9524	22.5
155.646	37.2	142.676	44.2	92.7891	41.3	26.9388	10.4
86.8027	11.2	5.98639	65.9	48.8889	42.8	25.941	57.4
26.9388	41.7	54.8753	42	20.9524	61.3	26.9388	21.4
157.642	44.7	5.98639	25.4	128.707	26.7	24.9433	21.9
60.8617	48.5	151.655	39.6	125.714	27.9	86.8027	26.4
60.8617	31.7	54.8753	43.3	42.9025	51.1	40.907	29.5
64.8526	12	60.8617	31.9	41.9048	51.4	73.8322	31
157.642	40.6	143.673	16	36.9161	54.7	15.9637	19.1
56.8707	45	148.662	45.2	46.8934	35.6	12.9705	21.9
62.8571	28.3	54.8753	35.3	97.7778	48.9	44.898	59.5
141.678	24.3	59.8639	24.2	126.712	25.8	85.805	49.6
35.9184	31.1	137.687	14.7	26.9388	27.8	18.9569	38.5
162.63	37.5	55.873	30.7	43.9002	47.2	22.9478	25.7
56.8707	52.6	140.68	17.5	17.9592	57.2	41.9048	32.2
157.642	40	9.97732	41	123.719	21.5	19.9546	7.5
60.8617	52.9	157.642	41.3	124.717	30.5	100.771	45.9
61.8594	30.9	15.9637	46.7	41.9048	50.3	70.839	45.8
124.717	37.3	53.8776	41.2	87.8005	43.9	51.8821	51.1
29.932	63.6	61.8594	27.4	124.717	26.2	14.966	40.9

## Sheet: Fig 7F
Group	Condition	individual	syllable	syllable	Entropy	Mean	FM
			duration	interval	variance	FM	variance
Control	Pre	ZF#1	148.822	57.7423	0.703605	41.9487	560.747
		ZF#2	87.867	55.8059	0.258575	33.4347	479.007
		ZF#3	44.9645	32.6053	0.239164	30.052	590.213
	Post	ZF#1	149.693	53.306	0.75952	40.5933	562.073
		ZF#2	69.1761	63.6033	0.273201	33.5307	478.473
		ZF#3	50.2658	29.4769	0.278819	35.8493	717.373
7,8-DHF infusion	Pre	ZF#4	145.762	50.9259	0.515457	41.234	705.7
		ZF#5	88.1397	36.6763	0.440141	33.8253	423.827
		ZF#6	65.6641	69.6946	0.362905	39.14	575.127
		ZF#7	67.6529	48.9725	0.5044	38.7007	501.647
		ZF#8	67.8791	52.4601	0.282418	35.0673	462.62
	Post	ZF#4	100.252	186.996	0.323155	42.7173	494.44
		ZF#5	47.7847	95.5641	0.15904	32.6393	401.02
		ZF#6	84.1022	132.642	0.200397	37.4113	503.42
		ZF#7	45.9157	123.309	0.242423	31.2313	424.953
		ZF#8	37.8407	137.297	0.169884	34.2073	350.967
